# Supplementary material for: Non-Temperature-Induced Antitumor Effects of Amplitude-Modulated Radiofrequency: Molecular and Functional Synergies with Radiotherapy
Source: Cancers (Basel). 2026 May 16;18(10):1613. doi: 10.3390/cancers18101613 (PMC13204345; doi:10.3390/cancers18101613)
Supplement: Supplementary file 1 [file cancers-18-01613-s001.zip]

Archive with 12 entries (12 files):
- Figure S1.pdf
- Figure S2.pdf
- Figure S3.pdf
- Figure S4.pdf
- Figure S5.pdf
- Figure S6.pdf
- Supplementary Table S1_SW620_Reference Therapies.csv
- Supplementary Table S2_U138_Reference Therapies.csv
- Supplementary Table S3_SW620_RF and AMRF HT plus RT.csv
- Supplementary Table S4_SW620_Direct Comparisons.csv
- Supplementary Table S5_U138_RF and AMRF impact plus RT.csv
- Supplementary Table S6_U138_Direct Comparisons.csv
