# Supplementary material for: Non-Temperature-Induced Antitumor Effects of Amplitude-Modulated Radiofrequency: Molecular and Functional Synergies with Radiotherapy
Source: Cancers (Basel). 2026 May 16;18(10):1613. doi: 10.3390/cancers18101613 (PMC13204345; doi:10.3390/cancers18101613)
Supplement: Supplementary file 1 [file cancers-18-01613-s001.zip › Supplementary Table S1_SW620_Reference Therapies.csv]

super_group	group	regulation	gene	log2FoldChange	padj	source_file
Impact of reference therapies	HT impact - 0h	Downregulated	AARSD1	-2.22652565676097	0.0496046874867732	HT Impact_0h_downregulated.csv
Impact of reference therapies	HT impact - 0h	Upregulated	ACTRT3	1.92208366346324	0.0493271534119438	HT Impact_0h_upregulated.csv
Impact of reference therapies	HT impact - 0h	Upregulated	ADORA2A	3.5397745011158	0.0248132025071495	HT Impact_0h_upregulated.csv
Impact of reference therapies	HT impact - 0h	Upregulated	ADRB2	2.02301509744147	0.0250808516519708	HT Impact_0h_upregulated.csv
Impact of reference therapies	HT impact - 0h	Upregulated	AKR7L	2.22974935041945	0.0308711883257685	HT Impact_0h_upregulated.csv
Impact of reference therapies	HT impact - 0h	Downregulated	ALDH1B1	-1.50137808498707	3.15221784958445e-09	HT Impact_0h_downregulated.csv
Impact of reference therapies	HT impact - 0h	Upregulated	ALK	12.7724783033668	2.62901534314357e-05	HT Impact_0h_upregulated.csv
Impact of reference therapies	HT impact - 0h	Upregulated	ALOXE3	2.31316530426147	0.0113285779739684	HT Impact_0h_upregulated.csv
Impact of reference therapies	HT impact - 0h	Upregulated	ALPG	4.24044024215915	0.0143787731120793	HT Impact_0h_upregulated.csv
Impact of reference therapies	HT impact - 0h	Downregulated	ANGPT2	-2.69224108844956	0.0311566623345392	HT Impact_0h_downregulated.csv
Impact of reference therapies	HT impact - 0h	Downregulated	APBA2	-1.6748757146946	0.0450845085857059	HT Impact_0h_downregulated.csv
Impact of reference therapies	HT impact - 0h	Downregulated	APCDD1	-2.16129088877537	0.00284357577096319	HT Impact_0h_downregulated.csv
Impact of reference therapies	HT impact - 0h	Upregulated	ARC	2.62342650414165	0.00179882689063129	HT Impact_0h_upregulated.csv
Impact of reference therapies	HT impact - 0h	Upregulated	ATF3	2.10298510250947	0.0453769628595956	HT Impact_0h_upregulated.csv
Impact of reference therapies	HT impact - 0h	Upregulated	ATP2B3	7.04923545938011	0.0171111802287723	HT Impact_0h_upregulated.csv
Impact of reference therapies	HT impact - 0h	Upregulated	ATP2C2-AS1	2.09297535644869	0.0102502456227571	HT Impact_0h_upregulated.csv
Impact of reference therapies	HT impact - 0h	Upregulated	BAG3	4.71781531224998	2.96910583327072e-07	HT Impact_0h_upregulated.csv
Impact of reference therapies	HT impact - 0h	Downregulated	BIRC3	-1.71422417682044	0.0091447823997506	HT Impact_0h_downregulated.csv
Impact of reference therapies	HT impact - 0h	Downregulated	BLOC1S3	-2.44723141736526	1.88541399862769e-19	HT Impact_0h_downregulated.csv
Impact of reference therapies	HT impact - 0h	Upregulated	BRSK1	2.46930277449473	0.0241966143106114	HT Impact_0h_upregulated.csv
Impact of reference therapies	HT impact - 0h	Upregulated	BTG2	2.60642956538297	0.000135456637938501	HT Impact_0h_upregulated.csv
Impact of reference therapies	HT impact - 0h	Downregulated	C15orf39	-1.50604236597651	3.99309133188185e-08	HT Impact_0h_downregulated.csv
Impact of reference therapies	HT impact - 0h	Upregulated	C17orf67	1.5254289247904	0.00158604659355344	HT Impact_0h_upregulated.csv
Impact of reference therapies	HT impact - 0h	Upregulated	C6orf141	1.6114996137104	0.0257721900354535	HT Impact_0h_upregulated.csv
Impact of reference therapies	HT impact - 0h	Upregulated	CACNA1G	3.81913287951772	0.0388989043757029	HT Impact_0h_upregulated.csv
Impact of reference therapies	HT impact - 0h	Downregulated	CAHM	-4.92353155671618	0.0434247766807006	HT Impact_0h_downregulated.csv
Impact of reference therapies	HT impact - 0h	Upregulated	CAPRIN2	1.72844206686516	0.000129387447110773	HT Impact_0h_upregulated.csv
Impact of reference therapies	HT impact - 0h	Upregulated	CCDC121	2.62499353930112	0.00547635790835259	HT Impact_0h_upregulated.csv
Impact of reference therapies	HT impact - 0h	Downregulated	CCDC71	-1.79460971320737	0.000126179755527089	HT Impact_0h_downregulated.csv
Impact of reference therapies	HT impact - 0h	Upregulated	CCL26	4.94222315006028	1.0100018730804e-05	HT Impact_0h_upregulated.csv
Impact of reference therapies	HT impact - 0h	Upregulated	CCN1	2.23256573934311	0.0496046874867732	HT Impact_0h_upregulated.csv
Impact of reference therapies	HT impact - 0h	Upregulated	CCNA1	7.03132378667073	0.0419859690410786	HT Impact_0h_upregulated.csv
Impact of reference therapies	HT impact - 0h	Downregulated	CD4	-2.17587717352314	0.0358964696007623	HT Impact_0h_downregulated.csv
Impact of reference therapies	HT impact - 0h	Upregulated	CDC42EP3	1.68318494844638	2.12978251553602e-07	HT Impact_0h_upregulated.csv
Impact of reference therapies	HT impact - 0h	Upregulated	CEP295NL	3.89080635251433	0.0117597921344814	HT Impact_0h_upregulated.csv
Impact of reference therapies	HT impact - 0h	Upregulated	CGB5	3.17225124552699	0.0386614328059086	HT Impact_0h_upregulated.csv
Impact of reference therapies	HT impact - 0h	Upregulated	CHAC1	2.4787287318117	0.000415150200601773	HT Impact_0h_upregulated.csv
Impact of reference therapies	HT impact - 0h	Upregulated	CHRNA2	6.43563811797114	0.0463151704256638	HT Impact_0h_upregulated.csv
Impact of reference therapies	HT impact - 0h	Upregulated	CLK1	2.48285887606145	2.51539267947848e-09	HT Impact_0h_upregulated.csv
Impact of reference therapies	HT impact - 0h	Upregulated	CLU	3.85893939835738	1.5675062111639e-05	HT Impact_0h_upregulated.csv
Impact of reference therapies	HT impact - 0h	Upregulated	CPN2	15.6724528394966	8.82536898727302e-09	HT Impact_0h_upregulated.csv
Impact of reference therapies	HT impact - 0h	Upregulated	CRYAB	6.31849771324655	4.7500443359229e-05	HT Impact_0h_upregulated.csv
Impact of reference therapies	HT impact - 0h	Upregulated	CSRNP1	3.00772883052806	3.01790062430328e-12	HT Impact_0h_upregulated.csv
Impact of reference therapies	HT impact - 0h	Downregulated	CTRC	-5.28396546631089	0.0178951787094316	HT Impact_0h_downregulated.csv
Impact of reference therapies	HT impact - 0h	Upregulated	DCAF4L1	2.68919817633402	0.023575877062728	HT Impact_0h_upregulated.csv
Impact of reference therapies	HT impact - 0h	Upregulated	DDIT4	1.57474077414343	0.042129548189359	HT Impact_0h_upregulated.csv
Impact of reference therapies	HT impact - 0h	Downregulated	DDX20	-1.50014730088936	0.0188162304640954	HT Impact_0h_downregulated.csv
Impact of reference therapies	HT impact - 0h	Downregulated	DDX28	-1.83187415978013	0.000154646781086752	HT Impact_0h_downregulated.csv
Impact of reference therapies	HT impact - 0h	Upregulated	DEDD2	3.86120319127806	6.02914820912522e-12	HT Impact_0h_upregulated.csv
Impact of reference therapies	HT impact - 0h	Upregulated	DGKI	13.5310749771561	0.000195191026993317	HT Impact_0h_upregulated.csv
Impact of reference therapies	HT impact - 0h	Downregulated	DKK4	-6.01076857240653	0.000535312442885462	HT Impact_0h_downregulated.csv
Impact of reference therapies	HT impact - 0h	Upregulated	DLL1	4.20300571704481	2.40361092904029e-05	HT Impact_0h_upregulated.csv
Impact of reference therapies	HT impact - 0h	Upregulated	DLL4	1.89031229774221	0.0364823288523636	HT Impact_0h_upregulated.csv
Impact of reference therapies	HT impact - 0h	Upregulated	DLX2	2.66680881193881	0.000128536252306883	HT Impact_0h_upregulated.csv
Impact of reference therapies	HT impact - 0h	Upregulated	DNAJA4	3.9480181017482	0.000269032791107995	HT Impact_0h_upregulated.csv
Impact of reference therapies	HT impact - 0h	Upregulated	DNAJB1	3.77173442455591	4.12717845823195e-06	HT Impact_0h_upregulated.csv
Impact of reference therapies	HT impact - 0h	Upregulated	DNAJB4	3.28896419900899	1.6157230427178e-06	HT Impact_0h_upregulated.csv
Impact of reference therapies	HT impact - 0h	Downregulated	DOLK	-1.82308512339462	1.75044665279804e-11	HT Impact_0h_downregulated.csv
Impact of reference therapies	HT impact - 0h	Upregulated	DUSP1	3.06552585310487	1.52250567168993e-05	HT Impact_0h_upregulated.csv
Impact of reference therapies	HT impact - 0h	Upregulated	DUSP2	2.9569740401288	0.000444682945671431	HT Impact_0h_upregulated.csv
Impact of reference therapies	HT impact - 0h	Upregulated	DUSP5	2.61058478592632	0.00077323349882879	HT Impact_0h_upregulated.csv
Impact of reference therapies	HT impact - 0h	Upregulated	DUSP6	1.61419349414038	0.000575930834435576	HT Impact_0h_upregulated.csv
Impact of reference therapies	HT impact - 0h	Upregulated	DUSP8	1.53926912493642	0.0427303692888022	HT Impact_0h_upregulated.csv
Impact of reference therapies	HT impact - 0h	Downregulated	DYNC1LI2-DT	-2.82132338879363	5.82765899948413e-05	HT Impact_0h_downregulated.csv
Impact of reference therapies	HT impact - 0h	Upregulated	E2F7	1.50167901922388	0.000294119222192033	HT Impact_0h_upregulated.csv
Impact of reference therapies	HT impact - 0h	Upregulated	EEF1A1P23	5.66138346643003	0.0427180742161708	HT Impact_0h_upregulated.csv
Impact of reference therapies	HT impact - 0h	Upregulated	EGR1	2.10921410299658	0.00286038287520672	HT Impact_0h_upregulated.csv
Impact of reference therapies	HT impact - 0h	Upregulated	EGR2	2.16397158126182	0.0399069639340415	HT Impact_0h_upregulated.csv
Impact of reference therapies	HT impact - 0h	Upregulated	EGR3	2.86258513187888	0.000611114241491257	HT Impact_0h_upregulated.csv
Impact of reference therapies	HT impact - 0h	Downregulated	EIF4A1	-2.16981098783724	0.000498154558841446	HT Impact_0h_downregulated.csv
Impact of reference therapies	HT impact - 0h	Upregulated	EPPK1	2.25049447163529	0.0157120772701416	HT Impact_0h_upregulated.csv
Impact of reference therapies	HT impact - 0h	Downregulated	EVA1A-AS	-2.58406322687209	0.0294521542880213	HT Impact_0h_downregulated.csv
Impact of reference therapies	HT impact - 0h	Downregulated	FASLG	-2.48057363763874	0.00128187584757484	HT Impact_0h_downregulated.csv
Impact of reference therapies	HT impact - 0h	Upregulated	FBLL1	2.30463874632971	0.0433588299145467	HT Impact_0h_upregulated.csv
Impact of reference therapies	HT impact - 0h	Downregulated	FDXACB1	-1.75951732482041	0.00429816391281259	HT Impact_0h_downregulated.csv
Impact of reference therapies	HT impact - 0h	Downregulated	FGF14	-5.57044671958846	0.0445644457505865	HT Impact_0h_downregulated.csv
Impact of reference therapies	HT impact - 0h	Downregulated	FJX1	-1.74932066195548	0.0006653418787073	HT Impact_0h_downregulated.csv
Impact of reference therapies	HT impact - 0h	Upregulated	FOSL2	1.60795216444203	0.00200955932005764	HT Impact_0h_upregulated.csv
Impact of reference therapies	HT impact - 0h	Upregulated	FOXA3	1.98293585512256	0.0495608142856291	HT Impact_0h_upregulated.csv
Impact of reference therapies	HT impact - 0h	Upregulated	FZD8	2.81181846142188	0.0482854395668069	HT Impact_0h_upregulated.csv
Impact of reference therapies	HT impact - 0h	Upregulated	GADD45B	2.32320931821777	6.03350792072386e-05	HT Impact_0h_upregulated.csv
Impact of reference therapies	HT impact - 0h	Upregulated	GADD45G	3.18656123098563	0.00327408788531205	HT Impact_0h_upregulated.csv
Impact of reference therapies	HT impact - 0h	Upregulated	GAS6-DT	3.17152693781305	8.31145668940963e-06	HT Impact_0h_upregulated.csv
Impact of reference therapies	HT impact - 0h	Upregulated	GATA5	7.83533289047291	0.0109940362972197	HT Impact_0h_upregulated.csv
Impact of reference therapies	HT impact - 0h	Upregulated	GCOM1	2.25871676838338	0.00525041122662862	HT Impact_0h_upregulated.csv
Impact of reference therapies	HT impact - 0h	Upregulated	GEM	3.26783891152058	0.0122400163896436	HT Impact_0h_upregulated.csv
Impact of reference therapies	HT impact - 0h	Downregulated	GEMIN4	-2.10008124583931	1.83388227946192e-15	HT Impact_0h_downregulated.csv
Impact of reference therapies	HT impact - 0h	Downregulated	GPR135	-1.62540337429583	0.00549732554662269	HT Impact_0h_downregulated.csv
Impact of reference therapies	HT impact - 0h	Downregulated	GPR183	-1.94015548970344	0.0433588299145467	HT Impact_0h_downregulated.csv
Impact of reference therapies	HT impact - 0h	Upregulated	GPR83	2.40323647761836	0.0476254970336148	HT Impact_0h_upregulated.csv
Impact of reference therapies	HT impact - 0h	Upregulated	GPR84	4.08996004271099	0.0310290103645098	HT Impact_0h_upregulated.csv
Impact of reference therapies	HT impact - 0h	Upregulated	GRIA3	6.54885194909439	0.0284184538784158	HT Impact_0h_upregulated.csv
Impact of reference therapies	HT impact - 0h	Downregulated	H4C15	-1.75800887175576	0.0422374943006655	HT Impact_0h_downregulated.csv
Impact of reference therapies	HT impact - 0h	Upregulated	HBEGF	3.01183204626648	6.13766475519636e-07	HT Impact_0h_upregulated.csv
Impact of reference therapies	HT impact - 0h	Upregulated	HES1	2.91247433754898	8.30350323928771e-05	HT Impact_0h_upregulated.csv
Impact of reference therapies	HT impact - 0h	Upregulated	HIC1	2.65768450609279	2.83769395589816e-05	HT Impact_0h_upregulated.csv
Impact of reference therapies	HT impact - 0h	Downregulated	HPDL	-1.93279947921898	0.0311566623345392	HT Impact_0h_downregulated.csv
Impact of reference therapies	HT impact - 0h	Downregulated	HPS6	-2.58629844103135	1.05984587985888e-22	HT Impact_0h_downregulated.csv
Impact of reference therapies	HT impact - 0h	Upregulated	HS3ST3B1	1.57267749391076	0.0016150699070877	HT Impact_0h_upregulated.csv
Impact of reference therapies	HT impact - 0h	Upregulated	HSPA1A	6.59078525795776	5.46534922885697e-08	HT Impact_0h_upregulated.csv
Impact of reference therapies	HT impact - 0h	Upregulated	HSPA1B	5.71019610850532	5.05528135123011e-08	HT Impact_0h_upregulated.csv
Impact of reference therapies	HT impact - 0h	Upregulated	HSPA1L	3.95773432722228	7.15970872233778e-05	HT Impact_0h_upregulated.csv
Impact of reference therapies	HT impact - 0h	Upregulated	HSPA6	8.92459033447856	3.01790062430328e-12	HT Impact_0h_upregulated.csv
Impact of reference therapies	HT impact - 0h	Upregulated	HSPA7	8.738891536476	3.59473760980755e-05	HT Impact_0h_upregulated.csv
Impact of reference therapies	HT impact - 0h	Upregulated	HSPB1	2.21918692379891	7.66077354219117e-05	HT Impact_0h_upregulated.csv
Impact of reference therapies	HT impact - 0h	Upregulated	HSPH1	2.63383643802166	0.000323215850567966	HT Impact_0h_upregulated.csv
Impact of reference therapies	HT impact - 0h	Upregulated	ID3	2.60960878758369	0.0013403786685671	HT Impact_0h_upregulated.csv
Impact of reference therapies	HT impact - 0h	Upregulated	IER5	1.69863603902976	0.000958597865682831	HT Impact_0h_upregulated.csv
Impact of reference therapies	HT impact - 0h	Upregulated	IHH	1.98423558959386	0.0418718215382045	HT Impact_0h_upregulated.csv
Impact of reference therapies	HT impact - 0h	Downregulated	IL10	-2.98085453974761	0.00241622492404254	HT Impact_0h_downregulated.csv
Impact of reference therapies	HT impact - 0h	Upregulated	IL11	4.62369227395174	0.0013403786685671	HT Impact_0h_upregulated.csv
Impact of reference therapies	HT impact - 0h	Upregulated	IL1B	10.6219838819545	0.00928894831946635	HT Impact_0h_upregulated.csv
Impact of reference therapies	HT impact - 0h	Upregulated	ISL1-DT	4.84808215219327	0.0123177584612173	HT Impact_0h_upregulated.csv
Impact of reference therapies	HT impact - 0h	Upregulated	ITGB2	2.68793865822478	0.0370239038364806	HT Impact_0h_upregulated.csv
Impact of reference therapies	HT impact - 0h	Downregulated	JCAD	-1.8539030171134	0.0338564667214201	HT Impact_0h_downregulated.csv
Impact of reference therapies	HT impact - 0h	Upregulated	JMJD6	1.77854202782584	0.000192511121772865	HT Impact_0h_upregulated.csv
Impact of reference therapies	HT impact - 0h	Upregulated	JUNB	1.85514183461369	0.00575446771760218	HT Impact_0h_upregulated.csv
Impact of reference therapies	HT impact - 0h	Downregulated	KCNA2	-6.45569047861742	0.0427180742161708	HT Impact_0h_downregulated.csv
Impact of reference therapies	HT impact - 0h	Upregulated	KLF10	2.97399641802979	1.68200351530328e-16	HT Impact_0h_upregulated.csv
Impact of reference therapies	HT impact - 0h	Upregulated	KLF11	2.97405350589281	5.57911391616308e-10	HT Impact_0h_upregulated.csv
Impact of reference therapies	HT impact - 0h	Upregulated	KLF3	1.51048506760906	3.967948199952e-06	HT Impact_0h_upregulated.csv
Impact of reference therapies	HT impact - 0h	Upregulated	KLHL25	2.11725913853588	0.000327405316330114	HT Impact_0h_upregulated.csv
Impact of reference therapies	HT impact - 0h	Upregulated	LCN2	3.15871237244346	0.0476329199597009	HT Impact_0h_upregulated.csv
Impact of reference therapies	HT impact - 0h	Downregulated	LDB3	-1.83547018373442	0.0202196531532422	HT Impact_0h_downregulated.csv
Impact of reference therapies	HT impact - 0h	Downregulated	LENG9	-1.60963789172064	0.000267219426367441	HT Impact_0h_downregulated.csv
Impact of reference therapies	HT impact - 0h	Upregulated	LINC00452	3.17528477508473	0.0343918470349081	HT Impact_0h_upregulated.csv
Impact of reference therapies	HT impact - 0h	Upregulated	LINC00629	1.74471866061941	0.0291685864009182	HT Impact_0h_upregulated.csv
Impact of reference therapies	HT impact - 0h	Upregulated	LINC01176	3.21876214682803	0.0197044785119161	HT Impact_0h_upregulated.csv
Impact of reference therapies	HT impact - 0h	Upregulated	LINC01772	1.76904398817699	0.0397381315829208	HT Impact_0h_upregulated.csv
Impact of reference therapies	HT impact - 0h	Downregulated	LINC02487	-2.21077407274288	0.0128567930659625	HT Impact_0h_downregulated.csv
Impact of reference therapies	HT impact - 0h	Upregulated	LINC03016	2.75992737002342	0.0152376045158094	HT Impact_0h_upregulated.csv
Impact of reference therapies	HT impact - 0h	Upregulated	LOC100420981	1.65485057845166	0.0103255408297647	HT Impact_0h_upregulated.csv
Impact of reference therapies	HT impact - 0h	Upregulated	LOC100422441	5.51980864244878	0.0220622903587176	HT Impact_0h_upregulated.csv
Impact of reference therapies	HT impact - 0h	Upregulated	LOC286059	3.76362315521809	0.0124484650555119	HT Impact_0h_upregulated.csv
Impact of reference therapies	HT impact - 0h	Downregulated	LOC644169	-2.65989565529778	0.0149444681982274	HT Impact_0h_downregulated.csv
Impact of reference therapies	HT impact - 0h	Upregulated	LPAR6	5.55162573493239	0.00169283732017388	HT Impact_0h_upregulated.csv
Impact of reference therapies	HT impact - 0h	Downregulated	LRAT	-17.1786736146	0.000156906458679766	HT Impact_0h_downregulated.csv
Impact of reference therapies	HT impact - 0h	Upregulated	LRIF1	1.52946657722511	6.28683040118049e-06	HT Impact_0h_upregulated.csv
Impact of reference therapies	HT impact - 0h	Upregulated	MAFB	3.56949561899439	0.00944194899250405	HT Impact_0h_upregulated.csv
Impact of reference therapies	HT impact - 0h	Downregulated	MAP3K4-AS1	-2.674379568034	0.000333463986471802	HT Impact_0h_downregulated.csv
Impact of reference therapies	HT impact - 0h	Downregulated	MARS2	-1.72300537106411	0.000269756779748135	HT Impact_0h_downregulated.csv
Impact of reference therapies	HT impact - 0h	Upregulated	MEX3B	3.25987980785954	7.46195095136094e-06	HT Impact_0h_upregulated.csv
Impact of reference therapies	HT impact - 0h	Upregulated	MICB	2.14538691185939	5.26852528358242e-17	HT Impact_0h_upregulated.csv
Impact of reference therapies	HT impact - 0h	Downregulated	MIF4GD-DT	-1.81487076912558	0.000115290676710457	HT Impact_0h_downregulated.csv
Impact of reference therapies	HT impact - 0h	Upregulated	MINAR1	15.2577292429652	9.27532568695929e-05	HT Impact_0h_upregulated.csv
Impact of reference therapies	HT impact - 0h	Downregulated	MIR106B	-4.8477651262325	0.0050688010678104	HT Impact_0h_downregulated.csv
Impact of reference therapies	HT impact - 0h	Downregulated	MIR17HG	-1.53843973630189	0.0434851879600624	HT Impact_0h_downregulated.csv
Impact of reference therapies	HT impact - 0h	Downregulated	MIR25	-2.75480490629835	7.12722240125595e-05	HT Impact_0h_downregulated.csv
Impact of reference therapies	HT impact - 0h	Downregulated	MIR8075	-1.9893713788778	0.0404526203275762	HT Impact_0h_downregulated.csv
Impact of reference therapies	HT impact - 0h	Downregulated	MIR93	-4.36970181033502	0.000967368986752897	HT Impact_0h_downregulated.csv
Impact of reference therapies	HT impact - 0h	Downregulated	MMP7	-2.62795315828007	0.00100154931823328	HT Impact_0h_downregulated.csv
Impact of reference therapies	HT impact - 0h	Downregulated	MTND6P4	-2.53045504460936	0.047472948194844	HT Impact_0h_downregulated.csv
Impact of reference therapies	HT impact - 0h	Downregulated	NDUFB2-AS1	-1.55683727470655	3.41815954722244e-06	HT Impact_0h_downregulated.csv
Impact of reference therapies	HT impact - 0h	Downregulated	NEFL	-17.2739749074462	9.39888665349131e-07	HT Impact_0h_downregulated.csv
Impact of reference therapies	HT impact - 0h	Downregulated	NHLRC1	-2.30920749677736	0.00223336195894456	HT Impact_0h_downregulated.csv
Impact of reference therapies	HT impact - 0h	Upregulated	NLRP3	13.8068257380523	0.0359255826072391	HT Impact_0h_upregulated.csv
Impact of reference therapies	HT impact - 0h	Upregulated	NR4A1	1.9528132765638	0.0143606761763593	HT Impact_0h_upregulated.csv
Impact of reference therapies	HT impact - 0h	Upregulated	NR4A2	1.61265494723784	0.0112586311584728	HT Impact_0h_upregulated.csv
Impact of reference therapies	HT impact - 0h	Downregulated	OAS2	-1.60781095902801	0.0185694861829854	HT Impact_0h_downregulated.csv
Impact of reference therapies	HT impact - 0h	Upregulated	OTUD1	2.40007837275629	0.00165512400011455	HT Impact_0h_upregulated.csv
Impact of reference therapies	HT impact - 0h	Downregulated	OTX1	-1.69787773559185	0.000372752658740079	HT Impact_0h_downregulated.csv
Impact of reference therapies	HT impact - 0h	Upregulated	OVOL1	2.84915646797591	0.0189373999844232	HT Impact_0h_upregulated.csv
Impact of reference therapies	HT impact - 0h	Upregulated	PARD6B	2.62227280844764	4.74161452481928e-05	HT Impact_0h_upregulated.csv
Impact of reference therapies	HT impact - 0h	Downregulated	PCDHGA5	-1.56664522675455	0.00354523065623424	HT Impact_0h_downregulated.csv
Impact of reference therapies	HT impact - 0h	Downregulated	PCDHGA6	-1.56092790400536	0.0397381315829208	HT Impact_0h_downregulated.csv
Impact of reference therapies	HT impact - 0h	Upregulated	PCK1	2.21244717168462	0.0248132025071495	HT Impact_0h_upregulated.csv
Impact of reference therapies	HT impact - 0h	Upregulated	PDE7B-AS1	12.5495165535063	0.000442726914566917	HT Impact_0h_upregulated.csv
Impact of reference therapies	HT impact - 0h	Upregulated	PEAR1	2.00641333198598	0.0430245259080699	HT Impact_0h_upregulated.csv
Impact of reference therapies	HT impact - 0h	Upregulated	PGF	2.52927408863804	0.0275065006921513	HT Impact_0h_upregulated.csv
Impact of reference therapies	HT impact - 0h	Upregulated	PIM1	2.43390611220446	0.023426889417019	HT Impact_0h_upregulated.csv
Impact of reference therapies	HT impact - 0h	Upregulated	PKMP3	2.68074304545358	0.0237090702619581	HT Impact_0h_upregulated.csv
Impact of reference therapies	HT impact - 0h	Upregulated	PLCXD2	2.68747207160375	2.19301750844655e-06	HT Impact_0h_upregulated.csv
Impact of reference therapies	HT impact - 0h	Upregulated	PLEKHO2	2.06098834343149	6.33296948687693e-08	HT Impact_0h_upregulated.csv
Impact of reference therapies	HT impact - 0h	Downregulated	PLP1	-16.1890733157361	0.00146135802912654	HT Impact_0h_downregulated.csv
Impact of reference therapies	HT impact - 0h	Upregulated	PNLDC1	5.31099327447388	0.000104723061503388	HT Impact_0h_upregulated.csv
Impact of reference therapies	HT impact - 0h	Upregulated	PPP1R15A	1.76983749882226	5.63364939395076e-05	HT Impact_0h_upregulated.csv
Impact of reference therapies	HT impact - 0h	Upregulated	PRDM1	1.72392851153343	0.0291685864009182	HT Impact_0h_upregulated.csv
Impact of reference therapies	HT impact - 0h	Downregulated	PRMT6	-1.59642411406182	7.56869479269067e-08	HT Impact_0h_downregulated.csv
Impact of reference therapies	HT impact - 0h	Upregulated	PTGER3	5.79841689381479	0.0412816066932971	HT Impact_0h_upregulated.csv
Impact of reference therapies	HT impact - 0h	Downregulated	PURG	-16.1570010767151	0.0137589251910119	HT Impact_0h_downregulated.csv
Impact of reference therapies	HT impact - 0h	Upregulated	RAB39A	4.85942568133503	0.0440776062289234	HT Impact_0h_upregulated.csv
Impact of reference therapies	HT impact - 0h	Downregulated	RDH10	-1.96014919814964	1.18898791865409e-05	HT Impact_0h_downregulated.csv
Impact of reference therapies	HT impact - 0h	Upregulated	RFPL2	3.38963383941206	0.0154641395646857	HT Impact_0h_upregulated.csv
Impact of reference therapies	HT impact - 0h	Upregulated	RFX8	2.8401676545272	0.000685909657929843	HT Impact_0h_upregulated.csv
Impact of reference therapies	HT impact - 0h	Upregulated	RGS2	2.76093652623971	0.00109242993961814	HT Impact_0h_upregulated.csv
Impact of reference therapies	HT impact - 0h	Downregulated	RIOX1	-1.71710063452884	0.00535875196054037	HT Impact_0h_downregulated.csv
Impact of reference therapies	HT impact - 0h	Downregulated	RN7SL481P	-3.49338536077392	0.0402582227784875	HT Impact_0h_downregulated.csv
Impact of reference therapies	HT impact - 0h	Upregulated	RNF223	2.0457771701916	0.025271197268797	HT Impact_0h_upregulated.csv
Impact of reference therapies	HT impact - 0h	Upregulated	RNF39	3.24078294658315	0.000904430836858856	HT Impact_0h_upregulated.csv
Impact of reference therapies	HT impact - 0h	Upregulated	RPL7AP33	2.52362173380497	0.025271197268797	HT Impact_0h_upregulated.csv
Impact of reference therapies	HT impact - 0h	Upregulated	RPS10P6	5.76531183215008	0.00938800403942779	HT Impact_0h_upregulated.csv
Impact of reference therapies	HT impact - 0h	Upregulated	RRAD	6.14730245310248	0.000195191026993317	HT Impact_0h_upregulated.csv
Impact of reference therapies	HT impact - 0h	Upregulated	RSRP1	2.94323171605814	2.36293918005181e-06	HT Impact_0h_upregulated.csv
Impact of reference therapies	HT impact - 0h	Downregulated	SCARNA9	-4.58432321017184	0.0170545321416631	HT Impact_0h_downregulated.csv
Impact of reference therapies	HT impact - 0h	Upregulated	SERPINH1	2.44206985012454	4.00878549766478e-09	HT Impact_0h_upregulated.csv
Impact of reference therapies	HT impact - 0h	Upregulated	SERTAD1	1.5956788247388	0.000146469576470875	HT Impact_0h_upregulated.csv
Impact of reference therapies	HT impact - 0h	Upregulated	SERTAD2	1.82448868351574	0.000904430836858856	HT Impact_0h_upregulated.csv
Impact of reference therapies	HT impact - 0h	Upregulated	SERTAD4	14.0540973536083	0.00408847300869946	HT Impact_0h_upregulated.csv
Impact of reference therapies	HT impact - 0h	Upregulated	SESN2	1.52400016633497	4.11220137346552e-05	HT Impact_0h_upregulated.csv
Impact of reference therapies	HT impact - 0h	Upregulated	SH3RF2	1.7002527556062	0.0447044902461557	HT Impact_0h_upregulated.csv
Impact of reference therapies	HT impact - 0h	Upregulated	SIX4	1.56421935623036	0.00909560556263694	HT Impact_0h_upregulated.csv
Impact of reference therapies	HT impact - 0h	Downregulated	SLC16A6	-1.75109743572531	0.0315513927803008	HT Impact_0h_downregulated.csv
Impact of reference therapies	HT impact - 0h	Upregulated	SLFN13	5.30051713518717	0.0302601056469044	HT Impact_0h_upregulated.csv
Impact of reference therapies	HT impact - 0h	Upregulated	SMAD7	1.53986428790848	0.0171111802287723	HT Impact_0h_upregulated.csv
Impact of reference therapies	HT impact - 0h	Upregulated	SNAI2	2.20579441392105	1.42093949361034e-05	HT Impact_0h_upregulated.csv
Impact of reference therapies	HT impact - 0h	Downregulated	SNORA13	-3.38981545038761	0.0226377018276929	HT Impact_0h_downregulated.csv
Impact of reference therapies	HT impact - 0h	Downregulated	SNORA26	-3.68807408041529	7.63381246704366e-05	HT Impact_0h_downregulated.csv
Impact of reference therapies	HT impact - 0h	Downregulated	SNORA2A	-3.35228998571655	0.000987779676286617	HT Impact_0h_downregulated.csv
Impact of reference therapies	HT impact - 0h	Downregulated	SNORA33	-2.05537457197341	0.00290268566646181	HT Impact_0h_downregulated.csv
Impact of reference therapies	HT impact - 0h	Downregulated	SNORA3B	-1.95549630119829	0.0178951787094316	HT Impact_0h_downregulated.csv
Impact of reference therapies	HT impact - 0h	Downregulated	SNORA65	-1.89864964754889	0.0179085600781331	HT Impact_0h_downregulated.csv
Impact of reference therapies	HT impact - 0h	Downregulated	SNORA73B	-2.36630819404455	0.00227546483846654	HT Impact_0h_downregulated.csv
Impact of reference therapies	HT impact - 0h	Downregulated	SNORA75	-2.86373992227751	0.00475561387890556	HT Impact_0h_downregulated.csv
Impact of reference therapies	HT impact - 0h	Downregulated	SNORD100	-2.43895276131864	0.00232593157883349	HT Impact_0h_downregulated.csv
Impact of reference therapies	HT impact - 0h	Downregulated	SNORD101	-1.81951092911296	0.0440776062289234	HT Impact_0h_downregulated.csv
Impact of reference therapies	HT impact - 0h	Upregulated	SNORD14E	3.48601020136783	0.00127622686797369	HT Impact_0h_upregulated.csv
Impact of reference therapies	HT impact - 0h	Downregulated	SNORD20	-2.96031931026568	0.000479870216603	HT Impact_0h_downregulated.csv
Impact of reference therapies	HT impact - 0h	Downregulated	SNORD46	-2.20755101770287	0.00200955932005764	HT Impact_0h_downregulated.csv
Impact of reference therapies	HT impact - 0h	Downregulated	SNORD4A	-2.38504057333206	0.00607665719964031	HT Impact_0h_downregulated.csv
Impact of reference therapies	HT impact - 0h	Downregulated	SNORD83A	-2.1804551034078	0.0178951787094316	HT Impact_0h_downregulated.csv
Impact of reference therapies	HT impact - 0h	Upregulated	SOCS1	2.32494752271671	0.000708116897239528	HT Impact_0h_upregulated.csv
Impact of reference therapies	HT impact - 0h	Upregulated	SOCS3	3.71566568038424	4.33067271378829e-05	HT Impact_0h_upregulated.csv
Impact of reference therapies	HT impact - 0h	Downregulated	SOX2-OT	-1.89419656197316	0.0222882831001596	HT Impact_0h_downregulated.csv
Impact of reference therapies	HT impact - 0h	Upregulated	SP9	1.97069049941971	0.0114903006448663	HT Impact_0h_upregulated.csv
Impact of reference therapies	HT impact - 0h	Upregulated	SPACA4	4.3348332688246	0.0294521542880213	HT Impact_0h_upregulated.csv
Impact of reference therapies	HT impact - 0h	Downregulated	SPRY1	-1.83602776879315	0.000147396958550652	HT Impact_0h_downregulated.csv
Impact of reference therapies	HT impact - 0h	Upregulated	SPRY4	2.08793006525521	3.85000905290168e-06	HT Impact_0h_upregulated.csv
Impact of reference therapies	HT impact - 0h	Upregulated	ST8SIA2	13.0711300809472	0.0113876251270895	HT Impact_0h_upregulated.csv
Impact of reference therapies	HT impact - 0h	Upregulated	TBC1D3B	5.46128902249447	0.0176652706235659	HT Impact_0h_upregulated.csv
Impact of reference therapies	HT impact - 0h	Downregulated	TDRD1	-4.83633765478062	0.0320304457831671	HT Impact_0h_downregulated.csv
Impact of reference therapies	HT impact - 0h	Upregulated	TDRG1	8.31374919885646	5.5599962185148e-05	HT Impact_0h_upregulated.csv
Impact of reference therapies	HT impact - 0h	Upregulated	TENT5A	2.89742127853965	2.83769395589816e-05	HT Impact_0h_upregulated.csv
Impact of reference therapies	HT impact - 0h	Upregulated	TENT5B	2.38700880990104	0.000154866291436775	HT Impact_0h_upregulated.csv
Impact of reference therapies	HT impact - 0h	Downregulated	TMEM102	-1.63654716208091	2.5056904537138e-06	HT Impact_0h_downregulated.csv
Impact of reference therapies	HT impact - 0h	Upregulated	TMEM71	12.045817887958	0.0346524213918283	HT Impact_0h_upregulated.csv
Impact of reference therapies	HT impact - 0h	Downregulated	TNFSF10	-2.29788786508668	0.0310290103645098	HT Impact_0h_downregulated.csv
Impact of reference therapies	HT impact - 0h	Upregulated	TNFSF14	5.30961266879669	0.0206345211115848	HT Impact_0h_upregulated.csv
Impact of reference therapies	HT impact - 0h	Downregulated	TOMM5	-1.77755556775975	0.0109397101218839	HT Impact_0h_downregulated.csv
Impact of reference therapies	HT impact - 0h	Upregulated	TRIB1	1.55720601905714	0.000703693416983249	HT Impact_0h_upregulated.csv
Impact of reference therapies	HT impact - 0h	Upregulated	TUBB3	2.05728955077563	0.00066391740690877	HT Impact_0h_upregulated.csv
Impact of reference therapies	HT impact - 0h	Upregulated	TXNIP	1.82376592446796	0.00535548024884587	HT Impact_0h_upregulated.csv
Impact of reference therapies	HT impact - 0h	Downregulated	U2AF1	-2.29942171729407	0.0481560741356907	HT Impact_0h_downregulated.csv
Impact of reference therapies	HT impact - 0h	Upregulated	UPP1	1.67649905753621	0.00278441483010511	HT Impact_0h_upregulated.csv
Impact of reference therapies	HT impact - 0h	Upregulated	USPL1	1.93842496930515	0.00128126399752895	HT Impact_0h_upregulated.csv
Impact of reference therapies	HT impact - 0h	Upregulated	VTRNA1-2	6.57100396633326	0.000685909657929843	HT Impact_0h_upregulated.csv
Impact of reference therapies	HT impact - 0h	Downregulated	ZBTB45	-1.84125863543676	0.000140456568675489	HT Impact_0h_downregulated.csv
Impact of reference therapies	HT impact - 0h	Upregulated	ZFAND2A	2.52836400873863	2.83005166104801e-06	HT Impact_0h_upregulated.csv
Impact of reference therapies	HT impact - 0h	Upregulated	ZFP36	3.06706813686063	9.109723429567e-08	HT Impact_0h_upregulated.csv
Impact of reference therapies	HT impact - 0h	Downregulated	ZFPM1	-1.80492353367942	1.05377733915194e-08	HT Impact_0h_downregulated.csv
Impact of reference therapies	HT impact - 0h	Upregulated	ZNF225-AS1	1.61024157118901	0.00509446341395594	HT Impact_0h_upregulated.csv
Impact of reference therapies	HT impact - 0h	Downregulated	ZNF324B	-1.66359907085872	1.24623531004155e-06	HT Impact_0h_downregulated.csv
Impact of reference therapies	HT impact - 0h	Upregulated	ZNF436	1.54450872631498	0.0128116666573917	HT Impact_0h_upregulated.csv
Impact of reference therapies	HT impact - 0h	Upregulated	ZNF473	1.6098075748325	0.000269128026886	HT Impact_0h_upregulated.csv
Impact of reference therapies	HT impact - 0h	Upregulated	ZNF540	1.595226594736	0.00908864699491283	HT Impact_0h_upregulated.csv
Impact of reference therapies	HT impact - 0h	Upregulated	ZNF610	1.62079789063926	0.0482353209165841	HT Impact_0h_upregulated.csv
Impact of reference therapies	HT impact - 0h	Downregulated	ZNF624	-1.66034885642948	0.0182123719887887	HT Impact_0h_downregulated.csv
Impact of reference therapies	HT impact - 24h	Upregulated	CCL26	5.03999820406555	7.43795223720732e-05	HT Impact_24h_upregulated.csv
Impact of reference therapies	HT impact - 24h	Upregulated	CELF2	17.2403899608039	4.09338098456339e-06	HT Impact_24h_upregulated.csv
Impact of reference therapies	HT impact - 24h	Upregulated	CPN2	38.2427922267029	2.80118124574289e-52	HT Impact_24h_upregulated.csv
Impact of reference therapies	HT impact - 24h	Upregulated	CRYAB	6.97034860168508	7.43795223720732e-05	HT Impact_24h_upregulated.csv
Impact of reference therapies	HT impact - 24h	Downregulated	IL13RA2	-18.4454517610642	6.90328988133118e-11	HT Impact_24h_downregulated.csv
Impact of reference therapies	HT impact - 24h	Upregulated	IL1RL1	16.3551341568819	0.000635068594338148	HT Impact_24h_upregulated.csv
Impact of reference therapies	HT impact - 24h	Downregulated	KIF5C	-16.4686021762159	0.000284134505260273	HT Impact_24h_downregulated.csv
Impact of reference therapies	HT impact - 24h	Downregulated	LINC01133	-16.391239414288	4.07091858735071e-05	HT Impact_24h_downregulated.csv
Impact of reference therapies	HT impact - 24h	Upregulated	LRAT	16.3843778493233	0.00853972469429416	HT Impact_24h_upregulated.csv
Impact of reference therapies	HT impact - 24h	Downregulated	NEFL	-17.2381869086657	9.01546632297488e-06	HT Impact_24h_downregulated.csv
Impact of reference therapies	HT impact - 24h	Upregulated	NEXN-AS1	29.0518627269939	2.29940904059696e-10	HT Impact_24h_upregulated.csv
Impact of reference therapies	HT impact - 24h	Upregulated	NLRP3	29.3198226627803	1.47213959661096e-07	HT Impact_24h_upregulated.csv
Impact of reference therapies	HT impact - 24h	Upregulated	PIANP	16.2715168221733	0.000122592293685368	HT Impact_24h_upregulated.csv
Impact of reference therapies	HT impact - 24h	Downregulated	ROBO3	-19.0111264617851	5.5735890113946e-23	HT Impact_24h_downregulated.csv
Impact of reference therapies	HT impact - 24h	Downregulated	SALL2	-14.1513720874789	0.000301459788515413	HT Impact_24h_downregulated.csv
Impact of reference therapies	HT impact - 24h	Upregulated	SBSN	4.59809515046089	0.0337149427017864	HT Impact_24h_upregulated.csv
Impact of reference therapies	HT impact - 24h	Upregulated	TDRG1	8.53878915195619	0.00124215966868704	HT Impact_24h_upregulated.csv
Impact of reference therapies	HT impact - 24h	Downregulated	TMEM71	-33.2066743524008	1.8378613599279e-14	HT Impact_24h_downregulated.csv
Impact of reference therapies	HT impact - 24h	Downregulated	TUB	-38.4860172331872	5.59493360562227e-14	HT Impact_24h_downregulated.csv
Impact of reference therapies	RT impact - 0h	Upregulated	BCL3	1.78782876942964	0.00957040475394419	RT Impact_0h_upregulated.csv
Impact of reference therapies	RT impact - 0h	Downregulated	CELF2	-16.1749317587214	0.000127829629198229	RT Impact_0h_downregulated.csv
Impact of reference therapies	RT impact - 0h	Upregulated	CXCL8	2.11441479165887	0.00957040475394419	RT Impact_0h_upregulated.csv
Impact of reference therapies	RT impact - 0h	Downregulated	EYA1	-16.309189166152	2.44348527494199e-06	RT Impact_0h_downregulated.csv
Impact of reference therapies	RT impact - 0h	Upregulated	IL1B	12.1030540204317	0.019172264980727	RT Impact_0h_upregulated.csv
Impact of reference therapies	RT impact - 0h	Downregulated	KCND2	-18.0804183577203	2.67388208144811e-09	RT Impact_0h_downregulated.csv
Impact of reference therapies	RT impact - 0h	Downregulated	KLF17	-16.9972267206723	2.79526380110186e-08	RT Impact_0h_downregulated.csv
Impact of reference therapies	RT impact - 0h	Downregulated	LRAT	-17.3325401675789	0.00303787870686872	RT Impact_0h_downregulated.csv
Impact of reference therapies	RT impact - 0h	Downregulated	NEFL	-17.4366826816818	7.67508904802247e-06	RT Impact_0h_downregulated.csv
Impact of reference therapies	RT impact - 0h	Upregulated	NFKBIA	2.41085551662768	1.71447978308244e-09	RT Impact_0h_upregulated.csv
Impact of reference therapies	RT impact - 0h	Upregulated	PDE7B-AS1	12.4169761480261	0.0112731548043416	RT Impact_0h_upregulated.csv
Impact of reference therapies	RT impact - 0h	Downregulated	PLP1	-16.3245637880227	0.0262455557680213	RT Impact_0h_downregulated.csv
Impact of reference therapies	RT impact - 0h	Downregulated	TESPA1	-17.3301759751723	0.0213788922514595	RT Impact_0h_downregulated.csv
Impact of reference therapies	RT impact - 0h	Upregulated	TNFAIP3	2.08436772038033	0.0112731548043416	RT Impact_0h_upregulated.csv
Impact of reference therapies	RT impact - 0h	Downregulated	ZNF382	-16.3187589863265	0.0118348649952935	RT Impact_0h_downregulated.csv
Impact of reference therapies	RT impact - 24h	Upregulated	DGKI	37.4442783262122	7.28611086924278e-35	RT Impact_24h_upregulated.csv
Impact of reference therapies	RT impact - 24h	Upregulated	GABRG1	16.1327663960761	6.79966610758206e-06	RT Impact_24h_upregulated.csv
Impact of reference therapies	RT impact - 24h	Upregulated	GPM6A	16.3798042354333	0.00872928515980276	RT Impact_24h_upregulated.csv
Impact of reference therapies	RT impact - 24h	Upregulated	HSH2D	3.45553453463932	0.00575439280629622	RT Impact_24h_upregulated.csv
Impact of reference therapies	RT impact - 24h	Upregulated	IL1A	31.6929339321773	0.0177373951161292	RT Impact_24h_upregulated.csv
Impact of reference therapies	RT impact - 24h	Upregulated	IL1B	40.9667549230898	5.26386393617894e-44	RT Impact_24h_upregulated.csv
Impact of reference therapies	RT impact - 24h	Upregulated	IL1RL1	16.3032349314092	0.00102087950827714	RT Impact_24h_upregulated.csv
Impact of reference therapies	RT impact - 24h	Downregulated	LINC01133	-16.4613971332681	3.93337070998318e-05	RT Impact_24h_downregulated.csv
Impact of reference therapies	RT impact - 24h	Upregulated	LRAT	16.3592334496947	0.00987728588853646	RT Impact_24h_upregulated.csv
Impact of reference therapies	RT impact - 24h	Upregulated	MINAR1	34.7026418376424	1.74116088443785e-24	RT Impact_24h_upregulated.csv
Impact of reference therapies	RT impact - 24h	Upregulated	NEXN-AS1	29.0306820158689	2.35755430405045e-10	RT Impact_24h_upregulated.csv
Impact of reference therapies	RT impact - 24h	Downregulated	PDE7B-AS1	-43.5686940077577	8.093881889144e-57	RT Impact_24h_downregulated.csv
Impact of reference therapies	RT impact - 24h	Upregulated	PIANP	17.2480435910701	1.12662437708519e-05	RT Impact_24h_upregulated.csv
Impact of reference therapies	RT impact - 24h	Upregulated	PRDM9	17.3318945105211	0.0319433807958557	RT Impact_24h_upregulated.csv
Impact of reference therapies	RT impact - 24h	Downregulated	SLC13A4	-16.4782070467121	0.0031734589505686	RT Impact_24h_downregulated.csv
Impact of reference therapies	RT impact - 24h	Upregulated	TEX13D	17.4053925634577	8.89361763092936e-12	RT Impact_24h_upregulated.csv
Impact of reference therapies	RT+HT impact - 0h	Upregulated	A1BG-AS1	6.31531179528175	0.0433765552703399	HT + RT Impact_0h_upregulated.csv
Impact of reference therapies	RT+HT impact - 0h	Upregulated	AASS	2.12426708074297	0.0034343929958104	HT + RT Impact_0h_upregulated.csv
Impact of reference therapies	RT+HT impact - 0h	Upregulated	ABCA1	2.70296397261492	0.000466380296170419	HT + RT Impact_0h_upregulated.csv
Impact of reference therapies	RT+HT impact - 0h	Upregulated	ABCA13	6.64030932950361	0.00149211418219177	HT + RT Impact_0h_upregulated.csv
Impact of reference therapies	RT+HT impact - 0h	Upregulated	ABL2	1.67987937584831	0.000545543683810371	HT + RT Impact_0h_upregulated.csv
Impact of reference therapies	RT+HT impact - 0h	Upregulated	ACAT2	1.59429971611648	0.00287851435996895	HT + RT Impact_0h_upregulated.csv
Impact of reference therapies	RT+HT impact - 0h	Upregulated	ACO1	2.2307329937018	1.58125558312236e-05	HT + RT Impact_0h_upregulated.csv
Impact of reference therapies	RT+HT impact - 0h	Upregulated	ACOX2	5.36898364259519	7.78006659052448e-06	HT + RT Impact_0h_upregulated.csv
Impact of reference therapies	RT+HT impact - 0h	Upregulated	ACP5	5.55500793047038	2.01764654247242e-08	HT + RT Impact_0h_upregulated.csv
Impact of reference therapies	RT+HT impact - 0h	Upregulated	ACSF2	2.38178733136131	0.000763436921692229	HT + RT Impact_0h_upregulated.csv
Impact of reference therapies	RT+HT impact - 0h	Upregulated	ACVR1	1.94405525368903	0.000815537244061918	HT + RT Impact_0h_upregulated.csv
Impact of reference therapies	RT+HT impact - 0h	Upregulated	ADAM21	3.63120265174364	0.0216010364179227	HT + RT Impact_0h_upregulated.csv
Impact of reference therapies	RT+HT impact - 0h	Upregulated	ADAMTS12	4.3025549799704	4.61073712916748e-06	HT + RT Impact_0h_upregulated.csv
Impact of reference therapies	RT+HT impact - 0h	Upregulated	ADAMTS16	5.51726405891315	0.00850059316842324	HT + RT Impact_0h_upregulated.csv
Impact of reference therapies	RT+HT impact - 0h	Upregulated	ADAMTS2	5.75758686104617	9.47383116132346e-05	HT + RT Impact_0h_upregulated.csv
Impact of reference therapies	RT+HT impact - 0h	Upregulated	ADAMTS4	4.95819024737257	1.04249725655656e-07	HT + RT Impact_0h_upregulated.csv
Impact of reference therapies	RT+HT impact - 0h	Upregulated	ADAMTS6	2.01209626737212	0.0201876086556449	HT + RT Impact_0h_upregulated.csv
Impact of reference therapies	RT+HT impact - 0h	Upregulated	ADAMTS7	6.38487972293069	3.99977209688448e-05	HT + RT Impact_0h_upregulated.csv
Impact of reference therapies	RT+HT impact - 0h	Upregulated	ADGRL2	3.11183269060088	0.00186895770208001	HT + RT Impact_0h_upregulated.csv
Impact of reference therapies	RT+HT impact - 0h	Upregulated	ADM	2.92675011210395	0.0016453759263117	HT + RT Impact_0h_upregulated.csv
Impact of reference therapies	RT+HT impact - 0h	Upregulated	ADORA1	4.02129850719165	7.96132650494852e-07	HT + RT Impact_0h_upregulated.csv
Impact of reference therapies	RT+HT impact - 0h	Upregulated	AFAP1	1.76827475791696	0.000263548124123076	HT + RT Impact_0h_upregulated.csv
Impact of reference therapies	RT+HT impact - 0h	Upregulated	AFP	6.89551248740658	0.0120221580797115	HT + RT Impact_0h_upregulated.csv
Impact of reference therapies	RT+HT impact - 0h	Upregulated	AKR1B1	2.79436115898175	1.03056276275153e-06	HT + RT Impact_0h_upregulated.csv
Impact of reference therapies	RT+HT impact - 0h	Upregulated	AKR1B10	6.9859579874083	6.60424766386499e-06	HT + RT Impact_0h_upregulated.csv
Impact of reference therapies	RT+HT impact - 0h	Upregulated	AKR1C1	1.90402283951196	0.00145769570404717	HT + RT Impact_0h_upregulated.csv
Impact of reference therapies	RT+HT impact - 0h	Upregulated	AKT3	2.73085092153809	0.000361409506988901	HT + RT Impact_0h_upregulated.csv
Impact of reference therapies	RT+HT impact - 0h	Upregulated	ALCAM	2.1260777431893	0.000732848911210797	HT + RT Impact_0h_upregulated.csv
Impact of reference therapies	RT+HT impact - 0h	Upregulated	ALDH1L2	1.82509143420054	0.0105283231605722	HT + RT Impact_0h_upregulated.csv
Impact of reference therapies	RT+HT impact - 0h	Upregulated	ALK	8.3249173503228	0.00262207232823906	HT + RT Impact_0h_upregulated.csv
Impact of reference therapies	RT+HT impact - 0h	Upregulated	ALPL	3.41863869103083	0.00153238841291951	HT + RT Impact_0h_upregulated.csv
Impact of reference therapies	RT+HT impact - 0h	Upregulated	AMY2B	6.76699362073529	0.00103331626101449	HT + RT Impact_0h_upregulated.csv
Impact of reference therapies	RT+HT impact - 0h	Upregulated	ANGPTL2	3.57354963949944	3.86436202675236e-06	HT + RT Impact_0h_upregulated.csv
Impact of reference therapies	RT+HT impact - 0h	Upregulated	ANGPTL4	4.51248551847896	0.000117445777282836	HT + RT Impact_0h_upregulated.csv
Impact of reference therapies	RT+HT impact - 0h	Upregulated	ANKRD1	3.66313442678331	0.0417424084306995	HT + RT Impact_0h_upregulated.csv
Impact of reference therapies	RT+HT impact - 0h	Upregulated	ANKRD30B	26.9952851095397	0.0270584541612357	HT + RT Impact_0h_upregulated.csv
Impact of reference therapies	RT+HT impact - 0h	Upregulated	ANKRD34A	1.94430105580165	0.00700517567821189	HT + RT Impact_0h_upregulated.csv
Impact of reference therapies	RT+HT impact - 0h	Upregulated	ANKRD6	2.42395806237404	0.00214807330550787	HT + RT Impact_0h_upregulated.csv
Impact of reference therapies	RT+HT impact - 0h	Upregulated	ANO10	2.0744677838346	1.50983455423896e-05	HT + RT Impact_0h_upregulated.csv
Impact of reference therapies	RT+HT impact - 0h	Upregulated	ANTXR1	2.5648618874469	1.982914200114e-05	HT + RT Impact_0h_upregulated.csv
Impact of reference therapies	RT+HT impact - 0h	Upregulated	ANTXR2	2.66810661098819	0.000243198946308201	HT + RT Impact_0h_upregulated.csv
Impact of reference therapies	RT+HT impact - 0h	Upregulated	ANXA6	4.10934903650953	8.36825953865106e-09	HT + RT Impact_0h_upregulated.csv
Impact of reference therapies	RT+HT impact - 0h	Upregulated	AOX1	6.04788409670189	2.95074557615853e-05	HT + RT Impact_0h_upregulated.csv
Impact of reference therapies	RT+HT impact - 0h	Upregulated	APBA1	3.26356588533884	0.000191497838956957	HT + RT Impact_0h_upregulated.csv
Impact of reference therapies	RT+HT impact - 0h	Upregulated	APCDD1L-DT	4.40286706030251	0.000398030913183521	HT + RT Impact_0h_upregulated.csv
Impact of reference therapies	RT+HT impact - 0h	Upregulated	APH1B	5.06143625291386	7.10890846168053e-08	HT + RT Impact_0h_upregulated.csv
Impact of reference therapies	RT+HT impact - 0h	Upregulated	APLP1	5.25773477210637	2.02328687131081e-08	HT + RT Impact_0h_upregulated.csv
Impact of reference therapies	RT+HT impact - 0h	Upregulated	APOL3	4.75316522529308	0.00476127786928485	HT + RT Impact_0h_upregulated.csv
Impact of reference therapies	RT+HT impact - 0h	Upregulated	ARHGAP22	5.10299682700882	7.44906159033271e-08	HT + RT Impact_0h_upregulated.csv
Impact of reference therapies	RT+HT impact - 0h	Upregulated	ARHGAP28	5.27631651032157	0.000744107405535073	HT + RT Impact_0h_upregulated.csv
Impact of reference therapies	RT+HT impact - 0h	Upregulated	ARHGAP29	2.12515558322344	0.0214978655318181	HT + RT Impact_0h_upregulated.csv
Impact of reference therapies	RT+HT impact - 0h	Upregulated	ARHGAP31	6.89728323488565	1.09651324726858e-06	HT + RT Impact_0h_upregulated.csv
Impact of reference therapies	RT+HT impact - 0h	Upregulated	ARHGEF40	4.40547301117043	2.20928734576601e-08	HT + RT Impact_0h_upregulated.csv
Impact of reference therapies	RT+HT impact - 0h	Upregulated	ARL4C	3.00894608934962	1.982914200114e-05	HT + RT Impact_0h_upregulated.csv
Impact of reference therapies	RT+HT impact - 0h	Upregulated	ARL4D	1.76131904762061	0.00161088229129931	HT + RT Impact_0h_upregulated.csv
Impact of reference therapies	RT+HT impact - 0h	Upregulated	ARMH4	3.01018531925912	0.000301593837517498	HT + RT Impact_0h_upregulated.csv
Impact of reference therapies	RT+HT impact - 0h	Upregulated	ARSJ	3.79676438671959	6.39992524010038e-05	HT + RT Impact_0h_upregulated.csv
Impact of reference therapies	RT+HT impact - 0h	Upregulated	ASAP3	2.69007009674398	0.000123875033104583	HT + RT Impact_0h_upregulated.csv
Impact of reference therapies	RT+HT impact - 0h	Upregulated	ATOH8	2.01740143893013	0.0365098618637771	HT + RT Impact_0h_upregulated.csv
Impact of reference therapies	RT+HT impact - 0h	Upregulated	ATP10D	1.50649861794234	0.000296425796029544	HT + RT Impact_0h_upregulated.csv
Impact of reference therapies	RT+HT impact - 0h	Upregulated	ATP2B1	1.90860477164081	0.000528534794179329	HT + RT Impact_0h_upregulated.csv
Impact of reference therapies	RT+HT impact - 0h	Upregulated	ATP2B1-AS1	2.8152170926785	0.00394569110818485	HT + RT Impact_0h_upregulated.csv
Impact of reference therapies	RT+HT impact - 0h	Upregulated	ATP2B4	1.83607333232098	0.0172584014160386	HT + RT Impact_0h_upregulated.csv
Impact of reference therapies	RT+HT impact - 0h	Upregulated	ATP6AP1-DT	1.51678391425422	0.00328336274628783	HT + RT Impact_0h_upregulated.csv
Impact of reference therapies	RT+HT impact - 0h	Upregulated	ATP8B2	4.73866108681077	5.0703215804604e-09	HT + RT Impact_0h_upregulated.csv
Impact of reference therapies	RT+HT impact - 0h	Upregulated	AXL	1.95131657910669	0.0213680809958511	HT + RT Impact_0h_upregulated.csv
Impact of reference therapies	RT+HT impact - 0h	Upregulated	B3GNT9	2.43023149908517	3.45377792503978e-05	HT + RT Impact_0h_upregulated.csv
Impact of reference therapies	RT+HT impact - 0h	Upregulated	B4GALT6	3.64186845309485	3.0635638244695e-07	HT + RT Impact_0h_upregulated.csv
Impact of reference therapies	RT+HT impact - 0h	Upregulated	B4GAT1	2.55689586820733	8.49674607715606e-06	HT + RT Impact_0h_upregulated.csv
Impact of reference therapies	RT+HT impact - 0h	Upregulated	BAHCC1	1.92450475183576	0.00575367179672015	HT + RT Impact_0h_upregulated.csv
Impact of reference therapies	RT+HT impact - 0h	Upregulated	BBOF1	1.59102955329347	0.0256680005674588	HT + RT Impact_0h_upregulated.csv
Impact of reference therapies	RT+HT impact - 0h	Upregulated	BBS5	2.60316564840132	0.00364755733005792	HT + RT Impact_0h_upregulated.csv
Impact of reference therapies	RT+HT impact - 0h	Upregulated	BCHE	2.33270028148023	0.00254988918238071	HT + RT Impact_0h_upregulated.csv
Impact of reference therapies	RT+HT impact - 0h	Upregulated	BCL2	1.63812558299965	0.000976514310044708	HT + RT Impact_0h_upregulated.csv
Impact of reference therapies	RT+HT impact - 0h	Upregulated	BCL6	1.63152885981274	0.0466823153629191	HT + RT Impact_0h_upregulated.csv
Impact of reference therapies	RT+HT impact - 0h	Upregulated	BEST3	2.29433347558139	0.0337514794296601	HT + RT Impact_0h_upregulated.csv
Impact of reference therapies	RT+HT impact - 0h	Upregulated	BICC1	2.39200934810348	2.96715836470167e-05	HT + RT Impact_0h_upregulated.csv
Impact of reference therapies	RT+HT impact - 0h	Upregulated	BIRC3	2.32101660140382	5.35291755705438e-05	HT + RT Impact_0h_upregulated.csv
Impact of reference therapies	RT+HT impact - 0h	Upregulated	BMERB1	3.70950295644236	0.0257016082849193	HT + RT Impact_0h_upregulated.csv
Impact of reference therapies	RT+HT impact - 0h	Upregulated	BMP2	2.94424095545873	0.0224473182342088	HT + RT Impact_0h_upregulated.csv
Impact of reference therapies	RT+HT impact - 0h	Upregulated	BMPR1B	3.96275030397477	6.37062897129808e-05	HT + RT Impact_0h_upregulated.csv
Impact of reference therapies	RT+HT impact - 0h	Upregulated	BMS1P10	3.92379995391488	0.000556264771857703	HT + RT Impact_0h_upregulated.csv
Impact of reference therapies	RT+HT impact - 0h	Upregulated	BOC	2.59832201365922	0.0021173487170512	HT + RT Impact_0h_upregulated.csv
Impact of reference therapies	RT+HT impact - 0h	Upregulated	BRINP1	24.8260654713732	0.0475436973272786	HT + RT Impact_0h_upregulated.csv
Impact of reference therapies	RT+HT impact - 0h	Upregulated	BTG3	1.71145621449236	0.0283762800533369	HT + RT Impact_0h_upregulated.csv
Impact of reference therapies	RT+HT impact - 0h	Upregulated	BTN3A3	1.61877952909713	0.0029764656426711	HT + RT Impact_0h_upregulated.csv
Impact of reference therapies	RT+HT impact - 0h	Downregulated	C10orf95	-1.70514814657038	0.00472388975784294	HT + RT Impact_0h_downregulated.csv
Impact of reference therapies	RT+HT impact - 0h	Upregulated	C12orf50	5.7049163560873	0.0403809751424919	HT + RT Impact_0h_upregulated.csv
Impact of reference therapies	RT+HT impact - 0h	Downregulated	C13orf46	-1.54443805050768	0.0109551847066197	HT + RT Impact_0h_downregulated.csv
Impact of reference therapies	RT+HT impact - 0h	Upregulated	C14orf28	1.59027117912786	0.00421798699629657	HT + RT Impact_0h_upregulated.csv
Impact of reference therapies	RT+HT impact - 0h	Upregulated	C18orf54	2.46434925684902	0.000173269927883641	HT + RT Impact_0h_upregulated.csv
Impact of reference therapies	RT+HT impact - 0h	Upregulated	C19orf12	1.55147655753516	0.00194986119269245	HT + RT Impact_0h_upregulated.csv
Impact of reference therapies	RT+HT impact - 0h	Upregulated	C1QL1	4.01921668625268	0.0001830035354654	HT + RT Impact_0h_upregulated.csv
Impact of reference therapies	RT+HT impact - 0h	Upregulated	C1R	2.62969322900743	0.00146298023025761	HT + RT Impact_0h_upregulated.csv
Impact of reference therapies	RT+HT impact - 0h	Upregulated	C1S	4.21863534248437	0.000486156001290769	HT + RT Impact_0h_upregulated.csv
Impact of reference therapies	RT+HT impact - 0h	Upregulated	C1orf54	3.34848599983157	0.000559285881424147	HT + RT Impact_0h_upregulated.csv
Impact of reference therapies	RT+HT impact - 0h	Upregulated	C1orf94	25.3168172377545	0.0422807551586716	HT + RT Impact_0h_upregulated.csv
Impact of reference therapies	RT+HT impact - 0h	Upregulated	C2CD2	1.9933321163843	0.000316115252590524	HT + RT Impact_0h_upregulated.csv
Impact of reference therapies	RT+HT impact - 0h	Upregulated	C2orf74-DT	28.753456179158	0.0162957909791619	HT + RT Impact_0h_upregulated.csv
Impact of reference therapies	RT+HT impact - 0h	Upregulated	C3	2.62175671586923	0.00374289704339181	HT + RT Impact_0h_upregulated.csv
Impact of reference therapies	RT+HT impact - 0h	Upregulated	C3AR1	8.39928030364847	0.00601792148724752	HT + RT Impact_0h_upregulated.csv
Impact of reference therapies	RT+HT impact - 0h	Upregulated	C3orf18	2.03745992818119	0.000133687595783507	HT + RT Impact_0h_upregulated.csv
Impact of reference therapies	RT+HT impact - 0h	Upregulated	C8orf48	3.94196235117523	0.00808478073529531	HT + RT Impact_0h_upregulated.csv
Impact of reference therapies	RT+HT impact - 0h	Upregulated	CA13	2.93386796345392	0.000517189386712196	HT + RT Impact_0h_upregulated.csv
Impact of reference therapies	RT+HT impact - 0h	Upregulated	CACNB4	2.23766581963569	0.0178629514754483	HT + RT Impact_0h_upregulated.csv
Impact of reference therapies	RT+HT impact - 0h	Upregulated	CADPS	3.78005289136236	8.83044544222589e-05	HT + RT Impact_0h_upregulated.csv
Impact of reference therapies	RT+HT impact - 0h	Upregulated	CAHM	5.40369218014262	0.0126908618896857	HT + RT Impact_0h_upregulated.csv
Impact of reference therapies	RT+HT impact - 0h	Upregulated	CALD1	1.82863834702812	4.01820746220817e-05	HT + RT Impact_0h_upregulated.csv
Impact of reference therapies	RT+HT impact - 0h	Upregulated	CALHM2	6.37025940610336	3.25692965329076e-05	HT + RT Impact_0h_upregulated.csv
Impact of reference therapies	RT+HT impact - 0h	Upregulated	CALU	2.63431373747546	9.07432113486216e-06	HT + RT Impact_0h_upregulated.csv
Impact of reference therapies	RT+HT impact - 0h	Upregulated	CAMK1D	2.78999740386124	0.0228273897441951	HT + RT Impact_0h_upregulated.csv
Impact of reference therapies	RT+HT impact - 0h	Upregulated	CAMK2N2	3.9595490876312	8.68471771106829e-06	HT + RT Impact_0h_upregulated.csv
Impact of reference therapies	RT+HT impact - 0h	Upregulated	CAMK4	5.34745502950694	1.52185113278634e-07	HT + RT Impact_0h_upregulated.csv
Impact of reference therapies	RT+HT impact - 0h	Upregulated	CAND2	5.77634717883966	0.00804213030006051	HT + RT Impact_0h_upregulated.csv
Impact of reference therapies	RT+HT impact - 0h	Upregulated	CAP2	1.65350491755113	0.000515569227502351	HT + RT Impact_0h_upregulated.csv
Impact of reference therapies	RT+HT impact - 0h	Upregulated	CARD16	2.46438855644835	0.0349212227902534	HT + RT Impact_0h_upregulated.csv
Impact of reference therapies	RT+HT impact - 0h	Upregulated	CASTOR1	4.36574308308334	0.0298658976929957	HT + RT Impact_0h_upregulated.csv
Impact of reference therapies	RT+HT impact - 0h	Upregulated	CAV1	3.07708622196997	9.38992835731176e-06	HT + RT Impact_0h_upregulated.csv
Impact of reference therapies	RT+HT impact - 0h	Upregulated	CBLN3	3.57752490851824	2.56258911924374e-05	HT + RT Impact_0h_upregulated.csv
Impact of reference therapies	RT+HT impact - 0h	Upregulated	CBR3	5.44095672825388	6.93795803166271e-05	HT + RT Impact_0h_upregulated.csv
Impact of reference therapies	RT+HT impact - 0h	Upregulated	CCDC102B	2.53417240273591	0.00712337126451018	HT + RT Impact_0h_upregulated.csv
Impact of reference therapies	RT+HT impact - 0h	Upregulated	CCDC106	2.59001273857193	0.00541660919913335	HT + RT Impact_0h_upregulated.csv
Impact of reference therapies	RT+HT impact - 0h	Upregulated	CCDC136	1.54320163147113	0.0280453122992718	HT + RT Impact_0h_upregulated.csv
Impact of reference therapies	RT+HT impact - 0h	Upregulated	CCDC148	1.95757990432483	0.0181481017647749	HT + RT Impact_0h_upregulated.csv
Impact of reference therapies	RT+HT impact - 0h	Upregulated	CCDC149	4.93301827645793	2.08499300784378e-05	HT + RT Impact_0h_upregulated.csv
Impact of reference therapies	RT+HT impact - 0h	Upregulated	CCDC169	25.02501056469	0.0454988226287909	HT + RT Impact_0h_upregulated.csv
Impact of reference therapies	RT+HT impact - 0h	Upregulated	CCDC170	6.5672640960872	0.0194629992112198	HT + RT Impact_0h_upregulated.csv
Impact of reference therapies	RT+HT impact - 0h	Upregulated	CCDC30	1.56544046752399	0.0147374997470838	HT + RT Impact_0h_upregulated.csv
Impact of reference therapies	RT+HT impact - 0h	Upregulated	CCDC92	1.61616206277174	0.000520244032037473	HT + RT Impact_0h_upregulated.csv
Impact of reference therapies	RT+HT impact - 0h	Upregulated	CCN1	2.62517751124925	0.00841987746087297	HT + RT Impact_0h_upregulated.csv
Impact of reference therapies	RT+HT impact - 0h	Upregulated	CCN3	5.29568968726133	0.000527840630598329	HT + RT Impact_0h_upregulated.csv
Impact of reference therapies	RT+HT impact - 0h	Upregulated	CCNE1	2.84035362260498	5.04655049193922e-06	HT + RT Impact_0h_upregulated.csv
Impact of reference therapies	RT+HT impact - 0h	Upregulated	CCNG2	1.66477611093629	0.0129065610607124	HT + RT Impact_0h_upregulated.csv
Impact of reference therapies	RT+HT impact - 0h	Upregulated	CCR1	5.67607490969463	0.00502384495781648	HT + RT Impact_0h_upregulated.csv
Impact of reference therapies	RT+HT impact - 0h	Upregulated	CCR10	4.07309934943779	0.00101488771493655	HT + RT Impact_0h_upregulated.csv
Impact of reference therapies	RT+HT impact - 0h	Upregulated	CD274	2.68454586427685	0.000161947496723697	HT + RT Impact_0h_upregulated.csv
Impact of reference therapies	RT+HT impact - 0h	Upregulated	CD33	4.7873832326802	0.00268524794343633	HT + RT Impact_0h_upregulated.csv
Impact of reference therapies	RT+HT impact - 0h	Upregulated	CD44	4.82749897689737	1.14439223369305e-08	HT + RT Impact_0h_upregulated.csv
Impact of reference therapies	RT+HT impact - 0h	Upregulated	CD47	1.60443692097304	0.0008137758506003	HT + RT Impact_0h_upregulated.csv
Impact of reference therapies	RT+HT impact - 0h	Upregulated	CD59	2.05767073172694	0.0023181290802005	HT + RT Impact_0h_upregulated.csv
Impact of reference therapies	RT+HT impact - 0h	Upregulated	CD83	2.3499930608649	0.000388971823875004	HT + RT Impact_0h_upregulated.csv
Impact of reference therapies	RT+HT impact - 0h	Upregulated	CD99L2	1.57226370961889	0.00245975601171803	HT + RT Impact_0h_upregulated.csv
Impact of reference therapies	RT+HT impact - 0h	Upregulated	CDH13	1.85961618146256	0.00892926099655661	HT + RT Impact_0h_upregulated.csv
Impact of reference therapies	RT+HT impact - 0h	Upregulated	CDIP1	3.82136016657975	1.13138821245376e-06	HT + RT Impact_0h_upregulated.csv
Impact of reference therapies	RT+HT impact - 0h	Upregulated	CDKN2C	2.87821944257205	0.000247354006509647	HT + RT Impact_0h_upregulated.csv
Impact of reference therapies	RT+HT impact - 0h	Upregulated	CELF2	8.2997674222326	0.0174927497530539	HT + RT Impact_0h_upregulated.csv
Impact of reference therapies	RT+HT impact - 0h	Upregulated	CERCAM	2.08862565598499	0.000657173637111903	HT + RT Impact_0h_upregulated.csv
Impact of reference therapies	RT+HT impact - 0h	Upregulated	CERKL	6.1380462036478	0.0118627225192544	HT + RT Impact_0h_upregulated.csv
Impact of reference therapies	RT+HT impact - 0h	Upregulated	CFAP54	2.51002106885374	0.0491098331291661	HT + RT Impact_0h_upregulated.csv
Impact of reference therapies	RT+HT impact - 0h	Downregulated	CGB5	-3.32242773856764	0.0185225186297426	HT + RT Impact_0h_downregulated.csv
Impact of reference therapies	RT+HT impact - 0h	Downregulated	CGB8	-4.04349862361602	0.00827972008854714	HT + RT Impact_0h_downregulated.csv
Impact of reference therapies	RT+HT impact - 0h	Upregulated	CHD9NB	3.72064914464584	0.0206482783091461	HT + RT Impact_0h_upregulated.csv
Impact of reference therapies	RT+HT impact - 0h	Upregulated	CHI3L1	6.06871185696461	2.73947508585744e-07	HT + RT Impact_0h_upregulated.csv
Impact of reference therapies	RT+HT impact - 0h	Upregulated	CHI3L2	5.36250052697624	0.00102548302242349	HT + RT Impact_0h_upregulated.csv
Impact of reference therapies	RT+HT impact - 0h	Upregulated	CHST1	6.45381595802834	0.00457788494026494	HT + RT Impact_0h_upregulated.csv
Impact of reference therapies	RT+HT impact - 0h	Upregulated	CHST14	2.21241441133052	0.000110755630034925	HT + RT Impact_0h_upregulated.csv
Impact of reference therapies	RT+HT impact - 0h	Upregulated	CKAP4	2.32051137782843	0.000432631785514712	HT + RT Impact_0h_upregulated.csv
Impact of reference therapies	RT+HT impact - 0h	Upregulated	CLEC3B	5.06062816243457	0.00852542348490931	HT + RT Impact_0h_upregulated.csv
Impact of reference therapies	RT+HT impact - 0h	Upregulated	CLGN	1.9418259769997	0.0313981051907445	HT + RT Impact_0h_upregulated.csv
Impact of reference therapies	RT+HT impact - 0h	Upregulated	CLIC2	2.11286280186191	0.00109561442897865	HT + RT Impact_0h_upregulated.csv
Impact of reference therapies	RT+HT impact - 0h	Upregulated	CLIP3	6.58333226457839	7.55942663862842e-11	HT + RT Impact_0h_upregulated.csv
Impact of reference therapies	RT+HT impact - 0h	Upregulated	CLIP4	2.34164192251893	0.0242010086349525	HT + RT Impact_0h_upregulated.csv
Impact of reference therapies	RT+HT impact - 0h	Upregulated	CLN8-AS1	1.53579722660541	0.000891669716968206	HT + RT Impact_0h_upregulated.csv
Impact of reference therapies	RT+HT impact - 0h	Upregulated	CLSTN2	4.58997312027944	1.58125558312236e-05	HT + RT Impact_0h_upregulated.csv
Impact of reference therapies	RT+HT impact - 0h	Upregulated	CNIH2	3.05163802080311	3.18275593872389e-05	HT + RT Impact_0h_upregulated.csv
Impact of reference therapies	RT+HT impact - 0h	Upregulated	CNN1	3.81032205489974	0.0428799216325109	HT + RT Impact_0h_upregulated.csv
Impact of reference therapies	RT+HT impact - 0h	Downregulated	CNTN4	-5.02813014053165	0.00524571562842165	HT + RT Impact_0h_downregulated.csv
Impact of reference therapies	RT+HT impact - 0h	Upregulated	CNTN5	7.04281490351603	2.56258911924374e-05	HT + RT Impact_0h_upregulated.csv
Impact of reference therapies	RT+HT impact - 0h	Upregulated	CNTNAP1	4.32884867100632	7.68403194402121e-07	HT + RT Impact_0h_upregulated.csv
Impact of reference therapies	RT+HT impact - 0h	Upregulated	COL16A1	3.21778744479751	0.000110393480536666	HT + RT Impact_0h_upregulated.csv
Impact of reference therapies	RT+HT impact - 0h	Upregulated	COL24A1	6.16052147411589	0.000654574767831108	HT + RT Impact_0h_upregulated.csv
Impact of reference therapies	RT+HT impact - 0h	Upregulated	COL4A1	5.88032421361922	3.92997609138696e-07	HT + RT Impact_0h_upregulated.csv
Impact of reference therapies	RT+HT impact - 0h	Upregulated	COL4A5	9.76694354503132	4.86370862694699e-06	HT + RT Impact_0h_upregulated.csv
Impact of reference therapies	RT+HT impact - 0h	Upregulated	COL4A6	29.3509630616595	0.00964011808555438	HT + RT Impact_0h_upregulated.csv
Impact of reference therapies	RT+HT impact - 0h	Upregulated	COL6A1	2.60347668952429	0.00200375446577688	HT + RT Impact_0h_upregulated.csv
Impact of reference therapies	RT+HT impact - 0h	Upregulated	COL6A2	5.76638796376917	3.6591062164134e-06	HT + RT Impact_0h_upregulated.csv
Impact of reference therapies	RT+HT impact - 0h	Upregulated	COL6A3	7.23476952844172	4.67291947387672e-07	HT + RT Impact_0h_upregulated.csv
Impact of reference therapies	RT+HT impact - 0h	Upregulated	COL8A1	2.92680322241725	0.00167298971783702	HT + RT Impact_0h_upregulated.csv
Impact of reference therapies	RT+HT impact - 0h	Upregulated	COL8A2	3.80721220231022	0.00425671942984246	HT + RT Impact_0h_upregulated.csv
Impact of reference therapies	RT+HT impact - 0h	Upregulated	COPZ2	2.12171863178786	0.00214807330550787	HT + RT Impact_0h_upregulated.csv
Impact of reference therapies	RT+HT impact - 0h	Upregulated	CPA4	8.08162776383999	1.99920149695926e-05	HT + RT Impact_0h_upregulated.csv
Impact of reference therapies	RT+HT impact - 0h	Upregulated	CPEB2	3.59736504280476	0.00623868912238586	HT + RT Impact_0h_upregulated.csv
Impact of reference therapies	RT+HT impact - 0h	Upregulated	CPED1	6.25477291507137	9.66409019506619e-10	HT + RT Impact_0h_upregulated.csv
Impact of reference therapies	RT+HT impact - 0h	Upregulated	CPM	4.515800416742	0.0227158954805338	HT + RT Impact_0h_upregulated.csv
Impact of reference therapies	RT+HT impact - 0h	Upregulated	CPXM2	3.98286007887134	0.0265284845513083	HT + RT Impact_0h_upregulated.csv
Impact of reference therapies	RT+HT impact - 0h	Upregulated	CREB3L1	5.38429863908517	3.05462710464465e-05	HT + RT Impact_0h_upregulated.csv
Impact of reference therapies	RT+HT impact - 0h	Upregulated	CRIM1	4.30861325452816	0.000228367649383923	HT + RT Impact_0h_upregulated.csv
Impact of reference therapies	RT+HT impact - 0h	Upregulated	CRIP2	5.15420467935111	2.71777960310093e-07	HT + RT Impact_0h_upregulated.csv
Impact of reference therapies	RT+HT impact - 0h	Upregulated	CROT	2.51587156583721	8.66513480047104e-05	HT + RT Impact_0h_upregulated.csv
Impact of reference therapies	RT+HT impact - 0h	Upregulated	CRYAB	4.80589602817114	0.000781850056135279	HT + RT Impact_0h_upregulated.csv
Impact of reference therapies	RT+HT impact - 0h	Upregulated	CRYBA4	3.41234072708564	0.0476668568549723	HT + RT Impact_0h_upregulated.csv
Impact of reference therapies	RT+HT impact - 0h	Upregulated	CRYBG1	3.46603434970721	2.96715836470167e-05	HT + RT Impact_0h_upregulated.csv
Impact of reference therapies	RT+HT impact - 0h	Upregulated	CSAG1	2.96436248519734	0.00609063707762574	HT + RT Impact_0h_upregulated.csv
Impact of reference therapies	RT+HT impact - 0h	Upregulated	CSF1	4.0649676618058	1.10064701669469e-07	HT + RT Impact_0h_upregulated.csv
Impact of reference therapies	RT+HT impact - 0h	Upregulated	CSF1R	3.15570862322573	0.0087178179614791	HT + RT Impact_0h_upregulated.csv
Impact of reference therapies	RT+HT impact - 0h	Upregulated	CSGALNACT1	4.11233966696878	0.000361409506988901	HT + RT Impact_0h_upregulated.csv
Impact of reference therapies	RT+HT impact - 0h	Upregulated	CTF1	3.98040608423393	1.982914200114e-05	HT + RT Impact_0h_upregulated.csv
Impact of reference therapies	RT+HT impact - 0h	Upregulated	CTHRC1	4.08628477258012	1.13027735249019e-05	HT + RT Impact_0h_upregulated.csv
Impact of reference therapies	RT+HT impact - 0h	Upregulated	CTSO	4.07532688070149	0.00041891953220399	HT + RT Impact_0h_upregulated.csv
Impact of reference therapies	RT+HT impact - 0h	Upregulated	CTSS	3.20742582265587	0.00211279318472118	HT + RT Impact_0h_upregulated.csv
Impact of reference therapies	RT+HT impact - 0h	Upregulated	CUL7	1.7122384114413	0.00134684541789414	HT + RT Impact_0h_upregulated.csv
Impact of reference therapies	RT+HT impact - 0h	Upregulated	CXCL2	3.18381275371075	0.00118058980903981	HT + RT Impact_0h_upregulated.csv
Impact of reference therapies	RT+HT impact - 0h	Upregulated	CXCL3	2.85056992583196	0.00133555922299171	HT + RT Impact_0h_upregulated.csv
Impact of reference therapies	RT+HT impact - 0h	Upregulated	CXCL8	2.5088733247733	8.06855448954562e-06	HT + RT Impact_0h_upregulated.csv
Impact of reference therapies	RT+HT impact - 0h	Upregulated	CYBRD1	3.70351072413809	3.71606625605995e-07	HT + RT Impact_0h_upregulated.csv
Impact of reference therapies	RT+HT impact - 0h	Upregulated	CYLD-AS1	4.91718850348715	0.0440485823934126	HT + RT Impact_0h_upregulated.csv
Impact of reference therapies	RT+HT impact - 0h	Upregulated	CYP27C1	6.7414167488755	2.46498931236762e-05	HT + RT Impact_0h_upregulated.csv
Impact of reference therapies	RT+HT impact - 0h	Upregulated	CYP2U1	3.18124233018502	1.77744491336896e-05	HT + RT Impact_0h_upregulated.csv
Impact of reference therapies	RT+HT impact - 0h	Upregulated	CYS1	3.1954626426702	0.00129251552512006	HT + RT Impact_0h_upregulated.csv
Impact of reference therapies	RT+HT impact - 0h	Upregulated	DAB2	2.97245194625986	5.89960842205106e-07	HT + RT Impact_0h_upregulated.csv
Impact of reference therapies	RT+HT impact - 0h	Upregulated	DACT1	5.62972337965039	5.51979115423448e-06	HT + RT Impact_0h_upregulated.csv
Impact of reference therapies	RT+HT impact - 0h	Upregulated	DACT3	4.60878677685105	0.000629758708699115	HT + RT Impact_0h_upregulated.csv
Impact of reference therapies	RT+HT impact - 0h	Upregulated	DAND5	4.34784835960657	0.0459952994584505	HT + RT Impact_0h_upregulated.csv
Impact of reference therapies	RT+HT impact - 0h	Upregulated	DCLK2	7.94827129274048	6.41705868403105e-06	HT + RT Impact_0h_upregulated.csv
Impact of reference therapies	RT+HT impact - 0h	Upregulated	DCXR-DT	2.58267780286369	0.0174927497530539	HT + RT Impact_0h_upregulated.csv
Impact of reference therapies	RT+HT impact - 0h	Upregulated	DDO	3.05166870023819	0.00922320366304017	HT + RT Impact_0h_upregulated.csv
Impact of reference therapies	RT+HT impact - 0h	Upregulated	DDR2	7.46474136002618	1.70419969823613e-08	HT + RT Impact_0h_upregulated.csv
Impact of reference therapies	RT+HT impact - 0h	Upregulated	DDX20	1.99068684496079	0.000309053166211666	HT + RT Impact_0h_upregulated.csv
Impact of reference therapies	RT+HT impact - 0h	Upregulated	DEGS1	1.75044392055552	0.000622124518902508	HT + RT Impact_0h_upregulated.csv
Impact of reference therapies	RT+HT impact - 0h	Upregulated	DGAT2	1.93117693041173	0.00315362473724598	HT + RT Impact_0h_upregulated.csv
Impact of reference therapies	RT+HT impact - 0h	Upregulated	DHX58	2.94851961376336	0.00204781180800704	HT + RT Impact_0h_upregulated.csv
Impact of reference therapies	RT+HT impact - 0h	Upregulated	DIRAS1	4.2690554316882	0.00430733661777481	HT + RT Impact_0h_upregulated.csv
Impact of reference therapies	RT+HT impact - 0h	Upregulated	DISC1	2.37718098675307	0.00524069210831825	HT + RT Impact_0h_upregulated.csv
Impact of reference therapies	RT+HT impact - 0h	Upregulated	DKK3	3.2034010770005	0.000170369622041185	HT + RT Impact_0h_upregulated.csv
Impact of reference therapies	RT+HT impact - 0h	Upregulated	DLC1	4.37236539035188	0.0107286562929982	HT + RT Impact_0h_upregulated.csv
Impact of reference therapies	RT+HT impact - 0h	Upregulated	DNAAF11	4.93871488983464	0.00703479475738958	HT + RT Impact_0h_upregulated.csv
Impact of reference therapies	RT+HT impact - 0h	Upregulated	DNAAF8	1.6282432656387	0.0164108407253975	HT + RT Impact_0h_upregulated.csv
Impact of reference therapies	RT+HT impact - 0h	Upregulated	DNAH11	3.98694712881635	4.80302740632268e-05	HT + RT Impact_0h_upregulated.csv
Impact of reference therapies	RT+HT impact - 0h	Upregulated	DNAJB5	2.66925480143931	5.90074327209613e-05	HT + RT Impact_0h_upregulated.csv
Impact of reference therapies	RT+HT impact - 0h	Upregulated	DOCK4	1.9757831332962	0.000222618996987864	HT + RT Impact_0h_upregulated.csv
Impact of reference therapies	RT+HT impact - 0h	Upregulated	DPP4	5.16883584090414	8.91349995317998e-07	HT + RT Impact_0h_upregulated.csv
Impact of reference therapies	RT+HT impact - 0h	Upregulated	DPYSL3	2.33060219132419	0.00146960482040042	HT + RT Impact_0h_upregulated.csv
Impact of reference therapies	RT+HT impact - 0h	Upregulated	DPYSL4	5.96840535024066	3.58267957154538e-05	HT + RT Impact_0h_upregulated.csv
Impact of reference therapies	RT+HT impact - 0h	Upregulated	DSE	2.60557071076578	4.5092064845728e-06	HT + RT Impact_0h_upregulated.csv
Impact of reference therapies	RT+HT impact - 0h	Upregulated	DUBR	4.46361633157877	5.16677053346043e-07	HT + RT Impact_0h_upregulated.csv
Impact of reference therapies	RT+HT impact - 0h	Upregulated	DUSP10	2.19460757247692	0.0174927497530539	HT + RT Impact_0h_upregulated.csv
Impact of reference therapies	RT+HT impact - 0h	Upregulated	DUSP19	2.30084194879403	0.0111680876750657	HT + RT Impact_0h_upregulated.csv
Impact of reference therapies	RT+HT impact - 0h	Downregulated	DUSP2	-2.31881821731922	0.00746304911256458	HT + RT Impact_0h_downregulated.csv
Impact of reference therapies	RT+HT impact - 0h	Upregulated	DUSP23	6.25470249053376	1.63651543638465e-09	HT + RT Impact_0h_upregulated.csv
Impact of reference therapies	RT+HT impact - 0h	Upregulated	DYNC2H1	3.55336343605063	0.000165757809422814	HT + RT Impact_0h_upregulated.csv
Impact of reference therapies	RT+HT impact - 0h	Upregulated	DZIP1L	3.41330567075229	0.000111103324798539	HT + RT Impact_0h_upregulated.csv
Impact of reference therapies	RT+HT impact - 0h	Upregulated	ECM1	3.30790357824491	0.0226984146660628	HT + RT Impact_0h_upregulated.csv
Impact of reference therapies	RT+HT impact - 0h	Upregulated	EDA	2.95287464565731	4.85499065861694e-05	HT + RT Impact_0h_upregulated.csv
Impact of reference therapies	RT+HT impact - 0h	Upregulated	EFEMP2	6.64167183805282	2.02868450661785e-09	HT + RT Impact_0h_upregulated.csv
Impact of reference therapies	RT+HT impact - 0h	Upregulated	EFNA4	1.70708620379307	0.0105283231605722	HT + RT Impact_0h_upregulated.csv
Impact of reference therapies	RT+HT impact - 0h	Upregulated	EFNA5	4.60195407839183	2.44439571073093e-05	HT + RT Impact_0h_upregulated.csv
Impact of reference therapies	RT+HT impact - 0h	Upregulated	EGF	6.02637453589012	0.0248947170968346	HT + RT Impact_0h_upregulated.csv
Impact of reference therapies	RT+HT impact - 0h	Upregulated	EHD2	4.70478917537255	0.000416491974565723	HT + RT Impact_0h_upregulated.csv
Impact of reference therapies	RT+HT impact - 0h	Upregulated	EIF3EP1	1.74504539299171	0.00962103283850182	HT + RT Impact_0h_upregulated.csv
Impact of reference therapies	RT+HT impact - 0h	Upregulated	ELK3	2.32273907340451	0.00745779909112469	HT + RT Impact_0h_upregulated.csv
Impact of reference therapies	RT+HT impact - 0h	Upregulated	ELOVL3	2.23331206633795	0.0403809751424919	HT + RT Impact_0h_upregulated.csv
Impact of reference therapies	RT+HT impact - 0h	Upregulated	EML1	6.09535753051516	1.11676811995475e-06	HT + RT Impact_0h_upregulated.csv
Impact of reference therapies	RT+HT impact - 0h	Upregulated	EMP3	1.52325031127771	0.0430652831385341	HT + RT Impact_0h_upregulated.csv
Impact of reference therapies	RT+HT impact - 0h	Upregulated	ENOX1	5.52724899524331	3.47457294099119e-05	HT + RT Impact_0h_upregulated.csv
Impact of reference therapies	RT+HT impact - 0h	Upregulated	ENTREP2	5.98645043285959	0.0198983772675869	HT + RT Impact_0h_upregulated.csv
Impact of reference therapies	RT+HT impact - 0h	Upregulated	EPAS1	5.63761163814294	2.01924333533157e-06	HT + RT Impact_0h_upregulated.csv
Impact of reference therapies	RT+HT impact - 0h	Upregulated	EPG5	1.58799030059717	0.000654574767831108	HT + RT Impact_0h_upregulated.csv
Impact of reference therapies	RT+HT impact - 0h	Upregulated	EPHA3	3.88116836953295	0.0148236495831739	HT + RT Impact_0h_upregulated.csv
Impact of reference therapies	RT+HT impact - 0h	Upregulated	EPHB4	2.10678236146174	0.000287947097148324	HT + RT Impact_0h_upregulated.csv
Impact of reference therapies	RT+HT impact - 0h	Upregulated	EVA1B	3.07563907155622	0.00013009280021035	HT + RT Impact_0h_upregulated.csv
Impact of reference therapies	RT+HT impact - 0h	Upregulated	EVC	6.08483639200681	0.00366893221562418	HT + RT Impact_0h_upregulated.csv
Impact of reference therapies	RT+HT impact - 0h	Upregulated	EXT1	2.64315472929418	2.77881176485157e-06	HT + RT Impact_0h_upregulated.csv
Impact of reference therapies	RT+HT impact - 0h	Upregulated	EYA1	6.68606145892268	0.0462733601382422	HT + RT Impact_0h_upregulated.csv
Impact of reference therapies	RT+HT impact - 0h	Upregulated	F2R	4.65724864252921	3.05726217394752e-07	HT + RT Impact_0h_upregulated.csv
Impact of reference therapies	RT+HT impact - 0h	Upregulated	F3	3.15838457944444	2.56023755183537e-06	HT + RT Impact_0h_upregulated.csv
Impact of reference therapies	RT+HT impact - 0h	Upregulated	F8	1.63700202210071	0.0124491715320905	HT + RT Impact_0h_upregulated.csv
Impact of reference therapies	RT+HT impact - 0h	Upregulated	FAH	1.65005427668849	0.000849706991082569	HT + RT Impact_0h_upregulated.csv
Impact of reference therapies	RT+HT impact - 0h	Upregulated	FAM114A1	4.47180122414239	3.61824721067277e-08	HT + RT Impact_0h_upregulated.csv
Impact of reference therapies	RT+HT impact - 0h	Upregulated	FAM13A	3.33373199439029	0.000371939147131134	HT + RT Impact_0h_upregulated.csv
Impact of reference therapies	RT+HT impact - 0h	Upregulated	FAM161B	1.66273175990744	0.00358929667189341	HT + RT Impact_0h_upregulated.csv
Impact of reference therapies	RT+HT impact - 0h	Upregulated	FAM171B	3.63324411490639	6.44786389027478e-07	HT + RT Impact_0h_upregulated.csv
Impact of reference therapies	RT+HT impact - 0h	Upregulated	FAM184A	6.23247316204699	0.000127622034542073	HT + RT Impact_0h_upregulated.csv
Impact of reference therapies	RT+HT impact - 0h	Upregulated	FAM229B	2.24175134072932	0.0021173487170512	HT + RT Impact_0h_upregulated.csv
Impact of reference therapies	RT+HT impact - 0h	Upregulated	FAM230C	24.718973017117	0.0487083582639568	HT + RT Impact_0h_upregulated.csv
Impact of reference therapies	RT+HT impact - 0h	Upregulated	FAM66B	3.68093817315576	0.0270584541612357	HT + RT Impact_0h_upregulated.csv
Impact of reference therapies	RT+HT impact - 0h	Upregulated	FAM72C	3.41152519911907	0.000199842704694253	HT + RT Impact_0h_upregulated.csv
Impact of reference therapies	RT+HT impact - 0h	Upregulated	FAM78A	2.21327985524621	0.000208154410526693	HT + RT Impact_0h_upregulated.csv
Impact of reference therapies	RT+HT impact - 0h	Upregulated	FANK1	2.55762283813018	0.00236194794151635	HT + RT Impact_0h_upregulated.csv
Impact of reference therapies	RT+HT impact - 0h	Upregulated	FAS	2.0766575682411	0.00408635494621429	HT + RT Impact_0h_upregulated.csv
Impact of reference therapies	RT+HT impact - 0h	Upregulated	FAXDC2	2.20895896213801	0.0358687089939307	HT + RT Impact_0h_upregulated.csv
Impact of reference therapies	RT+HT impact - 0h	Upregulated	FBLN5	3.35319939789691	0.00477467031667388	HT + RT Impact_0h_upregulated.csv
Impact of reference therapies	RT+HT impact - 0h	Upregulated	FBN2	5.01446887999789	0.00135376576788515	HT + RT Impact_0h_upregulated.csv
Impact of reference therapies	RT+HT impact - 0h	Upregulated	FBXO43	2.91943241226773	0.0061163414536436	HT + RT Impact_0h_upregulated.csv
Impact of reference therapies	RT+HT impact - 0h	Upregulated	FERMT2	2.02632298519188	0.00181130123425365	HT + RT Impact_0h_upregulated.csv
Impact of reference therapies	RT+HT impact - 0h	Upregulated	FEZ1	4.17901834271844	0.046344400491229	HT + RT Impact_0h_upregulated.csv
Impact of reference therapies	RT+HT impact - 0h	Upregulated	FEZF1	5.63843673130532	0.000760114458390189	HT + RT Impact_0h_upregulated.csv
Impact of reference therapies	RT+HT impact - 0h	Upregulated	FGD1	2.57135463205378	0.000173269927883641	HT + RT Impact_0h_upregulated.csv
Impact of reference therapies	RT+HT impact - 0h	Upregulated	FGF13	2.10122978204651	0.0438446377000641	HT + RT Impact_0h_upregulated.csv
Impact of reference therapies	RT+HT impact - 0h	Upregulated	FGF14	6.14774724839085	0.0130081906161765	HT + RT Impact_0h_upregulated.csv
Impact of reference therapies	RT+HT impact - 0h	Upregulated	FHAD1	4.52535855381639	4.42610869059721e-07	HT + RT Impact_0h_upregulated.csv
Impact of reference therapies	RT+HT impact - 0h	Upregulated	FIBIN	24.738859240954	0.0486065505162274	HT + RT Impact_0h_upregulated.csv
Impact of reference therapies	RT+HT impact - 0h	Upregulated	FILIP1L	2.6665959418382	0.000654574767831108	HT + RT Impact_0h_upregulated.csv
Impact of reference therapies	RT+HT impact - 0h	Upregulated	FLG-AS1	2.94598751568005	0.00437296290810538	HT + RT Impact_0h_upregulated.csv
Impact of reference therapies	RT+HT impact - 0h	Upregulated	FLOT1	1.70377152394215	0.00148461594633114	HT + RT Impact_0h_upregulated.csv
Impact of reference therapies	RT+HT impact - 0h	Upregulated	FMO4	2.12632660871042	0.00300310091499436	HT + RT Impact_0h_upregulated.csv
Impact of reference therapies	RT+HT impact - 0h	Upregulated	FOLR3	4.03686180460484	0.0476119402631755	HT + RT Impact_0h_upregulated.csv
Impact of reference therapies	RT+HT impact - 0h	Upregulated	FOSL2-AS1	5.16263788256119	0.00942064994669304	HT + RT Impact_0h_upregulated.csv
Impact of reference therapies	RT+HT impact - 0h	Upregulated	FOXD1	3.14038020097948	0.00112765117125529	HT + RT Impact_0h_upregulated.csv
Impact of reference therapies	RT+HT impact - 0h	Upregulated	FOXG1	1.73387234184097	0.00112721719242815	HT + RT Impact_0h_upregulated.csv
Impact of reference therapies	RT+HT impact - 0h	Upregulated	FPR1	21.9059176586478	0.00167298971783702	HT + RT Impact_0h_upregulated.csv
Impact of reference therapies	RT+HT impact - 0h	Upregulated	FRMD4A	2.60434318328005	5.20781096743153e-06	HT + RT Impact_0h_upregulated.csv
Impact of reference therapies	RT+HT impact - 0h	Upregulated	FRMD6	4.50874767029018	1.14439223369305e-08	HT + RT Impact_0h_upregulated.csv
Impact of reference therapies	RT+HT impact - 0h	Upregulated	FRZB	3.74301785702701	0.0226285374315103	HT + RT Impact_0h_upregulated.csv
Impact of reference therapies	RT+HT impact - 0h	Upregulated	FSD1	1.52918229602122	0.0313908305751877	HT + RT Impact_0h_upregulated.csv
Impact of reference therapies	RT+HT impact - 0h	Upregulated	FSIP1	2.39477342453227	0.00360300697072075	HT + RT Impact_0h_upregulated.csv
Impact of reference therapies	RT+HT impact - 0h	Upregulated	FTCDNL1	2.24482240042521	0.00536006279395816	HT + RT Impact_0h_upregulated.csv
Impact of reference therapies	RT+HT impact - 0h	Upregulated	FZD1	2.98071733031326	6.95912815336406e-06	HT + RT Impact_0h_upregulated.csv
Impact of reference therapies	RT+HT impact - 0h	Upregulated	FZD2	4.20507053375456	9.39081716171388e-07	HT + RT Impact_0h_upregulated.csv
Impact of reference therapies	RT+HT impact - 0h	Upregulated	FZD4-DT	2.11347270412843	0.0159342297475317	HT + RT Impact_0h_upregulated.csv
Impact of reference therapies	RT+HT impact - 0h	Upregulated	FZD8	4.82729391176304	1.35174210048877e-05	HT + RT Impact_0h_upregulated.csv
Impact of reference therapies	RT+HT impact - 0h	Upregulated	GAB1	2.74301298606205	0.000851932965495868	HT + RT Impact_0h_upregulated.csv
Impact of reference therapies	RT+HT impact - 0h	Upregulated	GAB3	3.8362733042855	0.0337148542319788	HT + RT Impact_0h_upregulated.csv
Impact of reference therapies	RT+HT impact - 0h	Upregulated	GALNT10	1.68483811554122	0.0187055184404431	HT + RT Impact_0h_upregulated.csv
Impact of reference therapies	RT+HT impact - 0h	Upregulated	GAMT	1.77836392834537	0.0105538443396429	HT + RT Impact_0h_upregulated.csv
Impact of reference therapies	RT+HT impact - 0h	Downregulated	GAST	-3.16434215343618	0.0251070808562292	HT + RT Impact_0h_downregulated.csv
Impact of reference therapies	RT+HT impact - 0h	Upregulated	GATD3	2.5146011053837	0.000629762197730598	HT + RT Impact_0h_upregulated.csv
Impact of reference therapies	RT+HT impact - 0h	Upregulated	GBP1	5.00602194240085	0.00032889224862243	HT + RT Impact_0h_upregulated.csv
Impact of reference therapies	RT+HT impact - 0h	Upregulated	GBP2	3.39228486191397	0.000316115252590524	HT + RT Impact_0h_upregulated.csv
Impact of reference therapies	RT+HT impact - 0h	Upregulated	GBP3	3.26398380708309	0.0192825245778704	HT + RT Impact_0h_upregulated.csv
Impact of reference therapies	RT+HT impact - 0h	Upregulated	GEM	3.93178328642893	0.000656032620295935	HT + RT Impact_0h_upregulated.csv
Impact of reference therapies	RT+HT impact - 0h	Upregulated	GFOD3P	3.67162240841929	0.00225825881633699	HT + RT Impact_0h_upregulated.csv
Impact of reference therapies	RT+HT impact - 0h	Upregulated	GHR	6.33302674774257	0.0015738557819845	HT + RT Impact_0h_upregulated.csv
Impact of reference therapies	RT+HT impact - 0h	Upregulated	GJC1	2.44267133912568	0.000302889313008241	HT + RT Impact_0h_upregulated.csv
Impact of reference therapies	RT+HT impact - 0h	Upregulated	GLI1	3.34132734017639	0.00217866779098344	HT + RT Impact_0h_upregulated.csv
Impact of reference therapies	RT+HT impact - 0h	Upregulated	GLI3	6.26343317555024	4.53217082740749e-06	HT + RT Impact_0h_upregulated.csv
Impact of reference therapies	RT+HT impact - 0h	Upregulated	GLIPR2	4.05530846701154	2.22017015372597e-07	HT + RT Impact_0h_upregulated.csv
Impact of reference therapies	RT+HT impact - 0h	Upregulated	GLIS3	3.43992028039597	0.00430733661777481	HT + RT Impact_0h_upregulated.csv
Impact of reference therapies	RT+HT impact - 0h	Upregulated	GM2A	3.53932272259381	8.9996730577191e-07	HT + RT Impact_0h_upregulated.csv
Impact of reference therapies	RT+HT impact - 0h	Upregulated	GNE	1.69358454374458	0.0141770515694318	HT + RT Impact_0h_upregulated.csv
Impact of reference therapies	RT+HT impact - 0h	Upregulated	GNG2	2.06821271577474	0.00189141254277066	HT + RT Impact_0h_upregulated.csv
Impact of reference therapies	RT+HT impact - 0h	Upregulated	GOLGA8N	3.23331411227953	0.000744107405535073	HT + RT Impact_0h_upregulated.csv
Impact of reference therapies	RT+HT impact - 0h	Upregulated	GPNMB	7.27605684722254	1.49069240890966e-12	HT + RT Impact_0h_upregulated.csv
Impact of reference therapies	RT+HT impact - 0h	Upregulated	GPR135	1.63811013011001	0.00323164125639701	HT + RT Impact_0h_upregulated.csv
Impact of reference therapies	RT+HT impact - 0h	Upregulated	GPR137C	4.47302192508686	4.03007085095998e-05	HT + RT Impact_0h_upregulated.csv
Impact of reference therapies	RT+HT impact - 0h	Upregulated	GPR156	4.42959934813373	0.0261506618679992	HT + RT Impact_0h_upregulated.csv
Impact of reference therapies	RT+HT impact - 0h	Upregulated	GPR161	3.07157311130544	0.00962276011485233	HT + RT Impact_0h_upregulated.csv
Impact of reference therapies	RT+HT impact - 0h	Upregulated	GPR162	1.87221740785147	0.0129065610607124	HT + RT Impact_0h_upregulated.csv
Impact of reference therapies	RT+HT impact - 0h	Upregulated	GPR173	2.03937740726902	0.0213985806917381	HT + RT Impact_0h_upregulated.csv
Impact of reference therapies	RT+HT impact - 0h	Upregulated	GPR37	4.83128785140865	0.000600152358315587	HT + RT Impact_0h_upregulated.csv
Impact of reference therapies	RT+HT impact - 0h	Upregulated	GPR68	5.31979615557421	0.000654574767831108	HT + RT Impact_0h_upregulated.csv
Impact of reference therapies	RT+HT impact - 0h	Upregulated	GRAMD1C	1.85608316154567	0.021065305516119	HT + RT Impact_0h_upregulated.csv
Impact of reference therapies	RT+HT impact - 0h	Upregulated	GREB1	2.18998932038306	0.000265821971821618	HT + RT Impact_0h_upregulated.csv
Impact of reference therapies	RT+HT impact - 0h	Upregulated	GRIN2A	6.97293044374277	0.0289936255440877	HT + RT Impact_0h_upregulated.csv
Impact of reference therapies	RT+HT impact - 0h	Upregulated	GRM8	4.61241867074993	0.026418170132585	HT + RT Impact_0h_upregulated.csv
Impact of reference therapies	RT+HT impact - 0h	Upregulated	GRPR	3.7153315173299	0.00476127786928485	HT + RT Impact_0h_upregulated.csv
Impact of reference therapies	RT+HT impact - 0h	Upregulated	GSDME	2.28695125592545	5.18813162817587e-05	HT + RT Impact_0h_upregulated.csv
Impact of reference therapies	RT+HT impact - 0h	Upregulated	GSTM2	6.71022432254602	1.35174210048877e-05	HT + RT Impact_0h_upregulated.csv
Impact of reference therapies	RT+HT impact - 0h	Upregulated	GSTM3	6.62751810026245	0.000770579690374711	HT + RT Impact_0h_upregulated.csv
Impact of reference therapies	RT+HT impact - 0h	Upregulated	GXYLT2	2.61564960705766	0.00112445598966262	HT + RT Impact_0h_upregulated.csv
Impact of reference therapies	RT+HT impact - 0h	Upregulated	HAPLN3	1.71540016322156	0.00292292169617678	HT + RT Impact_0h_upregulated.csv
Impact of reference therapies	RT+HT impact - 0h	Upregulated	HAS2	3.58649738891127	4.61073712916748e-06	HT + RT Impact_0h_upregulated.csv
Impact of reference therapies	RT+HT impact - 0h	Upregulated	HCFC1R1	2.91712926854262	0.000174773031207659	HT + RT Impact_0h_upregulated.csv
Impact of reference therapies	RT+HT impact - 0h	Upregulated	HDAC9	2.76159292282401	0.000379068615727386	HT + RT Impact_0h_upregulated.csv
Impact of reference therapies	RT+HT impact - 0h	Upregulated	HECTD2	4.12157281469966	8.3906465991306e-05	HT + RT Impact_0h_upregulated.csv
Impact of reference therapies	RT+HT impact - 0h	Upregulated	HECW1	6.45060927689603	0.00734632107874603	HT + RT Impact_0h_upregulated.csv
Impact of reference therapies	RT+HT impact - 0h	Upregulated	HEG1	2.88309051228135	2.94893040181318e-06	HT + RT Impact_0h_upregulated.csv
Impact of reference therapies	RT+HT impact - 0h	Upregulated	HHAT	4.76572730261944	9.57480060338055e-07	HT + RT Impact_0h_upregulated.csv
Impact of reference therapies	RT+HT impact - 0h	Upregulated	HLX	5.3355400539494	5.86443957370105e-05	HT + RT Impact_0h_upregulated.csv
Impact of reference therapies	RT+HT impact - 0h	Upregulated	HMCN2	7.13998252787751	4.9905980878676e-09	HT + RT Impact_0h_upregulated.csv
Impact of reference therapies	RT+HT impact - 0h	Upregulated	HMOX1	2.77631599655279	0.0136537981213949	HT + RT Impact_0h_upregulated.csv
Impact of reference therapies	RT+HT impact - 0h	Upregulated	HNMT	1.93106347009921	0.0139663451185134	HT + RT Impact_0h_upregulated.csv
Impact of reference therapies	RT+HT impact - 0h	Upregulated	HOXD13	1.71301550571482	0.032344922839354	HT + RT Impact_0h_upregulated.csv
Impact of reference therapies	RT+HT impact - 0h	Upregulated	HSPB8	4.25243295712643	0.0364025122283877	HT + RT Impact_0h_upregulated.csv
Impact of reference therapies	RT+HT impact - 0h	Upregulated	HTR7	4.97788984133901	0.000148818989045104	HT + RT Impact_0h_upregulated.csv
Impact of reference therapies	RT+HT impact - 0h	Upregulated	HTRA1	4.00184426617558	2.49851500001701e-07	HT + RT Impact_0h_upregulated.csv
Impact of reference therapies	RT+HT impact - 0h	Upregulated	HYCC1	4.35734314076602	4.54341767379779e-09	HT + RT Impact_0h_upregulated.csv
Impact of reference therapies	RT+HT impact - 0h	Upregulated	ICAM1	4.90786933677095	1.1609085872267e-07	HT + RT Impact_0h_upregulated.csv
Impact of reference therapies	RT+HT impact - 0h	Upregulated	ICAM4	6.53870960311375	0.0129121045349644	HT + RT Impact_0h_upregulated.csv
Impact of reference therapies	RT+HT impact - 0h	Upregulated	ID3	2.84083824200154	0.000188332752996354	HT + RT Impact_0h_upregulated.csv
Impact of reference therapies	RT+HT impact - 0h	Upregulated	IDUA	1.72946613051977	0.00471822407876988	HT + RT Impact_0h_upregulated.csv
Impact of reference therapies	RT+HT impact - 0h	Upregulated	IFFO1	2.92373025640922	0.000267446685263325	HT + RT Impact_0h_upregulated.csv
Impact of reference therapies	RT+HT impact - 0h	Upregulated	IFI35	1.73879546878354	0.0255730840397021	HT + RT Impact_0h_upregulated.csv
Impact of reference therapies	RT+HT impact - 0h	Upregulated	IFIT1	3.8904417898262	7.45606941098523e-05	HT + RT Impact_0h_upregulated.csv
Impact of reference therapies	RT+HT impact - 0h	Upregulated	IFIT3	1.85399087542046	0.0181481017647749	HT + RT Impact_0h_upregulated.csv
Impact of reference therapies	RT+HT impact - 0h	Upregulated	IFT57	2.02431446508261	0.000401694564571471	HT + RT Impact_0h_upregulated.csv
Impact of reference therapies	RT+HT impact - 0h	Upregulated	IGFBP5	7.5412021830699	0.000169593581321065	HT + RT Impact_0h_upregulated.csv
Impact of reference therapies	RT+HT impact - 0h	Upregulated	IGFN1	4.97287942039716	0.0115756131648581	HT + RT Impact_0h_upregulated.csv
Impact of reference therapies	RT+HT impact - 0h	Upregulated	IGIP	1.91262136021923	0.00906415586267109	HT + RT Impact_0h_upregulated.csv
Impact of reference therapies	RT+HT impact - 0h	Upregulated	IGSF10	3.38501170857059	0.0418081116865811	HT + RT Impact_0h_upregulated.csv
Impact of reference therapies	RT+HT impact - 0h	Upregulated	IKBIP	1.65131269401316	0.000296425796029544	HT + RT Impact_0h_upregulated.csv
Impact of reference therapies	RT+HT impact - 0h	Upregulated	IKZF2	4.53608774502464	4.85499065861694e-05	HT + RT Impact_0h_upregulated.csv
Impact of reference therapies	RT+HT impact - 0h	Upregulated	IL13RA2	6.39259081871655	0.0294610238912412	HT + RT Impact_0h_upregulated.csv
Impact of reference therapies	RT+HT impact - 0h	Upregulated	IL1B	8.67585806066878	0.0172255475592334	HT + RT Impact_0h_upregulated.csv
Impact of reference therapies	RT+HT impact - 0h	Upregulated	IL31RA	4.56946188145425	0.0118850618926723	HT + RT Impact_0h_upregulated.csv
Impact of reference therapies	RT+HT impact - 0h	Upregulated	IL4I1	2.60315086710217	0.00284369878696423	HT + RT Impact_0h_upregulated.csv
Impact of reference therapies	RT+HT impact - 0h	Upregulated	INKA1	4.16318672260622	6.50805500286579e-06	HT + RT Impact_0h_upregulated.csv
Impact of reference therapies	RT+HT impact - 0h	Upregulated	INKA2	1.690450768008	0.000553624573948158	HT + RT Impact_0h_upregulated.csv
Impact of reference therapies	RT+HT impact - 0h	Upregulated	INKA2-AS1	2.0440418197925	0.0125064274526028	HT + RT Impact_0h_upregulated.csv
Impact of reference therapies	RT+HT impact - 0h	Upregulated	INPP4B	3.38734581379845	2.28251113567181e-05	HT + RT Impact_0h_upregulated.csv
Impact of reference therapies	RT+HT impact - 0h	Upregulated	IRS1	2.06857792486694	0.00270061584208942	HT + RT Impact_0h_upregulated.csv
Impact of reference therapies	RT+HT impact - 0h	Upregulated	IRX3	4.92859207342763	0.00553782154033223	HT + RT Impact_0h_upregulated.csv
Impact of reference therapies	RT+HT impact - 0h	Upregulated	ITGA10	6.11154970130808	8.45025027504513e-09	HT + RT Impact_0h_upregulated.csv
Impact of reference therapies	RT+HT impact - 0h	Upregulated	ITGA3	3.13894666249158	0.000821695450915864	HT + RT Impact_0h_upregulated.csv
Impact of reference therapies	RT+HT impact - 0h	Upregulated	ITGA5	2.26929634538285	0.000501333298292604	HT + RT Impact_0h_upregulated.csv
Impact of reference therapies	RT+HT impact - 0h	Upregulated	ITGAV	2.12857230925944	6.12119280853593e-05	HT + RT Impact_0h_upregulated.csv
Impact of reference therapies	RT+HT impact - 0h	Downregulated	ITGB2	-2.79981853048058	0.017592275526759	HT + RT Impact_0h_downregulated.csv
Impact of reference therapies	RT+HT impact - 0h	Upregulated	ITIH3	5.61585215223912	0.00423336955387296	HT + RT Impact_0h_upregulated.csv
Impact of reference therapies	RT+HT impact - 0h	Upregulated	JAZF1	2.32287365157381	0.000301962230687665	HT + RT Impact_0h_upregulated.csv
Impact of reference therapies	RT+HT impact - 0h	Upregulated	JCAD	1.69174243747389	0.041994857689131	HT + RT Impact_0h_upregulated.csv
Impact of reference therapies	RT+HT impact - 0h	Upregulated	JCHAIN	7.75533689060468	0.00165108792653925	HT + RT Impact_0h_upregulated.csv
Impact of reference therapies	RT+HT impact - 0h	Upregulated	JPH2	4.25241742867389	0.0122698873033942	HT + RT Impact_0h_upregulated.csv
Impact of reference therapies	RT+HT impact - 0h	Upregulated	KANK2	1.55551949688284	0.000630294723750197	HT + RT Impact_0h_upregulated.csv
Impact of reference therapies	RT+HT impact - 0h	Upregulated	KATNAL1	2.19479056393591	8.35619768338506e-05	HT + RT Impact_0h_upregulated.csv
Impact of reference therapies	RT+HT impact - 0h	Upregulated	KATNAL2	2.81656203093017	0.00155119682815195	HT + RT Impact_0h_upregulated.csv
Impact of reference therapies	RT+HT impact - 0h	Upregulated	KBTBD8	1.93357362533085	0.000523565770332644	HT + RT Impact_0h_upregulated.csv
Impact of reference therapies	RT+HT impact - 0h	Upregulated	KCNE4	5.79909412385591	0.000264820454508889	HT + RT Impact_0h_upregulated.csv
Impact of reference therapies	RT+HT impact - 0h	Upregulated	KCNH1	26.847113612098	0.0280946606841624	HT + RT Impact_0h_upregulated.csv
Impact of reference therapies	RT+HT impact - 0h	Upregulated	KCNIP3	5.8223475699781	6.6664233815487e-08	HT + RT Impact_0h_upregulated.csv
Impact of reference therapies	RT+HT impact - 0h	Upregulated	KCNJ15	9.54478266205223	0.0402009487445118	HT + RT Impact_0h_upregulated.csv
Impact of reference therapies	RT+HT impact - 0h	Upregulated	KCNMA1	6.60873188045188	7.55942663862842e-11	HT + RT Impact_0h_upregulated.csv
Impact of reference therapies	RT+HT impact - 0h	Upregulated	KCNS3	4.0173994075645	0.000798007688867914	HT + RT Impact_0h_upregulated.csv
Impact of reference therapies	RT+HT impact - 0h	Upregulated	KCTD1	1.65542220890771	0.00131025530444265	HT + RT Impact_0h_upregulated.csv
Impact of reference therapies	RT+HT impact - 0h	Upregulated	KCTD12	2.76807433968118	0.0285500410836709	HT + RT Impact_0h_upregulated.csv
Impact of reference therapies	RT+HT impact - 0h	Upregulated	KCTD16	3.94674797162673	0.0474487014813972	HT + RT Impact_0h_upregulated.csv
Impact of reference therapies	RT+HT impact - 0h	Upregulated	KCTD6	1.96139957075935	2.96715836470167e-05	HT + RT Impact_0h_upregulated.csv
Impact of reference therapies	RT+HT impact - 0h	Upregulated	KHDC1-AS1	2.1336020760595	0.0259668727899742	HT + RT Impact_0h_upregulated.csv
Impact of reference therapies	RT+HT impact - 0h	Upregulated	KHDRBS3	1.60774414171595	0.00456659321272324	HT + RT Impact_0h_upregulated.csv
Impact of reference therapies	RT+HT impact - 0h	Upregulated	KIAA0319	4.48344352012097	0.0122698873033942	HT + RT Impact_0h_upregulated.csv
Impact of reference therapies	RT+HT impact - 0h	Upregulated	KIAA1328	1.91882746844132	0.000113402525369562	HT + RT Impact_0h_upregulated.csv
Impact of reference therapies	RT+HT impact - 0h	Upregulated	KIAA1614	3.37105963067593	0.00256911454903006	HT + RT Impact_0h_upregulated.csv
Impact of reference therapies	RT+HT impact - 0h	Upregulated	KIF13A	2.03632493843724	0.000138148304662656	HT + RT Impact_0h_upregulated.csv
Impact of reference therapies	RT+HT impact - 0h	Upregulated	KIF26B	2.00797675741831	0.0136148104738495	HT + RT Impact_0h_upregulated.csv
Impact of reference therapies	RT+HT impact - 0h	Upregulated	KIF7	1.63617723302949	0.0440621476042818	HT + RT Impact_0h_upregulated.csv
Impact of reference therapies	RT+HT impact - 0h	Upregulated	KIFC2	1.68241369323591	0.00499540135292095	HT + RT Impact_0h_upregulated.csv
Impact of reference therapies	RT+HT impact - 0h	Upregulated	KIRREL1	2.27121494431614	0.000286805321510219	HT + RT Impact_0h_upregulated.csv
Impact of reference therapies	RT+HT impact - 0h	Upregulated	KIRREL2	4.18369911734128	0.00164365927201946	HT + RT Impact_0h_upregulated.csv
Impact of reference therapies	RT+HT impact - 0h	Upregulated	KIT	5.29642057279599	0.00123681363308374	HT + RT Impact_0h_upregulated.csv
Impact of reference therapies	RT+HT impact - 0h	Upregulated	KITLG	2.78421206844072	0.000316115252590524	HT + RT Impact_0h_upregulated.csv
Impact of reference therapies	RT+HT impact - 0h	Upregulated	KLF17	7.99509850897473	0.00902303285565526	HT + RT Impact_0h_upregulated.csv
Impact of reference therapies	RT+HT impact - 0h	Upregulated	KLHDC8B	1.77746220521694	0.00135376576788515	HT + RT Impact_0h_upregulated.csv
Impact of reference therapies	RT+HT impact - 0h	Upregulated	KLHL3	1.704322438505	0.0400020304895655	HT + RT Impact_0h_upregulated.csv
Impact of reference therapies	RT+HT impact - 0h	Upregulated	KLHL5	1.9509667105734	0.000503983571440454	HT + RT Impact_0h_upregulated.csv
Impact of reference therapies	RT+HT impact - 0h	Upregulated	KRT18P4	1.82512883402961	0.0244064792866089	HT + RT Impact_0h_upregulated.csv
Impact of reference therapies	RT+HT impact - 0h	Upregulated	LACTB	1.61099484656234	0.000563296517275199	HT + RT Impact_0h_upregulated.csv
Impact of reference therapies	RT+HT impact - 0h	Upregulated	LAMA1	4.55575151192959	6.05779943949922e-05	HT + RT Impact_0h_upregulated.csv
Impact of reference therapies	RT+HT impact - 0h	Upregulated	LAMA2	1.77161462041743	0.00499574768486206	HT + RT Impact_0h_upregulated.csv
Impact of reference therapies	RT+HT impact - 0h	Upregulated	LAMB1	1.58949975736101	0.00170502495051471	HT + RT Impact_0h_upregulated.csv
Impact of reference therapies	RT+HT impact - 0h	Upregulated	LAMC1	2.26169549368009	6.29443243345477e-05	HT + RT Impact_0h_upregulated.csv
Impact of reference therapies	RT+HT impact - 0h	Downregulated	LAMP3	-3.18275698116428	0.0029764656426711	HT + RT Impact_0h_downregulated.csv
Impact of reference therapies	RT+HT impact - 0h	Upregulated	LANCL3	3.06098321482542	0.00761863545709465	HT + RT Impact_0h_upregulated.csv
Impact of reference therapies	RT+HT impact - 0h	Downregulated	LCN2	-3.79145324640996	0.00683423854318539	HT + RT Impact_0h_downregulated.csv
Impact of reference therapies	RT+HT impact - 0h	Upregulated	LGALS1	1.62743359464078	0.0162006416168977	HT + RT Impact_0h_upregulated.csv
Impact of reference therapies	RT+HT impact - 0h	Upregulated	LHFPL6	4.4359797774846	1.12593410781683e-07	HT + RT Impact_0h_upregulated.csv
Impact of reference therapies	RT+HT impact - 0h	Upregulated	LHX2	6.82000242687055	1.77744491336896e-05	HT + RT Impact_0h_upregulated.csv
Impact of reference therapies	RT+HT impact - 0h	Downregulated	LHX3	-2.05147872690322	0.0429491498615687	HT + RT Impact_0h_downregulated.csv
Impact of reference therapies	RT+HT impact - 0h	Upregulated	LIFR-AS1	24.5931411275801	0.0499447288715594	HT + RT Impact_0h_upregulated.csv
Impact of reference therapies	RT+HT impact - 0h	Upregulated	LIMCH1	3.38849862984196	0.0349214105343637	HT + RT Impact_0h_upregulated.csv
Impact of reference therapies	RT+HT impact - 0h	Upregulated	LIN7A	7.97112080187419	0.00450960825291015	HT + RT Impact_0h_upregulated.csv
Impact of reference therapies	RT+HT impact - 0h	Upregulated	LINC00327	2.37171283427651	0.00925328425523948	HT + RT Impact_0h_upregulated.csv
Impact of reference therapies	RT+HT impact - 0h	Upregulated	LINC00601	5.75069882753073	6.37945902203981e-07	HT + RT Impact_0h_upregulated.csv
Impact of reference therapies	RT+HT impact - 0h	Upregulated	LINC00652	2.57145843301709	0.0237992722454051	HT + RT Impact_0h_upregulated.csv
Impact of reference therapies	RT+HT impact - 0h	Upregulated	LINC00665	5.3773083071312	2.71483631831381e-05	HT + RT Impact_0h_upregulated.csv
Impact of reference therapies	RT+HT impact - 0h	Upregulated	LINC01116	3.36439238402413	1.14721063829888e-06	HT + RT Impact_0h_upregulated.csv
Impact of reference therapies	RT+HT impact - 0h	Upregulated	LINC01117	2.40479534622081	0.0105538443396429	HT + RT Impact_0h_upregulated.csv
Impact of reference therapies	RT+HT impact - 0h	Upregulated	LINC01119	5.70108007025866	7.78926423380887e-05	HT + RT Impact_0h_upregulated.csv
Impact of reference therapies	RT+HT impact - 0h	Upregulated	LINC01265	25.2920277726919	0.0425532537968395	HT + RT Impact_0h_upregulated.csv
Impact of reference therapies	RT+HT impact - 0h	Upregulated	LINC01435	24.8409924542842	0.0474024116221481	HT + RT Impact_0h_upregulated.csv
Impact of reference therapies	RT+HT impact - 0h	Upregulated	LINC01711	3.95333524647178	0.00256911454903006	HT + RT Impact_0h_upregulated.csv
Impact of reference therapies	RT+HT impact - 0h	Upregulated	LINC01776	24.8349557041025	0.0474487014813972	HT + RT Impact_0h_upregulated.csv
Impact of reference therapies	RT+HT impact - 0h	Upregulated	LINC01909	3.80320456085645	0.0219511778625847	HT + RT Impact_0h_upregulated.csv
Impact of reference therapies	RT+HT impact - 0h	Upregulated	LINC01910	2.77459808046723	0.0131542689249285	HT + RT Impact_0h_upregulated.csv
Impact of reference therapies	RT+HT impact - 0h	Downregulated	LINC02321	-1.75537700529604	0.0432184184866071	HT + RT Impact_0h_downregulated.csv
Impact of reference therapies	RT+HT impact - 0h	Upregulated	LINC02328	6.0191728541575	0.00191545350641027	HT + RT Impact_0h_upregulated.csv
Impact of reference therapies	RT+HT impact - 0h	Upregulated	LINC02762	5.46445120536305	5.51979115423448e-06	HT + RT Impact_0h_upregulated.csv
Impact of reference therapies	RT+HT impact - 0h	Upregulated	LINC02798	5.44791639465153	0.0266417316325913	HT + RT Impact_0h_upregulated.csv
Impact of reference therapies	RT+HT impact - 0h	Upregulated	LINC02802	2.95615544665372	0.000815537244061918	HT + RT Impact_0h_upregulated.csv
Impact of reference therapies	RT+HT impact - 0h	Upregulated	LNX1	2.92257751809908	1.07156215436081e-05	HT + RT Impact_0h_upregulated.csv
Impact of reference therapies	RT+HT impact - 0h	Upregulated	LOC100128317	27.1433450372272	0.0261506618679992	HT + RT Impact_0h_upregulated.csv
Impact of reference therapies	RT+HT impact - 0h	Upregulated	LOC100506474	25.07414030429	0.0448836896634131	HT + RT Impact_0h_upregulated.csv
Impact of reference therapies	RT+HT impact - 0h	Upregulated	LOC100507053	2.88950837652167	0.00214807330550787	HT + RT Impact_0h_upregulated.csv
Impact of reference therapies	RT+HT impact - 0h	Upregulated	LOC100652758	1.51248968709561	0.0104668314234442	HT + RT Impact_0h_upregulated.csv
Impact of reference therapies	RT+HT impact - 0h	Upregulated	LOC101927293	4.20309453773327	0.0308461565130469	HT + RT Impact_0h_upregulated.csv
Impact of reference therapies	RT+HT impact - 0h	Upregulated	LOC101928728	1.832973451748	0.0347699699351742	HT + RT Impact_0h_upregulated.csv
Impact of reference therapies	RT+HT impact - 0h	Upregulated	LOC102723834	4.98894062486589	0.0115756131648581	HT + RT Impact_0h_upregulated.csv
Impact of reference therapies	RT+HT impact - 0h	Upregulated	LOC102724434	6.1873616144511	0.00885749583089926	HT + RT Impact_0h_upregulated.csv
Impact of reference therapies	RT+HT impact - 0h	Upregulated	LOC105377043	3.80934158174677	0.00424552077229926	HT + RT Impact_0h_upregulated.csv
Impact of reference therapies	RT+HT impact - 0h	Upregulated	LOC119746555	1.52562744489446	0.0496247208556902	HT + RT Impact_0h_upregulated.csv
Impact of reference therapies	RT+HT impact - 0h	Upregulated	LOXL1	4.76840185056322	2.73947508585744e-07	HT + RT Impact_0h_upregulated.csv
Impact of reference therapies	RT+HT impact - 0h	Upregulated	LPAR1	5.20201873025014	0.000146049129169241	HT + RT Impact_0h_upregulated.csv
Impact of reference therapies	RT+HT impact - 0h	Upregulated	LPIN1	2.17750400154972	0.000558724098444332	HT + RT Impact_0h_upregulated.csv
Impact of reference therapies	RT+HT impact - 0h	Upregulated	LPP-AS2	2.00762454742945	0.010745943313104	HT + RT Impact_0h_upregulated.csv
Impact of reference therapies	RT+HT impact - 0h	Upregulated	LRAT	21.9154012106604	1.81893990444639e-07	HT + RT Impact_0h_upregulated.csv
Impact of reference therapies	RT+HT impact - 0h	Upregulated	LRFN3	1.98650968158468	0.00179177481375239	HT + RT Impact_0h_upregulated.csv
Impact of reference therapies	RT+HT impact - 0h	Upregulated	LRP1	3.25837593766966	3.92634673506897e-06	HT + RT Impact_0h_upregulated.csv
Impact of reference therapies	RT+HT impact - 0h	Upregulated	LRP12	2.42957636034605	0.000128685775335769	HT + RT Impact_0h_upregulated.csv
Impact of reference therapies	RT+HT impact - 0h	Upregulated	LRRC15	6.69294945494481	4.67976293864233e-07	HT + RT Impact_0h_upregulated.csv
Impact of reference therapies	RT+HT impact - 0h	Upregulated	LRRC17	4.29559603622238	0.00204781180800704	HT + RT Impact_0h_upregulated.csv
Impact of reference therapies	RT+HT impact - 0h	Upregulated	LRRC32	7.31210553771907	0.0370902090256354	HT + RT Impact_0h_upregulated.csv
Impact of reference therapies	RT+HT impact - 0h	Upregulated	LRRC66	1.975391000221	0.0497727269821082	HT + RT Impact_0h_upregulated.csv
Impact of reference therapies	RT+HT impact - 0h	Upregulated	LRRIQ1	4.15945892812923	0.00794418628352137	HT + RT Impact_0h_upregulated.csv
Impact of reference therapies	RT+HT impact - 0h	Upregulated	LRRN4CL	3.9117661426046	0.000863101083032797	HT + RT Impact_0h_upregulated.csv
Impact of reference therapies	RT+HT impact - 0h	Upregulated	LTBP2	3.91221222181652	0.000263548124123076	HT + RT Impact_0h_upregulated.csv
Impact of reference therapies	RT+HT impact - 0h	Downregulated	LTK	-2.86723349636248	0.0190916303272843	HT + RT Impact_0h_downregulated.csv
Impact of reference therapies	RT+HT impact - 0h	Upregulated	LURAP1	2.13441763076322	0.0250482671842691	HT + RT Impact_0h_upregulated.csv
Impact of reference therapies	RT+HT impact - 0h	Downregulated	LURAP1L-AS1	-2.27722489168105	0.0294610238912412	HT + RT Impact_0h_downregulated.csv
Impact of reference therapies	RT+HT impact - 0h	Upregulated	LYPD6	2.80996818087543	0.0253833745797723	HT + RT Impact_0h_upregulated.csv
Impact of reference therapies	RT+HT impact - 0h	Upregulated	LZTS1	4.57584482359823	0.00328336274628783	HT + RT Impact_0h_upregulated.csv
Impact of reference therapies	RT+HT impact - 0h	Upregulated	MACIR	1.66217078366215	8.1011369594333e-05	HT + RT Impact_0h_upregulated.csv
Impact of reference therapies	RT+HT impact - 0h	Upregulated	MACROD2	2.19704284586927	0.025844033641291	HT + RT Impact_0h_upregulated.csv
Impact of reference therapies	RT+HT impact - 0h	Upregulated	MAMSTR	4.29499408240382	1.58125558312236e-05	HT + RT Impact_0h_upregulated.csv
Impact of reference therapies	RT+HT impact - 0h	Upregulated	MAP1A	5.05083923204558	5.00955689471535e-08	HT + RT Impact_0h_upregulated.csv
Impact of reference therapies	RT+HT impact - 0h	Upregulated	MAP1LC3A	4.11703304701029	3.92634673506897e-06	HT + RT Impact_0h_upregulated.csv
Impact of reference therapies	RT+HT impact - 0h	Upregulated	MAP3K12	2.70913632707756	6.14821225911299e-05	HT + RT Impact_0h_upregulated.csv
Impact of reference therapies	RT+HT impact - 0h	Upregulated	MAP3K7CL	2.57193692869512	6.3555573576255e-05	HT + RT Impact_0h_upregulated.csv
Impact of reference therapies	RT+HT impact - 0h	Upregulated	MAP4K4	2.19695804720649	0.000103253083646548	HT + RT Impact_0h_upregulated.csv
Impact of reference therapies	RT+HT impact - 0h	Upregulated	MAPK8IP1	1.69534268658445	0.0198123060952377	HT + RT Impact_0h_upregulated.csv
Impact of reference therapies	RT+HT impact - 0h	Upregulated	MARCHF2	2.83845375168698	9.38992835731176e-06	HT + RT Impact_0h_upregulated.csv
Impact of reference therapies	RT+HT impact - 0h	Upregulated	MATN2	2.94946702350942	0.00126730779694977	HT + RT Impact_0h_upregulated.csv
Impact of reference therapies	RT+HT impact - 0h	Upregulated	MATN3	4.21537222497812	8.92404101522477e-05	HT + RT Impact_0h_upregulated.csv
Impact of reference therapies	RT+HT impact - 0h	Upregulated	MB	5.2007564874554	0.0184799522453238	HT + RT Impact_0h_upregulated.csv
Impact of reference therapies	RT+HT impact - 0h	Upregulated	MBNL1-AS1	1.9704929364031	0.00082283176546193	HT + RT Impact_0h_upregulated.csv
Impact of reference therapies	RT+HT impact - 0h	Upregulated	MCOLN2	4.21212273449575	8.8767834054468e-05	HT + RT Impact_0h_upregulated.csv
Impact of reference therapies	RT+HT impact - 0h	Upregulated	MCOLN3	4.9848617630891	0.0461950655471208	HT + RT Impact_0h_upregulated.csv
Impact of reference therapies	RT+HT impact - 0h	Upregulated	MCTP1	2.45857319020047	0.00144691891759771	HT + RT Impact_0h_upregulated.csv
Impact of reference therapies	RT+HT impact - 0h	Upregulated	MEGF10	8.16725347495911	0.00248833464676726	HT + RT Impact_0h_upregulated.csv
Impact of reference therapies	RT+HT impact - 0h	Upregulated	MEIS2	3.10578143188889	7.78006659052448e-06	HT + RT Impact_0h_upregulated.csv
Impact of reference therapies	RT+HT impact - 0h	Upregulated	MEOX2	6.04388626699626	1.15980565408159e-10	HT + RT Impact_0h_upregulated.csv
Impact of reference therapies	RT+HT impact - 0h	Upregulated	MESP2	4.88844730277504	0.0234650909382949	HT + RT Impact_0h_upregulated.csv
Impact of reference therapies	RT+HT impact - 0h	Upregulated	METRN	1.5772090746429	0.00462868283729926	HT + RT Impact_0h_upregulated.csv
Impact of reference therapies	RT+HT impact - 0h	Upregulated	METRNL	2.53584385720282	0.00408635494621429	HT + RT Impact_0h_upregulated.csv
Impact of reference therapies	RT+HT impact - 0h	Upregulated	MFGE8	1.93978492096859	0.000221720981962209	HT + RT Impact_0h_upregulated.csv
Impact of reference therapies	RT+HT impact - 0h	Upregulated	MGLL	5.42745748709413	0.00423505083166199	HT + RT Impact_0h_upregulated.csv
Impact of reference therapies	RT+HT impact - 0h	Upregulated	MIR635	3.4869996442307	0.0496067085263904	HT + RT Impact_0h_upregulated.csv
Impact of reference therapies	RT+HT impact - 0h	Upregulated	MIR9-2HG	4.47131303676994	0.000370603827826059	HT + RT Impact_0h_upregulated.csv
Impact of reference therapies	RT+HT impact - 0h	Upregulated	MIR924HG	1.87453157933128	0.0125863542164637	HT + RT Impact_0h_upregulated.csv
Impact of reference therapies	RT+HT impact - 0h	Upregulated	MIR99AHG	4.59668214388951	0.000193456969708076	HT + RT Impact_0h_upregulated.csv
Impact of reference therapies	RT+HT impact - 0h	Upregulated	MITF	2.3997131453373	0.00414670607343538	HT + RT Impact_0h_upregulated.csv
Impact of reference therapies	RT+HT impact - 0h	Upregulated	MLF1	3.49278232382085	4.57375047643148e-05	HT + RT Impact_0h_upregulated.csv
Impact of reference therapies	RT+HT impact - 0h	Upregulated	MME	3.27096932771553	0.00165120258954731	HT + RT Impact_0h_upregulated.csv
Impact of reference therapies	RT+HT impact - 0h	Upregulated	MMP13	4.66658150521783	0.0131799614728959	HT + RT Impact_0h_upregulated.csv
Impact of reference therapies	RT+HT impact - 0h	Upregulated	MMP9	3.41286606883108	0.0486745269686384	HT + RT Impact_0h_upregulated.csv
Impact of reference therapies	RT+HT impact - 0h	Upregulated	MNS1	5.08469230930441	3.08212505570167e-06	HT + RT Impact_0h_upregulated.csv
Impact of reference therapies	RT+HT impact - 0h	Upregulated	MOB1B	1.54306848632717	0.000441687212255009	HT + RT Impact_0h_upregulated.csv
Impact of reference therapies	RT+HT impact - 0h	Upregulated	MOK	3.08819964297409	0.000116877864210575	HT + RT Impact_0h_upregulated.csv
Impact of reference therapies	RT+HT impact - 0h	Upregulated	MPP1	2.62833110175676	0.00270061584208942	HT + RT Impact_0h_upregulated.csv
Impact of reference therapies	RT+HT impact - 0h	Upregulated	MRAS	2.66691021797629	0.011909491410061	HT + RT Impact_0h_upregulated.csv
Impact of reference therapies	RT+HT impact - 0h	Upregulated	MRGPRF	3.54881387625661	6.05779943949922e-05	HT + RT Impact_0h_upregulated.csv
Impact of reference therapies	RT+HT impact - 0h	Upregulated	MRPS24	4.47906519607784	7.78006659052448e-06	HT + RT Impact_0h_upregulated.csv
Impact of reference therapies	RT+HT impact - 0h	Upregulated	MTA1-DT	1.74113090016465	0.00360300697072075	HT + RT Impact_0h_upregulated.csv
Impact of reference therapies	RT+HT impact - 0h	Upregulated	MTUS2	4.15580823678703	0.00827972008854714	HT + RT Impact_0h_upregulated.csv
Impact of reference therapies	RT+HT impact - 0h	Upregulated	MVP	2.12176314248546	0.00314846180568918	HT + RT Impact_0h_upregulated.csv
Impact of reference therapies	RT+HT impact - 0h	Upregulated	MYBL1	2.17115279491082	0.00232228650975401	HT + RT Impact_0h_upregulated.csv
Impact of reference therapies	RT+HT impact - 0h	Upregulated	MYH15	5.23705637153209	0.0112563209556387	HT + RT Impact_0h_upregulated.csv
Impact of reference therapies	RT+HT impact - 0h	Upregulated	MYL9	4.65116656280544	5.0703215804604e-09	HT + RT Impact_0h_upregulated.csv
Impact of reference therapies	RT+HT impact - 0h	Upregulated	MYLK	3.91336389444316	3.08786714377679e-05	HT + RT Impact_0h_upregulated.csv
Impact of reference therapies	RT+HT impact - 0h	Upregulated	MYOM2	9.88042969678909	0.00827972008854714	HT + RT Impact_0h_upregulated.csv
Impact of reference therapies	RT+HT impact - 0h	Upregulated	NAALADL2	6.26224861039048	2.23472084036242e-05	HT + RT Impact_0h_upregulated.csv
Impact of reference therapies	RT+HT impact - 0h	Upregulated	NBPF10	2.02484192238965	0.0348375061566038	HT + RT Impact_0h_upregulated.csv
Impact of reference therapies	RT+HT impact - 0h	Upregulated	NBPF19	1.50941071096065	0.0155240729340383	HT + RT Impact_0h_upregulated.csv
Impact of reference therapies	RT+HT impact - 0h	Upregulated	NCAM1	2.52788714278161	0.0429491498615687	HT + RT Impact_0h_upregulated.csv
Impact of reference therapies	RT+HT impact - 0h	Upregulated	NDP	3.41451545437551	0.0395048940788812	HT + RT Impact_0h_upregulated.csv
Impact of reference therapies	RT+HT impact - 0h	Upregulated	NEFL	24.6367723785982	2.12043565893087e-14	HT + RT Impact_0h_upregulated.csv
Impact of reference therapies	RT+HT impact - 0h	Upregulated	NEK10	3.02388577995913	0.00135075651275263	HT + RT Impact_0h_upregulated.csv
Impact of reference therapies	RT+HT impact - 0h	Upregulated	NEK11	2.55353995833831	0.000316115252590524	HT + RT Impact_0h_upregulated.csv
Impact of reference therapies	RT+HT impact - 0h	Upregulated	NEXN-AS1	34.7618925211163	1.24907542257779e-16	HT + RT Impact_0h_upregulated.csv
Impact of reference therapies	RT+HT impact - 0h	Upregulated	NFATC4	3.35543924912102	1.23850617284049e-05	HT + RT Impact_0h_upregulated.csv
Impact of reference therapies	RT+HT impact - 0h	Upregulated	NFIB	3.27254832996489	0.00158378899052084	HT + RT Impact_0h_upregulated.csv
Impact of reference therapies	RT+HT impact - 0h	Upregulated	NFKBIA	2.60532213980972	3.21998793853477e-12	HT + RT Impact_0h_upregulated.csv
Impact of reference therapies	RT+HT impact - 0h	Upregulated	NFKBIZ	4.18237333940563	3.65779075411122e-05	HT + RT Impact_0h_upregulated.csv
Impact of reference therapies	RT+HT impact - 0h	Upregulated	NKX3-2	4.52431363988909	0.000395475504206887	HT + RT Impact_0h_upregulated.csv
Impact of reference therapies	RT+HT impact - 0h	Upregulated	NLGN2	1.62546361638363	0.00294186294644411	HT + RT Impact_0h_upregulated.csv
Impact of reference therapies	RT+HT impact - 0h	Upregulated	NLRP1	4.88473446598134	1.982914200114e-05	HT + RT Impact_0h_upregulated.csv
Impact of reference therapies	RT+HT impact - 0h	Upregulated	NLRP11	3.19563608085371	0.0045759781603074	HT + RT Impact_0h_upregulated.csv
Impact of reference therapies	RT+HT impact - 0h	Upregulated	NMNAT2	3.90806772670868	0.0444728391162887	HT + RT Impact_0h_upregulated.csv
Impact of reference therapies	RT+HT impact - 0h	Downregulated	NOSTRIN	-1.77826783521569	0.0393196500088243	HT + RT Impact_0h_downregulated.csv
Impact of reference therapies	RT+HT impact - 0h	Upregulated	NOTCH2	5.04402273777305	0.00010581904295042	HT + RT Impact_0h_upregulated.csv
Impact of reference therapies	RT+HT impact - 0h	Upregulated	NOTCH3	3.01641468247286	0.000918036541127015	HT + RT Impact_0h_upregulated.csv
Impact of reference therapies	RT+HT impact - 0h	Upregulated	NOVA1	4.03618469887974	3.01388753979851e-06	HT + RT Impact_0h_upregulated.csv
Impact of reference therapies	RT+HT impact - 0h	Upregulated	NPC2	2.84963274391295	1.24106969122749e-06	HT + RT Impact_0h_upregulated.csv
Impact of reference therapies	RT+HT impact - 0h	Upregulated	NPIPB15	5.68835719327308	0.00619154747763747	HT + RT Impact_0h_upregulated.csv
Impact of reference therapies	RT+HT impact - 0h	Upregulated	NPR2	1.97642766300313	0.0159465979197197	HT + RT Impact_0h_upregulated.csv
Impact of reference therapies	RT+HT impact - 0h	Upregulated	NPR3	4.74710764070753	1.77744491336896e-05	HT + RT Impact_0h_upregulated.csv
Impact of reference therapies	RT+HT impact - 0h	Downregulated	NR2E1	-1.85217313370963	0.0357682378972209	HT + RT Impact_0h_downregulated.csv
Impact of reference therapies	RT+HT impact - 0h	Upregulated	NR2F1	2.05242017869296	0.000132885093696702	HT + RT Impact_0h_upregulated.csv
Impact of reference therapies	RT+HT impact - 0h	Upregulated	NR2F2	1.59080222978968	0.000135569360376104	HT + RT Impact_0h_upregulated.csv
Impact of reference therapies	RT+HT impact - 0h	Upregulated	NR3C1	3.89574657718716	8.49554292468075e-05	HT + RT Impact_0h_upregulated.csv
Impact of reference therapies	RT+HT impact - 0h	Upregulated	NR3C2	3.93099292438847	1.28431283011891e-05	HT + RT Impact_0h_upregulated.csv
Impact of reference therapies	RT+HT impact - 0h	Upregulated	NREP	3.40704694042599	7.8574642356089e-07	HT + RT Impact_0h_upregulated.csv
Impact of reference therapies	RT+HT impact - 0h	Upregulated	NRG2	3.83986936563823	1.41288856722224e-05	HT + RT Impact_0h_upregulated.csv
Impact of reference therapies	RT+HT impact - 0h	Upregulated	NRIP3	1.77378225966303	0.041023203114471	HT + RT Impact_0h_upregulated.csv
Impact of reference therapies	RT+HT impact - 0h	Upregulated	NRM	1.79471937506859	0.00999877416677806	HT + RT Impact_0h_upregulated.csv
Impact of reference therapies	RT+HT impact - 0h	Upregulated	NRN1	3.26471285522238	0.000261339815410184	HT + RT Impact_0h_upregulated.csv
Impact of reference therapies	RT+HT impact - 0h	Upregulated	NRXN2	3.51290204584348	0.0134946904539478	HT + RT Impact_0h_upregulated.csv
Impact of reference therapies	RT+HT impact - 0h	Upregulated	NT5DC2	1.88171730402148	0.000261073692990195	HT + RT Impact_0h_upregulated.csv
Impact of reference therapies	RT+HT impact - 0h	Upregulated	NT5E	3.65633013165987	0.00113276454545991	HT + RT Impact_0h_upregulated.csv
Impact of reference therapies	RT+HT impact - 0h	Upregulated	NTAN1	2.12654155867468	0.000118745404520763	HT + RT Impact_0h_upregulated.csv
Impact of reference therapies	RT+HT impact - 0h	Upregulated	NTN1	6.8542457756753	2.50249607840706e-09	HT + RT Impact_0h_upregulated.csv
Impact of reference therapies	RT+HT impact - 0h	Upregulated	NUCB1	2.16652624336699	4.31144719456131e-05	HT + RT Impact_0h_upregulated.csv
Impact of reference therapies	RT+HT impact - 0h	Upregulated	NUDT6	1.51367126733832	0.0221890153359575	HT + RT Impact_0h_upregulated.csv
Impact of reference therapies	RT+HT impact - 0h	Upregulated	NUPR1	5.35597797190248	0.000842164381385455	HT + RT Impact_0h_upregulated.csv
Impact of reference therapies	RT+HT impact - 0h	Upregulated	NUTM2D	6.8904205945613	0.0194235775421831	HT + RT Impact_0h_upregulated.csv
Impact of reference therapies	RT+HT impact - 0h	Upregulated	NUTM2E	6.98757312908222	0.00258851393512266	HT + RT Impact_0h_upregulated.csv
Impact of reference therapies	RT+HT impact - 0h	Upregulated	NXPE3	3.21782740141172	1.85764904421729e-06	HT + RT Impact_0h_upregulated.csv
Impact of reference therapies	RT+HT impact - 0h	Upregulated	ODAD3	1.61062983555845	0.0239247136774812	HT + RT Impact_0h_upregulated.csv
Impact of reference therapies	RT+HT impact - 0h	Upregulated	OGFRL1	2.44008870129181	9.54022346422303e-06	HT + RT Impact_0h_upregulated.csv
Impact of reference therapies	RT+HT impact - 0h	Upregulated	OLFML2A	3.84334919678975	4.42610869059721e-07	HT + RT Impact_0h_upregulated.csv
Impact of reference therapies	RT+HT impact - 0h	Upregulated	OLFML2B	7.20255254962125	0.00621399161942397	HT + RT Impact_0h_upregulated.csv
Impact of reference therapies	RT+HT impact - 0h	Upregulated	OSR1	2.48563347982039	0.0039508143064783	HT + RT Impact_0h_upregulated.csv
Impact of reference therapies	RT+HT impact - 0h	Upregulated	P2RX6	1.56843931548554	0.0397718351711254	HT + RT Impact_0h_upregulated.csv
Impact of reference therapies	RT+HT impact - 0h	Upregulated	P2RY6	9.76716015931375	0.000118745404520763	HT + RT Impact_0h_upregulated.csv
Impact of reference therapies	RT+HT impact - 0h	Upregulated	P3H2-AS1	3.97867900951708	0.0487083582639568	HT + RT Impact_0h_upregulated.csv
Impact of reference therapies	RT+HT impact - 0h	Upregulated	P3H3	3.55556824907719	2.77881176485157e-06	HT + RT Impact_0h_upregulated.csv
Impact of reference therapies	RT+HT impact - 0h	Upregulated	P4HA2	1.70871200460498	0.00126438542125372	HT + RT Impact_0h_upregulated.csv
Impact of reference therapies	RT+HT impact - 0h	Upregulated	PAG1	2.03487073894975	0.00637584162041596	HT + RT Impact_0h_upregulated.csv
Impact of reference therapies	RT+HT impact - 0h	Upregulated	PAPSS2	3.8905974709203	1.30479577382233e-06	HT + RT Impact_0h_upregulated.csv
Impact of reference therapies	RT+HT impact - 0h	Upregulated	PARD3B	5.71430243244277	4.93196419388363e-07	HT + RT Impact_0h_upregulated.csv
Impact of reference therapies	RT+HT impact - 0h	Upregulated	PARM1	3.28835346464077	0.00949932692350106	HT + RT Impact_0h_upregulated.csv
Impact of reference therapies	RT+HT impact - 0h	Upregulated	PBX1	3.87875925199917	0.000148285671221418	HT + RT Impact_0h_upregulated.csv
Impact of reference therapies	RT+HT impact - 0h	Upregulated	PCDH10-DT	24.8546878609088	0.0472714400850524	HT + RT Impact_0h_upregulated.csv
Impact of reference therapies	RT+HT impact - 0h	Upregulated	PCDHA1	5.57751327398424	0.0464361003153089	HT + RT Impact_0h_upregulated.csv
Impact of reference therapies	RT+HT impact - 0h	Upregulated	PCDHB10	4.02469119128528	0.000162062911919492	HT + RT Impact_0h_upregulated.csv
Impact of reference therapies	RT+HT impact - 0h	Upregulated	PCDHB13	1.59801458547868	0.0228711126984912	HT + RT Impact_0h_upregulated.csv
Impact of reference therapies	RT+HT impact - 0h	Upregulated	PCDHB7	8.65228085169524	2.01924333533157e-06	HT + RT Impact_0h_upregulated.csv
Impact of reference therapies	RT+HT impact - 0h	Upregulated	PCDHB8	3.69770367217876	0.000309053166211666	HT + RT Impact_0h_upregulated.csv
Impact of reference therapies	RT+HT impact - 0h	Upregulated	PCDHB9	4.5518844358934	1.56590375932098e-06	HT + RT Impact_0h_upregulated.csv
Impact of reference therapies	RT+HT impact - 0h	Upregulated	PCDHGA1	1.69273692542319	0.0122698873033942	HT + RT Impact_0h_upregulated.csv
Impact of reference therapies	RT+HT impact - 0h	Upregulated	PCDHGA10	4.03293197968703	1.15972836598024e-05	HT + RT Impact_0h_upregulated.csv
Impact of reference therapies	RT+HT impact - 0h	Upregulated	PCDHGA2	3.33983109887409	0.0118855730642685	HT + RT Impact_0h_upregulated.csv
Impact of reference therapies	RT+HT impact - 0h	Upregulated	PCDHGB4	5.50485670824763	0.00235129847070034	HT + RT Impact_0h_upregulated.csv
Impact of reference therapies	RT+HT impact - 0h	Upregulated	PCDHGB7	2.98718025098703	0.00113276454545991	HT + RT Impact_0h_upregulated.csv
Impact of reference therapies	RT+HT impact - 0h	Upregulated	PCDHGC3	2.0620806451864	0.000900267328165426	HT + RT Impact_0h_upregulated.csv
Impact of reference therapies	RT+HT impact - 0h	Upregulated	PCDHGC5	5.59819578491002	0.00163738115940759	HT + RT Impact_0h_upregulated.csv
Impact of reference therapies	RT+HT impact - 0h	Upregulated	PCOLCE-AS1	4.23665218016803	0.0359552619122058	HT + RT Impact_0h_upregulated.csv
Impact of reference therapies	RT+HT impact - 0h	Upregulated	PDE5A	3.75446359539186	4.80368549443182e-05	HT + RT Impact_0h_upregulated.csv
Impact of reference therapies	RT+HT impact - 0h	Upregulated	PECAM1	4.54712632709279	7.62966995080907e-05	HT + RT Impact_0h_upregulated.csv
Impact of reference therapies	RT+HT impact - 0h	Upregulated	PER3	1.75134981114547	3.13449904801526e-05	HT + RT Impact_0h_upregulated.csv
Impact of reference therapies	RT+HT impact - 0h	Upregulated	PHACTR1	5.38933836157674	0.000611774027883035	HT + RT Impact_0h_upregulated.csv
Impact of reference therapies	RT+HT impact - 0h	Upregulated	PHEX	3.58946979765541	1.63665372496093e-06	HT + RT Impact_0h_upregulated.csv
Impact of reference therapies	RT+HT impact - 0h	Upregulated	PHLDA3	1.56657347933286	0.0478312424043088	HT + RT Impact_0h_upregulated.csv
Impact of reference therapies	RT+HT impact - 0h	Upregulated	PHLDB2	4.25999705120621	0.00315362473724598	HT + RT Impact_0h_upregulated.csv
Impact of reference therapies	RT+HT impact - 0h	Upregulated	PI4KAP2	2.97010971843461	0.000430007371234164	HT + RT Impact_0h_upregulated.csv
Impact of reference therapies	RT+HT impact - 0h	Upregulated	PIAS3	1.58117266512395	3.01201654724756e-05	HT + RT Impact_0h_upregulated.csv
Impact of reference therapies	RT+HT impact - 0h	Upregulated	PINLYP	5.02382271686427	0.00426828005557332	HT + RT Impact_0h_upregulated.csv
Impact of reference therapies	RT+HT impact - 0h	Upregulated	PKD2	1.5818401721926	0.000466614373309907	HT + RT Impact_0h_upregulated.csv
Impact of reference therapies	RT+HT impact - 0h	Upregulated	PKIB	2.73404675434451	0.00607500225448184	HT + RT Impact_0h_upregulated.csv
Impact of reference therapies	RT+HT impact - 0h	Upregulated	PKIG	1.82553545608844	0.00426828005557332	HT + RT Impact_0h_upregulated.csv
Impact of reference therapies	RT+HT impact - 0h	Upregulated	PLA2G3	6.09207668742235	0.0275596323634086	HT + RT Impact_0h_upregulated.csv
Impact of reference therapies	RT+HT impact - 0h	Upregulated	PLAT	4.15910949938731	1.51471842939319e-06	HT + RT Impact_0h_upregulated.csv
Impact of reference therapies	RT+HT impact - 0h	Upregulated	PLCB4	5.29199720407539	0.0020395305491689	HT + RT Impact_0h_upregulated.csv
Impact of reference therapies	RT+HT impact - 0h	Upregulated	PLCD4	3.32311131875143	0.018674337381972	HT + RT Impact_0h_upregulated.csv
Impact of reference therapies	RT+HT impact - 0h	Upregulated	PLEKHO1	1.81345529956191	0.00214807330550787	HT + RT Impact_0h_upregulated.csv
Impact of reference therapies	RT+HT impact - 0h	Upregulated	PLP1	22.4884321771951	4.42610869059721e-07	HT + RT Impact_0h_upregulated.csv
Impact of reference therapies	RT+HT impact - 0h	Upregulated	PLPP3	1.99337451229281	0.000716974072372093	HT + RT Impact_0h_upregulated.csv
Impact of reference therapies	RT+HT impact - 0h	Upregulated	PLPPR2	2.38161164763013	0.00549761618158236	HT + RT Impact_0h_upregulated.csv
Impact of reference therapies	RT+HT impact - 0h	Upregulated	PLSCR4	4.90330373953106	9.63615364474867e-06	HT + RT Impact_0h_upregulated.csv
Impact of reference therapies	RT+HT impact - 0h	Upregulated	PODNL1	2.09241485970639	0.000877343138943302	HT + RT Impact_0h_upregulated.csv
Impact of reference therapies	RT+HT impact - 0h	Upregulated	POGLUT3	1.75391085265364	0.000263548124123076	HT + RT Impact_0h_upregulated.csv
Impact of reference therapies	RT+HT impact - 0h	Upregulated	POLI	1.73524196455342	0.000862891912670148	HT + RT Impact_0h_upregulated.csv
Impact of reference therapies	RT+HT impact - 0h	Upregulated	POU2F2	2.91508665561035	0.00102829113993209	HT + RT Impact_0h_upregulated.csv
Impact of reference therapies	RT+HT impact - 0h	Upregulated	PPP2R3A	4.56764738160108	1.12593410781683e-07	HT + RT Impact_0h_upregulated.csv
Impact of reference therapies	RT+HT impact - 0h	Upregulated	PPP4R4	3.86666573756501	0.000503983571440454	HT + RT Impact_0h_upregulated.csv
Impact of reference therapies	RT+HT impact - 0h	Upregulated	PRDM8	4.70162859109629	0.00197897023378048	HT + RT Impact_0h_upregulated.csv
Impact of reference therapies	RT+HT impact - 0h	Upregulated	PREX1	1.72981390827274	0.000774939190069868	HT + RT Impact_0h_upregulated.csv
Impact of reference therapies	RT+HT impact - 0h	Upregulated	PRICKLE2	4.82266762745589	2.39417396398551e-06	HT + RT Impact_0h_upregulated.csv
Impact of reference therapies	RT+HT impact - 0h	Upregulated	PRKAR2B	5.81176492689344	2.13336342036535e-05	HT + RT Impact_0h_upregulated.csv
Impact of reference therapies	RT+HT impact - 0h	Upregulated	PRKCH	2.12110527477784	0.0132965366190478	HT + RT Impact_0h_upregulated.csv
Impact of reference therapies	RT+HT impact - 0h	Upregulated	PRKG1	4.1218706863235	2.11876913166108e-06	HT + RT Impact_0h_upregulated.csv
Impact of reference therapies	RT+HT impact - 0h	Upregulated	PRLR	6.30896768310317	0.025844033641291	HT + RT Impact_0h_upregulated.csv
Impact of reference therapies	RT+HT impact - 0h	Upregulated	PRR5L	2.93731481021324	0.000558724098444332	HT + RT Impact_0h_upregulated.csv
Impact of reference therapies	RT+HT impact - 0h	Upregulated	PRRT2	6.29175785441059	2.96715836470167e-05	HT + RT Impact_0h_upregulated.csv
Impact of reference therapies	RT+HT impact - 0h	Upregulated	PRRX1	5.65817145892272	5.57347807512122e-05	HT + RT Impact_0h_upregulated.csv
Impact of reference therapies	RT+HT impact - 0h	Upregulated	PRSS23	1.94912078106503	0.00575367179672015	HT + RT Impact_0h_upregulated.csv
Impact of reference therapies	RT+HT impact - 0h	Upregulated	PRSS35	7.08350388372452	0.00539286704008525	HT + RT Impact_0h_upregulated.csv
Impact of reference therapies	RT+HT impact - 0h	Upregulated	PRUNE2	4.92526160106671	7.52919210770613e-05	HT + RT Impact_0h_upregulated.csv
Impact of reference therapies	RT+HT impact - 0h	Upregulated	PSD	1.51945953014539	0.00543463459799134	HT + RT Impact_0h_upregulated.csv
Impact of reference therapies	RT+HT impact - 0h	Upregulated	PSMB9	2.16342835570617	0.00205033765233132	HT + RT Impact_0h_upregulated.csv
Impact of reference therapies	RT+HT impact - 0h	Upregulated	PTCHD4	5.21562569062135	0.0102048559284454	HT + RT Impact_0h_upregulated.csv
Impact of reference therapies	RT+HT impact - 0h	Upregulated	PTGER4	2.59542594854559	0.00771412480143371	HT + RT Impact_0h_upregulated.csv
Impact of reference therapies	RT+HT impact - 0h	Upregulated	PTGIR	27.9873302844224	0.0126733156713511	HT + RT Impact_0h_upregulated.csv
Impact of reference therapies	RT+HT impact - 0h	Upregulated	PTGIS	6.86870329354111	0.000130777190375427	HT + RT Impact_0h_upregulated.csv
Impact of reference therapies	RT+HT impact - 0h	Upregulated	PTOV1-AS1	1.85944656430064	0.0235744815550432	HT + RT Impact_0h_upregulated.csv
Impact of reference therapies	RT+HT impact - 0h	Upregulated	PTPN13	1.64978284297929	0.000986190253015877	HT + RT Impact_0h_upregulated.csv
Impact of reference therapies	RT+HT impact - 0h	Upregulated	PTPN14	1.77559208236428	0.00414670607343538	HT + RT Impact_0h_upregulated.csv
Impact of reference therapies	RT+HT impact - 0h	Upregulated	PTPN22	1.81978206118979	0.00619154747763747	HT + RT Impact_0h_upregulated.csv
Impact of reference therapies	RT+HT impact - 0h	Upregulated	PTPRM	3.08408255263114	0.000263548124123076	HT + RT Impact_0h_upregulated.csv
Impact of reference therapies	RT+HT impact - 0h	Upregulated	PTPRO	3.13533632700598	0.049762856502125	HT + RT Impact_0h_upregulated.csv
Impact of reference therapies	RT+HT impact - 0h	Upregulated	PTPRR	5.70477415505781	0.0156333366336498	HT + RT Impact_0h_upregulated.csv
Impact of reference therapies	RT+HT impact - 0h	Upregulated	PTPRS	2.22136088226649	0.00388460883467798	HT + RT Impact_0h_upregulated.csv
Impact of reference therapies	RT+HT impact - 0h	Upregulated	PURG	22.5361319449171	3.99655438076974e-05	HT + RT Impact_0h_upregulated.csv
Impact of reference therapies	RT+HT impact - 0h	Upregulated	PWP2	1.94334933182637	0.00640375823723669	HT + RT Impact_0h_upregulated.csv
Impact of reference therapies	RT+HT impact - 0h	Upregulated	RAB11FIP5	3.04038424571557	0.000309053166211666	HT + RT Impact_0h_upregulated.csv
Impact of reference therapies	RT+HT impact - 0h	Upregulated	RAB3A	1.99011424348304	0.000764992771258617	HT + RT Impact_0h_upregulated.csv
Impact of reference therapies	RT+HT impact - 0h	Upregulated	RAB6B	5.77062776134204	2.08788817207598e-05	HT + RT Impact_0h_upregulated.csv
Impact of reference therapies	RT+HT impact - 0h	Upregulated	RAB8B	2.13916655389321	4.34931957217914e-05	HT + RT Impact_0h_upregulated.csv
Impact of reference therapies	RT+HT impact - 0h	Upregulated	RAI14	1.53342920407034	0.00368416118059999	HT + RT Impact_0h_upregulated.csv
Impact of reference therapies	RT+HT impact - 0h	Upregulated	RAMP2	7.51696540177722	0.000245267246562282	HT + RT Impact_0h_upregulated.csv
Impact of reference therapies	RT+HT impact - 0h	Upregulated	RASSF8	2.0676346692072	0.026453061887196	HT + RT Impact_0h_upregulated.csv
Impact of reference therapies	RT+HT impact - 0h	Upregulated	RASSF9	3.39345758638257	0.00293206159853419	HT + RT Impact_0h_upregulated.csv
Impact of reference therapies	RT+HT impact - 0h	Upregulated	RBM43	2.83512455780979	0.00379151790431698	HT + RT Impact_0h_upregulated.csv
Impact of reference therapies	RT+HT impact - 0h	Upregulated	RECK	3.5878948102906	5.04655049193922e-06	HT + RT Impact_0h_upregulated.csv
Impact of reference therapies	RT+HT impact - 0h	Upregulated	RERG	6.24105011977519	0.0461950655471208	HT + RT Impact_0h_upregulated.csv
Impact of reference therapies	RT+HT impact - 0h	Upregulated	RETREG1	2.99431006201335	0.001117179593373	HT + RT Impact_0h_upregulated.csv
Impact of reference therapies	RT+HT impact - 0h	Upregulated	RFPL4A	3.07457154972864	0.0137845475974607	HT + RT Impact_0h_upregulated.csv
Impact of reference therapies	RT+HT impact - 0h	Upregulated	RFTN2	5.84496032274661	0.000732848911210797	HT + RT Impact_0h_upregulated.csv
Impact of reference therapies	RT+HT impact - 0h	Upregulated	RGMB	2.06631750235153	0.00128366183153868	HT + RT Impact_0h_upregulated.csv
Impact of reference therapies	RT+HT impact - 0h	Upregulated	RGPD1	3.3286648660211	0.0174964263786435	HT + RT Impact_0h_upregulated.csv
Impact of reference therapies	RT+HT impact - 0h	Upregulated	RGS17	4.2741057293411	0.000117445777282836	HT + RT Impact_0h_upregulated.csv
Impact of reference therapies	RT+HT impact - 0h	Upregulated	RGS20	4.82765377941497	0.00257392791255428	HT + RT Impact_0h_upregulated.csv
Impact of reference therapies	RT+HT impact - 0h	Upregulated	RGS3	1.78402034024535	0.00315362473724598	HT + RT Impact_0h_upregulated.csv
Impact of reference therapies	RT+HT impact - 0h	Upregulated	RGS5	1.6080635801593	0.0072390673891858	HT + RT Impact_0h_upregulated.csv
Impact of reference therapies	RT+HT impact - 0h	Upregulated	RGS9BP	2.50015185875385	0.00375102605113164	HT + RT Impact_0h_upregulated.csv
Impact of reference therapies	RT+HT impact - 0h	Upregulated	RHOQ	2.88655039068636	3.27804342510125e-06	HT + RT Impact_0h_upregulated.csv
Impact of reference therapies	RT+HT impact - 0h	Upregulated	RIMKLB	3.00186562695203	0.00292292169617678	HT + RT Impact_0h_upregulated.csv
Impact of reference therapies	RT+HT impact - 0h	Upregulated	RIN2	1.99762960815753	0.0236190934912807	HT + RT Impact_0h_upregulated.csv
Impact of reference therapies	RT+HT impact - 0h	Upregulated	RNF11	1.72708245849098	0.000232349960783586	HT + RT Impact_0h_upregulated.csv
Impact of reference therapies	RT+HT impact - 0h	Upregulated	RNF152	5.9372282669742	0.00572398387887745	HT + RT Impact_0h_upregulated.csv
Impact of reference therapies	RT+HT impact - 0h	Upregulated	RNF182	4.53071721451826	0.0106433480593434	HT + RT Impact_0h_upregulated.csv
Impact of reference therapies	RT+HT impact - 0h	Downregulated	RNF39	-2.56025537999401	0.010745943313104	HT + RT Impact_0h_downregulated.csv
Impact of reference therapies	RT+HT impact - 0h	Upregulated	ROBO3	5.4727800391031	0.000490739018772395	HT + RT Impact_0h_upregulated.csv
Impact of reference therapies	RT+HT impact - 0h	Upregulated	ROBO4	5.65501113314721	0.0218698897408476	HT + RT Impact_0h_upregulated.csv
Impact of reference therapies	RT+HT impact - 0h	Upregulated	RORA	1.62551731767178	0.0240076796572436	HT + RT Impact_0h_upregulated.csv
Impact of reference therapies	RT+HT impact - 0h	Upregulated	ROS1	5.59096472638817	0.0493701543228897	HT + RT Impact_0h_upregulated.csv
Impact of reference therapies	RT+HT impact - 0h	Upregulated	RPL3L	3.81256758217368	0.0126733156713511	HT + RT Impact_0h_upregulated.csv
Impact of reference therapies	RT+HT impact - 0h	Downregulated	RPL7P22	-2.91879395213646	0.0181481017647749	HT + RT Impact_0h_downregulated.csv
Impact of reference therapies	RT+HT impact - 0h	Upregulated	RPLP0P2	3.58856004846904	0.00327118039593789	HT + RT Impact_0h_upregulated.csv
Impact of reference therapies	RT+HT impact - 0h	Upregulated	RPS27L	1.52741469818699	0.000264820454508889	HT + RT Impact_0h_upregulated.csv
Impact of reference therapies	RT+HT impact - 0h	Upregulated	RPS2P5	2.50979312913415	1.30538239998954e-05	HT + RT Impact_0h_upregulated.csv
Impact of reference therapies	RT+HT impact - 0h	Upregulated	RPSAP52	3.75431600825399	0.0277996452559828	HT + RT Impact_0h_upregulated.csv
Impact of reference therapies	RT+HT impact - 0h	Upregulated	RRAGC	1.64684271172637	0.0137845475974607	HT + RT Impact_0h_upregulated.csv
Impact of reference therapies	RT+HT impact - 0h	Upregulated	RRAGC-DT	1.7699318461619	0.0257016082849193	HT + RT Impact_0h_upregulated.csv
Impact of reference therapies	RT+HT impact - 0h	Upregulated	RRAS	2.07652008889345	0.00980538078832052	HT + RT Impact_0h_upregulated.csv
Impact of reference therapies	RT+HT impact - 0h	Upregulated	RTL9	5.3663936702738	9.91159388755387e-05	HT + RT Impact_0h_upregulated.csv
Impact of reference therapies	RT+HT impact - 0h	Upregulated	RUFY1-AS1	3.96637844821417	0.0494569959211043	HT + RT Impact_0h_upregulated.csv
Impact of reference therapies	RT+HT impact - 0h	Upregulated	RUSC2	1.64545207003682	0.000923296761680861	HT + RT Impact_0h_upregulated.csv
Impact of reference therapies	RT+HT impact - 0h	Upregulated	S1PR2	1.61671967040454	0.006590029339355	HT + RT Impact_0h_upregulated.csv
Impact of reference therapies	RT+HT impact - 0h	Upregulated	SACS	1.73835139457351	0.00020869992585578	HT + RT Impact_0h_upregulated.csv
Impact of reference therapies	RT+HT impact - 0h	Upregulated	SAMD11	4.59730989328259	0.00652873844340909	HT + RT Impact_0h_upregulated.csv
Impact of reference therapies	RT+HT impact - 0h	Upregulated	SAP30-DT	1.68838418646366	0.0257517368077714	HT + RT Impact_0h_upregulated.csv
Impact of reference therapies	RT+HT impact - 0h	Upregulated	SATB2	1.53240662929622	0.0109551847066197	HT + RT Impact_0h_upregulated.csv
Impact of reference therapies	RT+HT impact - 0h	Upregulated	SCARF2	5.31272878564955	1.71036382496814e-06	HT + RT Impact_0h_upregulated.csv
Impact of reference therapies	RT+HT impact - 0h	Upregulated	SCOC-AS1	1.82114892416448	0.0408898454634797	HT + RT Impact_0h_upregulated.csv
Impact of reference therapies	RT+HT impact - 0h	Upregulated	SCPEP1	2.08452698787187	3.3408658122025e-05	HT + RT Impact_0h_upregulated.csv
Impact of reference therapies	RT+HT impact - 0h	Upregulated	SDC1	1.79436663869591	0.00133496408386273	HT + RT Impact_0h_upregulated.csv
Impact of reference therapies	RT+HT impact - 0h	Downregulated	SDCBP2	-1.85290079132355	0.0348375061566038	HT + RT Impact_0h_downregulated.csv
Impact of reference therapies	RT+HT impact - 0h	Upregulated	SELENOM	3.46653240136242	2.32224124826033e-06	HT + RT Impact_0h_upregulated.csv
Impact of reference therapies	RT+HT impact - 0h	Upregulated	SELL	4.2364627447392	0.0182601414237831	HT + RT Impact_0h_upregulated.csv
Impact of reference therapies	RT+HT impact - 0h	Upregulated	SEMA4F	2.11343049246535	2.30490962490199e-05	HT + RT Impact_0h_upregulated.csv
Impact of reference therapies	RT+HT impact - 0h	Upregulated	SEMA6A	2.38042348132706	0.0464254592078374	HT + RT Impact_0h_upregulated.csv
Impact of reference therapies	RT+HT impact - 0h	Upregulated	SEMA7A	2.90722885542433	0.000169593581321065	HT + RT Impact_0h_upregulated.csv
Impact of reference therapies	RT+HT impact - 0h	Upregulated	SEPTIN5	1.90097552134148	0.00350413735443081	HT + RT Impact_0h_upregulated.csv
Impact of reference therapies	RT+HT impact - 0h	Upregulated	SEPTIN7	1.74048265560622	8.00621311389617e-05	HT + RT Impact_0h_upregulated.csv
Impact of reference therapies	RT+HT impact - 0h	Upregulated	SGCB	2.4683500698816	4.79261809718783e-06	HT + RT Impact_0h_upregulated.csv
Impact of reference therapies	RT+HT impact - 0h	Upregulated	SGSH	1.77201487946174	0.0161655625374178	HT + RT Impact_0h_upregulated.csv
Impact of reference therapies	RT+HT impact - 0h	Upregulated	SH2D1A	6.17812059644886	0.0206953206731306	HT + RT Impact_0h_upregulated.csv
Impact of reference therapies	RT+HT impact - 0h	Upregulated	SH2D5	2.14984101201734	0.030988950293595	HT + RT Impact_0h_upregulated.csv
Impact of reference therapies	RT+HT impact - 0h	Upregulated	SH3PXD2B	2.82196957502484	1.13138821245376e-06	HT + RT Impact_0h_upregulated.csv
Impact of reference therapies	RT+HT impact - 0h	Upregulated	SHISA4	2.26652086394269	0.000252434979934394	HT + RT Impact_0h_upregulated.csv
Impact of reference therapies	RT+HT impact - 0h	Upregulated	SHROOM2	3.15750703418376	3.19702449324989e-06	HT + RT Impact_0h_upregulated.csv
Impact of reference therapies	RT+HT impact - 0h	Upregulated	SIAE	3.6713013516214	9.6762664654364e-06	HT + RT Impact_0h_upregulated.csv
Impact of reference therapies	RT+HT impact - 0h	Upregulated	SIGLEC15	3.17481302753979	0.000247354006509647	HT + RT Impact_0h_upregulated.csv
Impact of reference therapies	RT+HT impact - 0h	Upregulated	SIPA1L2	4.62795889707617	0.000189069042303177	HT + RT Impact_0h_upregulated.csv
Impact of reference therapies	RT+HT impact - 0h	Upregulated	SLC16A2	5.02117210466687	1.09651324726858e-06	HT + RT Impact_0h_upregulated.csv
Impact of reference therapies	RT+HT impact - 0h	Upregulated	SLC16A7	4.18056043687684	1.56371132808312e-05	HT + RT Impact_0h_upregulated.csv
Impact of reference therapies	RT+HT impact - 0h	Upregulated	SLC19A3	2.56832153631568	0.0166956965745598	HT + RT Impact_0h_upregulated.csv
Impact of reference therapies	RT+HT impact - 0h	Upregulated	SLC1A1	3.42789184508805	0.000653615441972021	HT + RT Impact_0h_upregulated.csv
Impact of reference therapies	RT+HT impact - 0h	Upregulated	SLC22A23	1.92675387409933	0.000487130267972412	HT + RT Impact_0h_upregulated.csv
Impact of reference therapies	RT+HT impact - 0h	Upregulated	SLC22A4	2.83611500653229	0.00153238841291951	HT + RT Impact_0h_upregulated.csv
Impact of reference therapies	RT+HT impact - 0h	Upregulated	SLC25A34	1.61272765517548	0.0314873647893647	HT + RT Impact_0h_upregulated.csv
Impact of reference therapies	RT+HT impact - 0h	Upregulated	SLC26A11	1.92924548627023	0.0265284845513083	HT + RT Impact_0h_upregulated.csv
Impact of reference therapies	RT+HT impact - 0h	Upregulated	SLC26A2	1.91396554945759	1.77744491336896e-05	HT + RT Impact_0h_upregulated.csv
Impact of reference therapies	RT+HT impact - 0h	Upregulated	SLC26A4	5.61209144013586	0.00986045347095508	HT + RT Impact_0h_upregulated.csv
Impact of reference therapies	RT+HT impact - 0h	Upregulated	SLC29A4	2.75639807604949	0.000309972122618003	HT + RT Impact_0h_upregulated.csv
Impact of reference therapies	RT+HT impact - 0h	Upregulated	SLC2A6	2.56835048547176	2.71483631831381e-05	HT + RT Impact_0h_upregulated.csv
Impact of reference therapies	RT+HT impact - 0h	Upregulated	SLC30A4	2.60825692063752	0.000347773558310846	HT + RT Impact_0h_upregulated.csv
Impact of reference therapies	RT+HT impact - 0h	Upregulated	SLC44A2	2.20439323925178	0.00907348868708735	HT + RT Impact_0h_upregulated.csv
Impact of reference therapies	RT+HT impact - 0h	Upregulated	SLC4A8	1.60606820123832	0.0476119402631755	HT + RT Impact_0h_upregulated.csv
Impact of reference therapies	RT+HT impact - 0h	Upregulated	SLC66A3	2.72641113010145	5.51979115423448e-06	HT + RT Impact_0h_upregulated.csv
Impact of reference therapies	RT+HT impact - 0h	Upregulated	SLC8A1	4.99099732390489	0.000245667344756605	HT + RT Impact_0h_upregulated.csv
Impact of reference therapies	RT+HT impact - 0h	Upregulated	SLCO1C1	24.6188214961821	0.049707617255114	HT + RT Impact_0h_upregulated.csv
Impact of reference therapies	RT+HT impact - 0h	Upregulated	SLIT3	5.23612382793994	0.000391425070989516	HT + RT Impact_0h_upregulated.csv
Impact of reference therapies	RT+HT impact - 0h	Upregulated	SMAD4	4.95228840899369	3.71290396381174e-09	HT + RT Impact_0h_upregulated.csv
Impact of reference therapies	RT+HT impact - 0h	Upregulated	SMARCD3	2.25590607998228	0.00313166297925547	HT + RT Impact_0h_upregulated.csv
Impact of reference therapies	RT+HT impact - 0h	Upregulated	SMIM10	3.74651462930875	7.62966995080907e-05	HT + RT Impact_0h_upregulated.csv
Impact of reference therapies	RT+HT impact - 0h	Upregulated	SMIM3	3.46086416439657	5.4607921075806e-06	HT + RT Impact_0h_upregulated.csv
Impact of reference therapies	RT+HT impact - 0h	Upregulated	SNAI3-AS1	2.33838191122266	0.000231525653127876	HT + RT Impact_0h_upregulated.csv
Impact of reference therapies	RT+HT impact - 0h	Upregulated	SNAP25-AS1	5.07123125186464	0.00619154747763747	HT + RT Impact_0h_upregulated.csv
Impact of reference therapies	RT+HT impact - 0h	Upregulated	SNAPC1	2.02003073472315	2.27599923295613e-05	HT + RT Impact_0h_upregulated.csv
Impact of reference therapies	RT+HT impact - 0h	Upregulated	SNED1	2.67685316445479	0.00134684541789414	HT + RT Impact_0h_upregulated.csv
Impact of reference therapies	RT+HT impact - 0h	Upregulated	SNORA13	3.01174409023623	0.0394418255736938	HT + RT Impact_0h_upregulated.csv
Impact of reference therapies	RT+HT impact - 0h	Upregulated	SNPH	3.90170277979557	5.51979115423448e-06	HT + RT Impact_0h_upregulated.csv
Impact of reference therapies	RT+HT impact - 0h	Upregulated	SNX16	2.19340625603593	1.37575795543944e-05	HT + RT Impact_0h_upregulated.csv
Impact of reference therapies	RT+HT impact - 0h	Upregulated	SNX21	2.64547595811763	8.68471771106829e-06	HT + RT Impact_0h_upregulated.csv
Impact of reference therapies	RT+HT impact - 0h	Upregulated	SNX7	1.79465459469561	0.000170324184423666	HT + RT Impact_0h_upregulated.csv
Impact of reference therapies	RT+HT impact - 0h	Upregulated	SOAT1	1.9129085542091	2.96715836470167e-05	HT + RT Impact_0h_upregulated.csv
Impact of reference therapies	RT+HT impact - 0h	Upregulated	SOCS5	2.33114502980835	8.45770754306556e-06	HT + RT Impact_0h_upregulated.csv
Impact of reference therapies	RT+HT impact - 0h	Upregulated	SP2-AS1	1.66603674308527	0.0399600619096608	HT + RT Impact_0h_upregulated.csv
Impact of reference therapies	RT+HT impact - 0h	Upregulated	SPA17	1.86171928334759	0.0020905327622531	HT + RT Impact_0h_upregulated.csv
Impact of reference therapies	RT+HT impact - 0h	Upregulated	SPACA6	2.32052453838325	0.0146200636981191	HT + RT Impact_0h_upregulated.csv
Impact of reference therapies	RT+HT impact - 0h	Upregulated	SPEG	3.22424079796263	1.43338919946727e-05	HT + RT Impact_0h_upregulated.csv
Impact of reference therapies	RT+HT impact - 0h	Upregulated	SPHK1	4.59268427913765	3.43083737955732e-06	HT + RT Impact_0h_upregulated.csv
Impact of reference therapies	RT+HT impact - 0h	Upregulated	SPOCD1	4.4988290734837	5.41099056903449e-06	HT + RT Impact_0h_upregulated.csv
Impact of reference therapies	RT+HT impact - 0h	Upregulated	SPP1	7.58429050308021	8.36825953865106e-09	HT + RT Impact_0h_upregulated.csv
Impact of reference therapies	RT+HT impact - 0h	Upregulated	SPRED3	1.6289738456716	0.0270584541612357	HT + RT Impact_0h_upregulated.csv
Impact of reference therapies	RT+HT impact - 0h	Upregulated	SRGAP2C	1.82946541440553	0.000110232205522181	HT + RT Impact_0h_upregulated.csv
Impact of reference therapies	RT+HT impact - 0h	Upregulated	SS18	1.81813191870573	3.3408658122025e-05	HT + RT Impact_0h_upregulated.csv
Impact of reference therapies	RT+HT impact - 0h	Upregulated	SSPN	2.14536031643826	0.0105283231605722	HT + RT Impact_0h_upregulated.csv
Impact of reference therapies	RT+HT impact - 0h	Upregulated	ST3GAL1	2.02076587444232	0.0229945715954454	HT + RT Impact_0h_upregulated.csv
Impact of reference therapies	RT+HT impact - 0h	Upregulated	ST3GAL6	2.885856350339	0.00102449176332202	HT + RT Impact_0h_upregulated.csv
Impact of reference therapies	RT+HT impact - 0h	Upregulated	ST8SIA1	4.63413246462269	8.68471771106829e-06	HT + RT Impact_0h_upregulated.csv
Impact of reference therapies	RT+HT impact - 0h	Upregulated	ST8SIA5	5.75917740271097	0.0204925301417317	HT + RT Impact_0h_upregulated.csv
Impact of reference therapies	RT+HT impact - 0h	Upregulated	STARD5	2.29333174838497	0.00204268252262385	HT + RT Impact_0h_upregulated.csv
Impact of reference therapies	RT+HT impact - 0h	Upregulated	STARD8	1.77325718097285	0.00120909364207768	HT + RT Impact_0h_upregulated.csv
Impact of reference therapies	RT+HT impact - 0h	Upregulated	STARD9	2.08137043420284	0.0112421642487646	HT + RT Impact_0h_upregulated.csv
Impact of reference therapies	RT+HT impact - 0h	Upregulated	STEAP3	3.6252706793383	3.05726217394752e-07	HT + RT Impact_0h_upregulated.csv
Impact of reference therapies	RT+HT impact - 0h	Upregulated	STOM	1.82441933117375	0.00242078859522493	HT + RT Impact_0h_upregulated.csv
Impact of reference therapies	RT+HT impact - 0h	Upregulated	STOML1	1.67778463015288	0.00539624336504349	HT + RT Impact_0h_upregulated.csv
Impact of reference therapies	RT+HT impact - 0h	Upregulated	STON1	3.7888946925431	2.61466203880065e-05	HT + RT Impact_0h_upregulated.csv
Impact of reference therapies	RT+HT impact - 0h	Upregulated	STRIP2	1.62712003699586	0.000820030286928183	HT + RT Impact_0h_upregulated.csv
Impact of reference therapies	RT+HT impact - 0h	Upregulated	STX5-DT	2.87517340010207	0.031241117204108	HT + RT Impact_0h_upregulated.csv
Impact of reference therapies	RT+HT impact - 0h	Upregulated	STXBP5-AS1	1.75533380424561	0.0469626889173661	HT + RT Impact_0h_upregulated.csv
Impact of reference therapies	RT+HT impact - 0h	Upregulated	SUCLG2-DT	2.30355380198813	0.0168912077546192	HT + RT Impact_0h_upregulated.csv
Impact of reference therapies	RT+HT impact - 0h	Upregulated	SUGCT	2.52786103535935	0.000351859032879541	HT + RT Impact_0h_upregulated.csv
Impact of reference therapies	RT+HT impact - 0h	Upregulated	SULF1	7.42190372157719	0.000264820454508889	HT + RT Impact_0h_upregulated.csv
Impact of reference therapies	RT+HT impact - 0h	Upregulated	SUMF1	1.73523528499323	0.000405399318704913	HT + RT Impact_0h_upregulated.csv
Impact of reference therapies	RT+HT impact - 0h	Upregulated	SUSD4	4.18022944120927	0.00416232883153333	HT + RT Impact_0h_upregulated.csv
Impact of reference therapies	RT+HT impact - 0h	Upregulated	SV2A	2.07358213579513	9.18300011029116e-05	HT + RT Impact_0h_upregulated.csv
Impact of reference therapies	RT+HT impact - 0h	Upregulated	SYDE1	3.93157134373276	2.73947508585744e-07	HT + RT Impact_0h_upregulated.csv
Impact of reference therapies	RT+HT impact - 0h	Upregulated	SYDE2	2.06880033923274	0.0374210921039391	HT + RT Impact_0h_upregulated.csv
Impact of reference therapies	RT+HT impact - 0h	Upregulated	SYNC	5.24442167991964	1.1609085872267e-07	HT + RT Impact_0h_upregulated.csv
Impact of reference therapies	RT+HT impact - 0h	Upregulated	SYNM	1.99424180142575	0.0357476999800822	HT + RT Impact_0h_upregulated.csv
Impact of reference therapies	RT+HT impact - 0h	Upregulated	SYNPO	2.67596025179858	0.000684660102558161	HT + RT Impact_0h_upregulated.csv
Impact of reference therapies	RT+HT impact - 0h	Upregulated	SYPL2	2.19624797832538	0.0342771786636098	HT + RT Impact_0h_upregulated.csv
Impact of reference therapies	RT+HT impact - 0h	Upregulated	SYTL2	3.0886626867104	4.80559636447462e-05	HT + RT Impact_0h_upregulated.csv
Impact of reference therapies	RT+HT impact - 0h	Upregulated	TAFA3	6.79652424063706	0.00424552077229926	HT + RT Impact_0h_upregulated.csv
Impact of reference therapies	RT+HT impact - 0h	Upregulated	TAGLN	4.08867669597814	1.34061400800734e-05	HT + RT Impact_0h_upregulated.csv
Impact of reference therapies	RT+HT impact - 0h	Upregulated	TBC1D17	1.95907287859092	8.07291765178556e-05	HT + RT Impact_0h_upregulated.csv
Impact of reference therapies	RT+HT impact - 0h	Upregulated	TBC1D9	3.48796169427811	1.57746726556616e-05	HT + RT Impact_0h_upregulated.csv
Impact of reference therapies	RT+HT impact - 0h	Upregulated	TBXA2R	3.82092419072343	9.00932056209504e-05	HT + RT Impact_0h_upregulated.csv
Impact of reference therapies	RT+HT impact - 0h	Upregulated	TCEAL3	2.09780047988598	2.25168285831204e-05	HT + RT Impact_0h_upregulated.csv
Impact of reference therapies	RT+HT impact - 0h	Upregulated	TESPA1	22.2548649026768	3.37827810286908e-06	HT + RT Impact_0h_upregulated.csv
Impact of reference therapies	RT+HT impact - 0h	Upregulated	TFAP2C	3.54365912845972	0.00450960825291015	HT + RT Impact_0h_upregulated.csv
Impact of reference therapies	RT+HT impact - 0h	Upregulated	TGFB2	3.27279595980275	5.22447033408232e-05	HT + RT Impact_0h_upregulated.csv
Impact of reference therapies	RT+HT impact - 0h	Upregulated	TGFB3	1.5157192702139	0.0283762800533369	HT + RT Impact_0h_upregulated.csv
Impact of reference therapies	RT+HT impact - 0h	Upregulated	THAP8	1.81513736128109	0.000988027708800336	HT + RT Impact_0h_upregulated.csv
Impact of reference therapies	RT+HT impact - 0h	Upregulated	THBS1	2.58292651210883	0.0236646530362891	HT + RT Impact_0h_upregulated.csv
Impact of reference therapies	RT+HT impact - 0h	Upregulated	THBS2	5.82768277932001	0.00134684541789414	HT + RT Impact_0h_upregulated.csv
Impact of reference therapies	RT+HT impact - 0h	Upregulated	THBS3	2.1456076502364	0.000296282392107691	HT + RT Impact_0h_upregulated.csv
Impact of reference therapies	RT+HT impact - 0h	Upregulated	THRB	2.7056156979256	0.000558724098444332	HT + RT Impact_0h_upregulated.csv
Impact of reference therapies	RT+HT impact - 0h	Upregulated	THSD7A	5.91378972918851	0.0266196768858967	HT + RT Impact_0h_upregulated.csv
Impact of reference therapies	RT+HT impact - 0h	Upregulated	TIMM21	1.70719605858924	0.000221908386994128	HT + RT Impact_0h_upregulated.csv
Impact of reference therapies	RT+HT impact - 0h	Upregulated	TIMP2	1.70189014341695	0.0337807514630072	HT + RT Impact_0h_upregulated.csv
Impact of reference therapies	RT+HT impact - 0h	Upregulated	TIMP3	2.94434403444498	0.00849354615148244	HT + RT Impact_0h_upregulated.csv
Impact of reference therapies	RT+HT impact - 0h	Downregulated	TIMP4	-2.19703241430986	0.017334481284606	HT + RT Impact_0h_downregulated.csv
Impact of reference therapies	RT+HT impact - 0h	Upregulated	TLE2	4.17369220749001	4.9007260441176e-05	HT + RT Impact_0h_upregulated.csv
Impact of reference therapies	RT+HT impact - 0h	Upregulated	TLE4	4.53980648761651	1.58125558312236e-05	HT + RT Impact_0h_upregulated.csv
Impact of reference therapies	RT+HT impact - 0h	Upregulated	TLN2	2.30221739248834	0.000202570754739593	HT + RT Impact_0h_upregulated.csv
Impact of reference therapies	RT+HT impact - 0h	Upregulated	TLR1	6.3941200223124	0.00864962866533265	HT + RT Impact_0h_upregulated.csv
Impact of reference therapies	RT+HT impact - 0h	Upregulated	TLR6	3.16189158208104	0.00163738115940759	HT + RT Impact_0h_upregulated.csv
Impact of reference therapies	RT+HT impact - 0h	Upregulated	TLX2	1.53381641076627	0.0079112763627608	HT + RT Impact_0h_upregulated.csv
Impact of reference therapies	RT+HT impact - 0h	Upregulated	TMCC2	1.79870742884795	0.00426042535558806	HT + RT Impact_0h_upregulated.csv
Impact of reference therapies	RT+HT impact - 0h	Upregulated	TMEM120A	1.52563155281046	0.000351859032879541	HT + RT Impact_0h_upregulated.csv
Impact of reference therapies	RT+HT impact - 0h	Upregulated	TMEM121	2.68126059344308	0.0114314506825108	HT + RT Impact_0h_upregulated.csv
Impact of reference therapies	RT+HT impact - 0h	Upregulated	TMEM170B	2.94935886030053	9.07432113486216e-06	HT + RT Impact_0h_upregulated.csv
Impact of reference therapies	RT+HT impact - 0h	Upregulated	TMEM19	1.77901087656661	0.00604419196828394	HT + RT Impact_0h_upregulated.csv
Impact of reference therapies	RT+HT impact - 0h	Upregulated	TMEM200B	2.85987234050192	0.00358929667189341	HT + RT Impact_0h_upregulated.csv
Impact of reference therapies	RT+HT impact - 0h	Upregulated	TMEM233	25.1053464391848	0.0445050915821519	HT + RT Impact_0h_upregulated.csv
Impact of reference therapies	RT+HT impact - 0h	Upregulated	TMEM65	1.72570314987971	0.000937472934784877	HT + RT Impact_0h_upregulated.csv
Impact of reference therapies	RT+HT impact - 0h	Upregulated	TMEM74	3.12650151489796	0.00136927572528937	HT + RT Impact_0h_upregulated.csv
Impact of reference therapies	RT+HT impact - 0h	Upregulated	TMEM98	2.09346095093549	0.000379068615727386	HT + RT Impact_0h_upregulated.csv
Impact of reference therapies	RT+HT impact - 0h	Upregulated	TMTC1	2.62465335277647	0.00614539707289942	HT + RT Impact_0h_upregulated.csv
Impact of reference therapies	RT+HT impact - 0h	Upregulated	TMX3	1.92368315605198	4.54001215285838e-06	HT + RT Impact_0h_upregulated.csv
Impact of reference therapies	RT+HT impact - 0h	Upregulated	TNF	4.45925565927127	0.00927699575331022	HT + RT Impact_0h_upregulated.csv
Impact of reference therapies	RT+HT impact - 0h	Upregulated	TNFAIP3	2.32296437342912	4.31144719456131e-05	HT + RT Impact_0h_upregulated.csv
Impact of reference therapies	RT+HT impact - 0h	Upregulated	TNFAIP8	1.56717194619802	0.00053717604664464	HT + RT Impact_0h_upregulated.csv
Impact of reference therapies	RT+HT impact - 0h	Upregulated	TNFAIP8L3	3.68110578460805	0.00246657501276496	HT + RT Impact_0h_upregulated.csv
Impact of reference therapies	RT+HT impact - 0h	Upregulated	TNFRSF10C	3.33508175485656	0.000110479991499211	HT + RT Impact_0h_upregulated.csv
Impact of reference therapies	RT+HT impact - 0h	Upregulated	TNFRSF11A	2.65052646675871	0.0477565880718834	HT + RT Impact_0h_upregulated.csv
Impact of reference therapies	RT+HT impact - 0h	Upregulated	TNFRSF19	1.98344816166219	0.00682798001869071	HT + RT Impact_0h_upregulated.csv
Impact of reference therapies	RT+HT impact - 0h	Upregulated	TNFSF12	4.02274973998221	1.57532124444173e-05	HT + RT Impact_0h_upregulated.csv
Impact of reference therapies	RT+HT impact - 0h	Upregulated	TNNT1	2.64917799853868	0.00107156913837243	HT + RT Impact_0h_upregulated.csv
Impact of reference therapies	RT+HT impact - 0h	Upregulated	TNS1	5.54855695055601	1.82777318155795e-05	HT + RT Impact_0h_upregulated.csv
Impact of reference therapies	RT+HT impact - 0h	Upregulated	TOX-DT	2.85072387232974	0.0224913859241028	HT + RT Impact_0h_upregulated.csv
Impact of reference therapies	RT+HT impact - 0h	Upregulated	TP53INP1	2.45876525894902	0.00923144249402883	HT + RT Impact_0h_upregulated.csv
Impact of reference therapies	RT+HT impact - 0h	Upregulated	TRAK2	1.57810993936755	0.000268802056644706	HT + RT Impact_0h_upregulated.csv
Impact of reference therapies	RT+HT impact - 0h	Upregulated	TRAM2	2.57936677848787	3.81717008183876e-06	HT + RT Impact_0h_upregulated.csv
Impact of reference therapies	RT+HT impact - 0h	Upregulated	TRANK1	5.13373518931537	0.00153366288023312	HT + RT Impact_0h_upregulated.csv
Impact of reference therapies	RT+HT impact - 0h	Downregulated	TRBJ2-5	-4.2950464356283	0.0461950655471208	HT + RT Impact_0h_downregulated.csv
Impact of reference therapies	RT+HT impact - 0h	Upregulated	TRIB2	3.31246123864585	3.04633301567881e-06	HT + RT Impact_0h_upregulated.csv
Impact of reference therapies	RT+HT impact - 0h	Upregulated	TRIM3	1.89604819564314	0.000770579690374711	HT + RT Impact_0h_upregulated.csv
Impact of reference therapies	RT+HT impact - 0h	Upregulated	TRIM46	3.33077022356666	8.54215649138531e-05	HT + RT Impact_0h_upregulated.csv
Impact of reference therapies	RT+HT impact - 0h	Upregulated	TRIM6	5.17874047081664	0.000309053166211666	HT + RT Impact_0h_upregulated.csv
Impact of reference therapies	RT+HT impact - 0h	Upregulated	TRIM69	1.72404933530196	0.000633378595309873	HT + RT Impact_0h_upregulated.csv
Impact of reference therapies	RT+HT impact - 0h	Upregulated	TRPC1	2.23884897701859	0.00365696421842409	HT + RT Impact_0h_upregulated.csv
Impact of reference therapies	RT+HT impact - 0h	Upregulated	TRPM8	3.9255264517863	0.000309053166211666	HT + RT Impact_0h_upregulated.csv
Impact of reference therapies	RT+HT impact - 0h	Upregulated	TSPAN10	4.23339060716562	1.13138821245376e-06	HT + RT Impact_0h_upregulated.csv
Impact of reference therapies	RT+HT impact - 0h	Upregulated	TTC21A	1.58446934571804	0.00208727379319457	HT + RT Impact_0h_upregulated.csv
Impact of reference therapies	RT+HT impact - 0h	Upregulated	TTC28	5.63987019350101	1.35933695907305e-05	HT + RT Impact_0h_upregulated.csv
Impact of reference therapies	RT+HT impact - 0h	Upregulated	TTC39B	1.66998099341517	0.000739144002494287	HT + RT Impact_0h_upregulated.csv
Impact of reference therapies	RT+HT impact - 0h	Upregulated	TUB	45.6807131456388	2.77058715406315e-21	HT + RT Impact_0h_upregulated.csv
Impact of reference therapies	RT+HT impact - 0h	Upregulated	TUBA1A	1.7730337585606	0.00741832284806685	HT + RT Impact_0h_upregulated.csv
Impact of reference therapies	RT+HT impact - 0h	Downregulated	TUBAL3	-1.98174454290495	0.0472527288351517	HT + RT Impact_0h_downregulated.csv
Impact of reference therapies	RT+HT impact - 0h	Upregulated	TUBB6	1.88177568157711	0.0113872075293184	HT + RT Impact_0h_upregulated.csv
Impact of reference therapies	RT+HT impact - 0h	Upregulated	TUSC3	10.6349165508723	3.84865393086988e-07	HT + RT Impact_0h_upregulated.csv
Impact of reference therapies	RT+HT impact - 0h	Upregulated	TWIST2	5.48196473911655	0.00576675917053107	HT + RT Impact_0h_upregulated.csv
Impact of reference therapies	RT+HT impact - 0h	Upregulated	TWSG1	2.20352377155587	4.53223001880946e-05	HT + RT Impact_0h_upregulated.csv
Impact of reference therapies	RT+HT impact - 0h	Upregulated	U2AF1	3.28341417080141	0.000630294723750197	HT + RT Impact_0h_upregulated.csv
Impact of reference therapies	RT+HT impact - 0h	Upregulated	UBA7	4.88096996593634	2.59190622565568e-05	HT + RT Impact_0h_upregulated.csv
Impact of reference therapies	RT+HT impact - 0h	Upregulated	UBE2L6	3.93750645873778	5.20781096743153e-06	HT + RT Impact_0h_upregulated.csv
Impact of reference therapies	RT+HT impact - 0h	Downregulated	UPP1	-1.51513425644413	0.00614539707289942	HT + RT Impact_0h_downregulated.csv
Impact of reference therapies	RT+HT impact - 0h	Downregulated	VAMP5	-1.51626002702366	0.00135604365780718	HT + RT Impact_0h_downregulated.csv
Impact of reference therapies	RT+HT impact - 0h	Upregulated	VASN	1.85978737249347	0.000422703220855939	HT + RT Impact_0h_upregulated.csv
Impact of reference therapies	RT+HT impact - 0h	Upregulated	VEGFB	1.74372266003987	0.000851932965495868	HT + RT Impact_0h_upregulated.csv
Impact of reference therapies	RT+HT impact - 0h	Upregulated	VEPH1	4.91117376511162	7.75176403819206e-09	HT + RT Impact_0h_upregulated.csv
Impact of reference therapies	RT+HT impact - 0h	Upregulated	VIM	2.13458807970628	0.000295658066030271	HT + RT Impact_0h_upregulated.csv
Impact of reference therapies	RT+HT impact - 0h	Upregulated	VPS35L	2.48649687663393	0.000532778448890964	HT + RT Impact_0h_upregulated.csv
Impact of reference therapies	RT+HT impact - 0h	Upregulated	WIPI1	1.80976233853749	0.0213985806917381	HT + RT Impact_0h_upregulated.csv
Impact of reference therapies	RT+HT impact - 0h	Upregulated	WLS	2.37383051737797	0.000288196072494569	HT + RT Impact_0h_upregulated.csv
Impact of reference therapies	RT+HT impact - 0h	Upregulated	WNT5B	3.89876489041103	8.10819945282621e-06	HT + RT Impact_0h_upregulated.csv
Impact of reference therapies	RT+HT impact - 0h	Upregulated	WWTR1	2.164974978129	0.00164022351257962	HT + RT Impact_0h_upregulated.csv
Impact of reference therapies	RT+HT impact - 0h	Upregulated	XAF1	3.23108116274337	0.0180105301309096	HT + RT Impact_0h_upregulated.csv
Impact of reference therapies	RT+HT impact - 0h	Upregulated	XDH	3.89764653662427	0.00034515984949894	HT + RT Impact_0h_upregulated.csv
Impact of reference therapies	RT+HT impact - 0h	Upregulated	XIRP1	4.80591138190469	0.030618155027303	HT + RT Impact_0h_upregulated.csv
Impact of reference therapies	RT+HT impact - 0h	Upregulated	XKR8	1.804998055669	0.000859994100232542	HT + RT Impact_0h_upregulated.csv
Impact of reference therapies	RT+HT impact - 0h	Upregulated	XYLT2	2.0756756544837	0.00060893062316648	HT + RT Impact_0h_upregulated.csv
Impact of reference therapies	RT+HT impact - 0h	Downregulated	ZBED2	-4.99510330275972	0.0339043657992202	HT + RT Impact_0h_downregulated.csv
Impact of reference therapies	RT+HT impact - 0h	Upregulated	ZBTB47	1.87969214916644	0.000310996683932465	HT + RT Impact_0h_upregulated.csv
Impact of reference therapies	RT+HT impact - 0h	Upregulated	ZC2HC1A	1.62019618090199	0.00150596442436433	HT + RT Impact_0h_upregulated.csv
Impact of reference therapies	RT+HT impact - 0h	Upregulated	ZCCHC24	2.20869805305624	4.51007079717578e-05	HT + RT Impact_0h_upregulated.csv
Impact of reference therapies	RT+HT impact - 0h	Upregulated	ZEB1	2.20217818713759	0.000268802056644706	HT + RT Impact_0h_upregulated.csv
Impact of reference therapies	RT+HT impact - 0h	Upregulated	ZFHX4	2.11349570908728	0.000231525653127876	HT + RT Impact_0h_upregulated.csv
Impact of reference therapies	RT+HT impact - 0h	Upregulated	ZFPM2	2.04614203792123	0.00396610032575009	HT + RT Impact_0h_upregulated.csv
Impact of reference therapies	RT+HT impact - 0h	Upregulated	ZIC2	2.66648325878289	0.0290068598797263	HT + RT Impact_0h_upregulated.csv
Impact of reference therapies	RT+HT impact - 0h	Upregulated	ZMAT1	2.90581415626905	0.00732681763832615	HT + RT Impact_0h_upregulated.csv
Impact of reference therapies	RT+HT impact - 0h	Upregulated	ZMAT3	1.91720955005349	4.53223001880946e-05	HT + RT Impact_0h_upregulated.csv
Impact of reference therapies	RT+HT impact - 0h	Upregulated	ZNF217	2.14431692273411	0.000503983571440454	HT + RT Impact_0h_upregulated.csv
Impact of reference therapies	RT+HT impact - 0h	Upregulated	ZNF22-AS1	2.80284973633096	0.00323968938100048	HT + RT Impact_0h_upregulated.csv
Impact of reference therapies	RT+HT impact - 0h	Upregulated	ZNF221	1.92535846561466	0.0275689902557798	HT + RT Impact_0h_upregulated.csv
Impact of reference therapies	RT+HT impact - 0h	Upregulated	ZNF236-DT	2.61528405111636	0.000148285671221418	HT + RT Impact_0h_upregulated.csv
Impact of reference therapies	RT+HT impact - 0h	Upregulated	ZNF25	1.83962617024451	0.00161509539836841	HT + RT Impact_0h_upregulated.csv
Impact of reference therapies	RT+HT impact - 0h	Upregulated	ZNF365	4.30042580639088	0.00204781180800704	HT + RT Impact_0h_upregulated.csv
Impact of reference therapies	RT+HT impact - 0h	Upregulated	ZNF407-AS1	1.53754401524338	0.00113276454545991	HT + RT Impact_0h_upregulated.csv
Impact of reference therapies	RT+HT impact - 0h	Upregulated	ZNF426	5.3790364328125	5.48989011079575e-06	HT + RT Impact_0h_upregulated.csv
Impact of reference therapies	RT+HT impact - 0h	Upregulated	ZNF433	1.88479456398615	0.0132994826984004	HT + RT Impact_0h_upregulated.csv
Impact of reference therapies	RT+HT impact - 0h	Upregulated	ZNF439	9.42820432888546	2.01867590616324e-06	HT + RT Impact_0h_upregulated.csv
Impact of reference therapies	RT+HT impact - 0h	Upregulated	ZNF446	1.57782828787904	0.00214807330550787	HT + RT Impact_0h_upregulated.csv
Impact of reference therapies	RT+HT impact - 0h	Upregulated	ZNF528	6.52614152089397	0.000247726430920173	HT + RT Impact_0h_upregulated.csv
Impact of reference therapies	RT+HT impact - 0h	Upregulated	ZNF548	5.19587612740683	3.00844544896149e-06	HT + RT Impact_0h_upregulated.csv
Impact of reference therapies	RT+HT impact - 0h	Upregulated	ZNF550	4.93670233199107	0.00017348733113353	HT + RT Impact_0h_upregulated.csv
Impact of reference therapies	RT+HT impact - 0h	Upregulated	ZNF575	2.62766565413941	0.000630294723750197	HT + RT Impact_0h_upregulated.csv
Impact of reference therapies	RT+HT impact - 0h	Upregulated	ZNF585B	2.1337059584806	0.0259061709419088	HT + RT Impact_0h_upregulated.csv
Impact of reference therapies	RT+HT impact - 0h	Upregulated	ZNF586	1.78366913851365	0.00243135643255887	HT + RT Impact_0h_upregulated.csv
Impact of reference therapies	RT+HT impact - 0h	Upregulated	ZNF599	2.97426330698863	4.80559636447462e-05	HT + RT Impact_0h_upregulated.csv
Impact of reference therapies	RT+HT impact - 0h	Upregulated	ZNF772	2.20624355280957	0.00145769570404717	HT + RT Impact_0h_upregulated.csv
Impact of reference therapies	RT+HT impact - 0h	Upregulated	ZNF773	5.03802310102168	3.01391403424472e-05	HT + RT Impact_0h_upregulated.csv
Impact of reference therapies	RT+HT impact - 0h	Upregulated	ZNF844	3.23582285134447	0.0305835654163035	HT + RT Impact_0h_upregulated.csv
Impact of reference therapies	RT+HT impact - 0h	Upregulated	ZNF846	1.82821551877362	0.00153396805463083	HT + RT Impact_0h_upregulated.csv
Impact of reference therapies	RT+HT impact - 0h	Upregulated	ZNF888	2.16006595174764	0.00300866466478384	HT + RT Impact_0h_upregulated.csv
Impact of reference therapies	RT+HT impact - 0h	Upregulated	ZSCAN30	3.28999127816425	1.63665372496093e-06	HT + RT Impact_0h_upregulated.csv
Impact of reference therapies	RT+HT impact - 24h	Downregulated	CPN2	-38.6817163552838	1.52080714829065e-53	HT + RT Impact_24h_downregulated.csv
Impact of reference therapies	RT+HT impact - 24h	Upregulated	DGKI	37.5506929194464	6.87693424445607e-35	HT + RT Impact_24h_upregulated.csv
Impact of reference therapies	RT+HT impact - 24h	Upregulated	GABRG1	18.1703902861322	2.66949371966776e-09	HT + RT Impact_24h_upregulated.csv
Impact of reference therapies	RT+HT impact - 24h	Upregulated	IL13RA2	16.3738648554126	3.46662823756776e-07	HT + RT Impact_24h_upregulated.csv
Impact of reference therapies	RT+HT impact - 24h	Upregulated	IL1A	31.7202982855569	0.0184834138543448	HT + RT Impact_24h_upregulated.csv
Impact of reference therapies	RT+HT impact - 24h	Downregulated	LRAT	-16.5222603639399	0.00857409398574866	HT + RT Impact_24h_downregulated.csv
Impact of reference therapies	RT+HT impact - 24h	Downregulated	NEXN-AS1	-29.3002708058834	1.40661315904736e-10	HT + RT Impact_24h_downregulated.csv
Impact of reference therapies	RT+HT impact - 24h	Downregulated	NLRP3	-29.5666808371081	7.87658972747865e-08	HT + RT Impact_24h_downregulated.csv
Impact of reference therapies	RT+HT impact - 24h	Downregulated	PIANP	-16.3496279158818	0.000114997410623617	HT + RT Impact_24h_downregulated.csv
Impact of reference therapies	RT+HT impact - 24h	Upregulated	PLP1	17.3525482994934	0.00661846274807431	HT + RT Impact_24h_upregulated.csv
Impact of reference therapies	RT+HT impact - 24h	Upregulated	ROBO3	18.9489425098883	5.34740999714799e-23	HT + RT Impact_24h_upregulated.csv
Impact of reference therapies	RT+HT impact - 24h	Upregulated	SALL2	15.6753076596722	2.99088601196129e-06	HT + RT Impact_24h_upregulated.csv
Impact of reference therapies	RT+HT impact - 24h	Downregulated	SLC13A4	-16.5307630475542	0.00264704682944506	HT + RT Impact_24h_downregulated.csv
Impact of reference therapies	RT+HT impact - 24h	Upregulated	TEX13D	16.4575061623941	2.66949371966776e-09	HT + RT Impact_24h_upregulated.csv
Impact of reference therapies	RT+HT impact - 24h	Upregulated	TMEM71	34.1400277641254	3.35089316003992e-16	HT + RT Impact_24h_upregulated.csv
Impact of reference therapies	RT+HT impact - 24h	Upregulated	TUB	38.4311872064923	4.89367794799455e-14	HT + RT Impact_24h_upregulated.csv
Impact of reference therapies	RT+HT impact - 24h	Upregulated	ZNF382	15.3705673103792	0.0393815074712677	HT + RT Impact_24h_upregulated.csv
