# Supplementary material for: Non-Temperature-Induced Antitumor Effects of Amplitude-Modulated Radiofrequency: Molecular and Functional Synergies with Radiotherapy
Source: Cancers (Basel). 2026 May 16;18(10):1613. doi: 10.3390/cancers18101613 (PMC13204345; doi:10.3390/cancers18101613)
Supplement: Supplementary file 1 [file cancers-18-01613-s001.zip › Supplementary Table S2_U138_Reference Therapies.csv]

super_group	group	regulation	gene	log2FoldChange	padj	source_file
Impact of reference therapies	HT impact - 0h	Upregulated	B3GALT4	4.4398215903044	0.0411616299639251	U138_HT impact_0h_upregulated.csv
Impact of reference therapies	HT impact - 0h	Upregulated	BCL2L15	3.85145475450642	0.0023702081272125	U138_HT impact_0h_upregulated.csv
Impact of reference therapies	HT impact - 0h	Downregulated	CDC42EP2	-1.62125212307254	0.0271588791942169	U138_HT impact_0h_downregulated.csv
Impact of reference therapies	HT impact - 0h	Upregulated	COL2A1	5.71722649808551	0.0262593791947599	U138_HT impact_0h_upregulated.csv
Impact of reference therapies	HT impact - 0h	Downregulated	DUSP6	-1.66575462820592	0.0262593791947599	U138_HT impact_0h_downregulated.csv
Impact of reference therapies	HT impact - 0h	Downregulated	FOXC2	-1.523182969667	0.0262593791947599	U138_HT impact_0h_downregulated.csv
Impact of reference therapies	HT impact - 0h	Downregulated	HILPDA	-2.8940414366379	1.57619067045838e-08	U138_HT impact_0h_downregulated.csv
Impact of reference therapies	HT impact - 0h	Downregulated	IL11	-1.89857654864325	0.0317166842266353	U138_HT impact_0h_downregulated.csv
Impact of reference therapies	HT impact - 0h	Downregulated	INKA2	-1.52050836775832	0.0411616299639251	U138_HT impact_0h_downregulated.csv
Impact of reference therapies	HT impact - 0h	Downregulated	MAFK	-1.67653751782963	0.0228184571419755	U138_HT impact_0h_downregulated.csv
Impact of reference therapies	HT impact - 0h	Downregulated	MIR34AHG	-1.88804272641371	0.0147544303424148	U138_HT impact_0h_downregulated.csv
Impact of reference therapies	HT impact - 0h	Upregulated	MUC5AC	15.5020027426986	1.37060312603671e-05	U138_HT impact_0h_upregulated.csv
Impact of reference therapies	HT impact - 0h	Downregulated	NFATC2	-2.6052306017744	0.0411616299639251	U138_HT impact_0h_downregulated.csv
Impact of reference therapies	HT impact - 0h	Downregulated	RORA	-1.81797419615389	0.0159695228409716	U138_HT impact_0h_downregulated.csv
Impact of reference therapies	HT impact - 0h	Downregulated	SNORA75	-3.05616247368757	0.0194000786518423	U138_HT impact_0h_downregulated.csv
Impact of reference therapies	HT impact - 0h	Upregulated	VTRNA1-2	4.34048068144984	0.0228184571419755	U138_HT impact_0h_upregulated.csv
Impact of reference therapies	HT impact - 24h	Upregulated	CCL26	3.21839699672049	2.57922571507761e-07	U138_HT impact_24h_upregulated.csv
Impact of reference therapies	HT impact - 24h	Downregulated	CEACAM6	-25.5228098262704	0.000118902932831042	U138_HT impact_24h_downregulated.csv
Impact of reference therapies	HT impact - 24h	Upregulated	CRYAB	1.94049233220374	0.000477932640374847	U138_HT impact_24h_upregulated.csv
Impact of reference therapies	HT impact - 24h	Upregulated	DRC7	5.5415328341335	0.0449977729579784	U138_HT impact_24h_upregulated.csv
Impact of reference therapies	HT impact - 24h	Upregulated	HSPA1A	4.31495808703288	0.0110934130362819	U138_HT impact_24h_upregulated.csv
Impact of reference therapies	HT impact - 24h	Upregulated	HSPA6	5.0817583336013	0.0104129693185065	U138_HT impact_24h_upregulated.csv
Impact of reference therapies	HT impact - 24h	Downregulated	KRT19	-21.8583970624579	3.21530504733669e-10	U138_HT impact_24h_downregulated.csv
Impact of reference therapies	HT impact - 24h	Upregulated	MAFA-AS1	28.4769158376628	0.0093663522725728	U138_HT impact_24h_upregulated.csv
Impact of reference therapies	HT impact - 24h	Downregulated	RBP1	-20.2590387501506	3.21200810396297e-05	U138_HT impact_24h_downregulated.csv
Impact of reference therapies	HT impact - 24h	Upregulated	SMIM24	5.95353126742163	0.0405968532731698	U138_HT impact_24h_upregulated.csv
Impact of reference therapies	HT impact - 24h	Upregulated	STAP2	3.37323427591231	0.0363835075192808	U138_HT impact_24h_upregulated.csv
Impact of reference therapies	HT impact - 24h	Upregulated	TDRG1	5.89223873109273	0.0419695945778749	U138_HT impact_24h_upregulated.csv
Impact of reference therapies	RT impact - 0h	Upregulated	ANO1	7.0489687419505	0.0362879359427913	U138_RT impact_0h_upregulated.csv
Impact of reference therapies	RT impact - 0h	Upregulated	DSG2	18.3773567392244	0.0144330828278408	U138_RT impact_0h_upregulated.csv
Impact of reference therapies	RT impact - 0h	Upregulated	ITGB4	1.64362256639754	0.0362879359427913	U138_RT impact_0h_upregulated.csv
Impact of reference therapies	RT impact - 0h	Upregulated	KRT8	4.7387195397657	0.00424835889228403	U138_RT impact_0h_upregulated.csv
Impact of reference therapies	RT impact - 0h	Upregulated	SLC38A5	2.70541503175509	0.0454885249523777	U138_RT impact_0h_upregulated.csv
Impact of reference therapies	RT impact - 24h	Downregulated	CEACAM6	-25.3939563202185	0.000154859186752908	U138_RT impact_24h_downregulated.csv
Impact of reference therapies	RT impact - 24h	Downregulated	DSG2	-29.2034524264693	4.56135018540616e-10	U138_RT impact_24h_downregulated.csv
Impact of reference therapies	RT impact - 24h	Upregulated	LINC02560	6.64367100207037	0.0377547187673157	U138_RT impact_24h_upregulated.csv
Impact of reference therapies	RT impact - 24h	Downregulated	NKD2	-29.0810577837174	1.05692934647768e-05	U138_RT impact_24h_downregulated.csv
Impact of reference therapies	RT impact - 24h	Downregulated	RBP1	-20.1424849704865	4.35579400166629e-05	U138_RT impact_24h_downregulated.csv
Impact of reference therapies	RT+HT impact - 0h	Upregulated	DSG2	26.773226312904	9.61224770065139e-08	U138_HT + RT impact_0h_upregulated.csv
Impact of reference therapies	RT+HT impact - 0h	Downregulated	KRT19	-16.7447228227759	5.16841006881591e-05	U138_HT + RT impact_0h_downregulated.csv
Impact of reference therapies	RT+HT impact - 0h	Downregulated	MUC5AC	-45.3082372225105	4.20493675446478e-65	U138_HT + RT impact_0h_downregulated.csv
Impact of reference therapies	RT+HT impact - 0h	Downregulated	RBP1	-16.1120269435851	0.0421514647447349	U138_HT + RT impact_0h_downregulated.csv
Impact of reference therapies	RT+HT impact - 24h	Upregulated	CEACAM6	27.0783905101834	1.81966204687345e-05	U138_HT + RT impact_24h_upregulated.csv
Impact of reference therapies	RT+HT impact - 24h	Downregulated	DSG2	-28.0107023296424	8.83645771717288e-09	U138_HT + RT impact_24h_downregulated.csv
Impact of reference therapies	RT+HT impact - 24h	Upregulated	KRT19	14.9812901174288	0.00440993161145227	U138_HT + RT impact_24h_upregulated.csv
Impact of reference therapies	RT+HT impact - 24h	Downregulated	LGR6	-16.5033950266145	0.000980025682840719	U138_HT + RT impact_24h_downregulated.csv
Impact of reference therapies	RT+HT impact - 24h	Upregulated	RBP1	16.4341001243084	0.0220292602955603	U138_HT + RT impact_24h_upregulated.csv
