# Supplementary material for: Non-Temperature-Induced Antitumor Effects of Amplitude-Modulated Radiofrequency: Molecular and Functional Synergies with Radiotherapy
Source: Cancers (Basel). 2026 May 16;18(10):1613. doi: 10.3390/cancers18101613 (PMC13204345; doi:10.3390/cancers18101613)
Supplement: Supplementary file 1 [file cancers-18-01613-s001.zip › Supplementary Table S3_SW620_RF and AMRF HT plus RT.csv]

super_group	group	regulation	gene	log2FoldChange	padj	source_file
Impact of RF and AMRF HT and their combination with RT	AMRF impact - 0h	Upregulated	ABTB2	1.69326081739814	0.0346057488704675	AMRF HT Impact_0h_upregulated.csv
Impact of RF and AMRF HT and their combination with RT	AMRF impact - 0h	Downregulated	BTG2	-2.2199741898522	0.0121553279782891	AMRF HT Impact_0h_downregulated.csv
Impact of RF and AMRF HT and their combination with RT	AMRF impact - 0h	Downregulated	DCC	-18.7375633804151	1.4429431718034e-18	AMRF HT Impact_0h_downregulated.csv
Impact of RF and AMRF HT and their combination with RT	AMRF impact - 0h	Downregulated	FAM43A	-2.01930195421117	0.00711580386592873	AMRF HT Impact_0h_downregulated.csv
Impact of RF and AMRF HT and their combination with RT	AMRF impact - 0h	Downregulated	FAM83D	-1.62326935384611	0.00326887240044668	AMRF HT Impact_0h_downregulated.csv
Impact of RF and AMRF HT and their combination with RT	AMRF impact - 0h	Upregulated	GIMAP8	4.45227708755186	0.0497806977037216	AMRF HT Impact_0h_upregulated.csv
Impact of RF and AMRF HT and their combination with RT	AMRF impact - 0h	Upregulated	HAMP	6.07115399250763	0.00430841148952844	AMRF HT Impact_0h_upregulated.csv
Impact of RF and AMRF HT and their combination with RT	AMRF impact - 0h	Downregulated	HES5	-4.14974517063472	0.0121553279782891	AMRF HT Impact_0h_downregulated.csv
Impact of RF and AMRF HT and their combination with RT	AMRF impact - 0h	Downregulated	IL13RA2	-17.9917825319074	3.01700693586289e-10	AMRF HT Impact_0h_downregulated.csv
Impact of RF and AMRF HT and their combination with RT	AMRF impact - 0h	Upregulated	KIF17	3.06149797295083	0.0489001298525523	AMRF HT Impact_0h_upregulated.csv
Impact of RF and AMRF HT and their combination with RT	AMRF impact - 0h	Upregulated	KRT4	5.7342395947112	0.0171698102564496	AMRF HT Impact_0h_upregulated.csv
Impact of RF and AMRF HT and their combination with RT	AMRF impact - 0h	Upregulated	LINC01907	5.05723636662568	0.0485863054639039	AMRF HT Impact_0h_upregulated.csv
Impact of RF and AMRF HT and their combination with RT	AMRF impact - 0h	Downregulated	LOC112268269	-1.53039634176143	0.00305108974618417	AMRF HT Impact_0h_downregulated.csv
Impact of RF and AMRF HT and their combination with RT	AMRF impact - 0h	Upregulated	LOC317727	4.30041251818841	0.021881117777158	AMRF HT Impact_0h_upregulated.csv
Impact of RF and AMRF HT and their combination with RT	AMRF impact - 0h	Upregulated	LRAT	18.723153838707	0.000140331637563021	AMRF HT Impact_0h_upregulated.csv
Impact of RF and AMRF HT and their combination with RT	AMRF impact - 0h	Upregulated	LRFN1	1.74414355411952	0.00376115426483157	AMRF HT Impact_0h_upregulated.csv
Impact of RF and AMRF HT and their combination with RT	AMRF impact - 0h	Upregulated	MOBP	4.96675005426776	0.0279306504343977	AMRF HT Impact_0h_upregulated.csv
Impact of RF and AMRF HT and their combination with RT	AMRF impact - 0h	Downregulated	NAB2	-1.6011002259919	0.000872270746621676	AMRF HT Impact_0h_downregulated.csv
Impact of RF and AMRF HT and their combination with RT	AMRF impact - 0h	Upregulated	NEFL	18.3559989178251	4.08465676217544e-07	AMRF HT Impact_0h_upregulated.csv
Impact of RF and AMRF HT and their combination with RT	AMRF impact - 0h	Upregulated	NEXN-AS1	31.3061647026758	4.7895712529471e-13	AMRF HT Impact_0h_upregulated.csv
Impact of RF and AMRF HT and their combination with RT	AMRF impact - 0h	Downregulated	PLEKHO2	-1.55572995972687	0.00092011271261031	AMRF HT Impact_0h_downregulated.csv
Impact of RF and AMRF HT and their combination with RT	AMRF impact - 0h	Upregulated	PLP1	18.9799342140604	0.000322314794518902	AMRF HT Impact_0h_upregulated.csv
Impact of RF and AMRF HT and their combination with RT	AMRF impact - 0h	Upregulated	PTGES2-AS1	5.04578714126907	0.000108656526042425	AMRF HT Impact_0h_upregulated.csv
Impact of RF and AMRF HT and their combination with RT	AMRF impact - 0h	Upregulated	PURG	19.5387011926651	0.00572120457405601	AMRF HT Impact_0h_upregulated.csv
Impact of RF and AMRF HT and their combination with RT	AMRF impact - 0h	Upregulated	RTL5	2.86255977290274	0.00305108974618417	AMRF HT Impact_0h_upregulated.csv
Impact of RF and AMRF HT and their combination with RT	AMRF impact - 0h	Downregulated	RUNX1T1	-16.6927151597517	0.00344788715731538	AMRF HT Impact_0h_downregulated.csv
Impact of RF and AMRF HT and their combination with RT	AMRF impact - 0h	Downregulated	SERTAD1	-1.53997397232609	0.00195171733840495	AMRF HT Impact_0h_downregulated.csv
Impact of RF and AMRF HT and their combination with RT	AMRF impact - 0h	Upregulated	SIGLEC1	5.31566131110545	0.00195171733840495	AMRF HT Impact_0h_upregulated.csv
Impact of RF and AMRF HT and their combination with RT	AMRF impact - 0h	Upregulated	SNAI1	2.06443100835208	0.0203411886405827	AMRF HT Impact_0h_upregulated.csv
Impact of RF and AMRF HT and their combination with RT	AMRF impact - 0h	Downregulated	SNAI2	-1.52835093573964	0.036799419327832	AMRF HT Impact_0h_downregulated.csv
Impact of RF and AMRF HT and their combination with RT	AMRF impact - 0h	Downregulated	SOCS1	-2.2314289870921	0.0087728168989161	AMRF HT Impact_0h_downregulated.csv
Impact of RF and AMRF HT and their combination with RT	AMRF impact - 0h	Upregulated	SOX4	1.58378177917447	2.72007676386823e-07	AMRF HT Impact_0h_upregulated.csv
Impact of RF and AMRF HT and their combination with RT	AMRF impact - 0h	Upregulated	TESPA1	16.269388445697	0.0203411886405827	AMRF HT Impact_0h_upregulated.csv
Impact of RF and AMRF HT and their combination with RT	AMRF impact - 0h	Upregulated	TNF	4.97684147755248	0.0243628426842834	AMRF HT Impact_0h_upregulated.csv
Impact of RF and AMRF HT and their combination with RT	AMRF impact - 0h	Upregulated	TUB	41.0720849129195	6.72035834646845e-17	AMRF HT Impact_0h_upregulated.csv
Impact of RF and AMRF HT and their combination with RT	AMRF impact - 0h	Upregulated	VLDLR	1.64284881523113	8.44255617307048e-05	AMRF HT Impact_0h_upregulated.csv
Impact of RF and AMRF HT and their combination with RT	AMRF impact - 0h	Downregulated	ZFP36	-2.53345459271718	0.000163108845938	AMRF HT Impact_0h_downregulated.csv
Impact of RF and AMRF HT and their combination with RT	AMRF impact - 0h	Downregulated	ZNF112	-2.50967190834535	7.29026647953741e-05	AMRF HT Impact_0h_downregulated.csv
Impact of RF and AMRF HT and their combination with RT	AMRF impact - 0h	Downregulated	ZNF225-AS1	-1.53908125020337	0.0450527758232354	AMRF HT Impact_0h_downregulated.csv
Impact of RF and AMRF HT and their combination with RT	AMRF impact - 0h	Upregulated	ZNF439	6.14152299504892	0.0373193031350167	AMRF HT Impact_0h_upregulated.csv
Impact of RF and AMRF HT and their combination with RT	AMRF impact - 0h	Upregulated	ZNF469	2.40585742682904	0.0243628426842834	AMRF HT Impact_0h_upregulated.csv
Impact of RF and AMRF HT and their combination with RT	AMRF impact - 24h	Upregulated	CELA2B	26.731662170941	0.000106431375289574	AMRF HT Impact_24h_upregulated.csv
Impact of RF and AMRF HT and their combination with RT	AMRF impact - 24h	Upregulated	CPA4	6.47835312594861	0.0401749177323841	AMRF HT Impact_24h_upregulated.csv
Impact of RF and AMRF HT and their combination with RT	AMRF impact - 24h	Upregulated	DGKI	36.5333636510209	8.5748893528336e-31	AMRF HT Impact_24h_upregulated.csv
Impact of RF and AMRF HT and their combination with RT	AMRF impact - 24h	Upregulated	HSPA6	5.49552504046893	0.0011494837270949	AMRF HT Impact_24h_upregulated.csv
Impact of RF and AMRF HT and their combination with RT	AMRF impact - 24h	Upregulated	IL13RA2	19.0562868672968	3.55274303219492e-12	AMRF HT Impact_24h_upregulated.csv
Impact of RF and AMRF HT and their combination with RT	AMRF impact - 24h	Upregulated	IL1B	43.5212888344353	1.25361199508328e-52	AMRF HT Impact_24h_upregulated.csv
Impact of RF and AMRF HT and their combination with RT	AMRF impact - 24h	Upregulated	KIF5C	17.3975088676937	2.37391537672332e-05	AMRF HT Impact_24h_upregulated.csv
Impact of RF and AMRF HT and their combination with RT	AMRF impact - 24h	Upregulated	MINAR1	33.7618737511616	1.10306738913175e-21	AMRF HT Impact_24h_upregulated.csv
Impact of RF and AMRF HT and their combination with RT	AMRF impact - 24h	Upregulated	NEFL	18.1598967377091	5.28179341793989e-07	AMRF HT Impact_24h_upregulated.csv
Impact of RF and AMRF HT and their combination with RT	AMRF impact - 24h	Downregulated	NEXN-AS1	-29.3015548604703	8.79666027934509e-11	AMRF HT Impact_24h_downregulated.csv
Impact of RF and AMRF HT and their combination with RT	AMRF impact - 24h	Downregulated	NLRP3	-29.5679686543535	6.65383504204385e-08	AMRF HT Impact_24h_downregulated.csv
Impact of RF and AMRF HT and their combination with RT	AMRF impact - 24h	Downregulated	PIANP	-16.3501991710869	9.2603021102351e-05	AMRF HT Impact_24h_downregulated.csv
Impact of RF and AMRF HT and their combination with RT	AMRF impact - 24h	Upregulated	PLP1	16.3386535349876	0.0218183266634289	AMRF HT Impact_24h_upregulated.csv
Impact of RF and AMRF HT and their combination with RT	AMRF impact - 24h	Upregulated	PRDM9	18.9167208292549	0.00440490210954697	AMRF HT Impact_24h_upregulated.csv
Impact of RF and AMRF HT and their combination with RT	AMRF impact - 24h	Upregulated	ROBO3	18.5302459248649	2.16813319461844e-21	AMRF HT Impact_24h_upregulated.csv
Impact of RF and AMRF HT and their combination with RT	AMRF impact - 24h	Upregulated	SALL2	15.0799727433883	1.63028632300627e-05	AMRF HT Impact_24h_upregulated.csv
Impact of RF and AMRF HT and their combination with RT	AMRF impact - 24h	Upregulated	SERTAD4	27.7811537098482	2.49237327821365e-11	AMRF HT Impact_24h_upregulated.csv
Impact of RF and AMRF HT and their combination with RT	AMRF impact - 24h	Downregulated	SLC13A4	-16.5318514819634	0.00179510091334088	AMRF HT Impact_24h_downregulated.csv
Impact of RF and AMRF HT and their combination with RT	AMRF impact - 24h	Upregulated	SPANXN5	5.62018702075401	0.0354109383810313	AMRF HT Impact_24h_upregulated.csv
Impact of RF and AMRF HT and their combination with RT	AMRF impact - 24h	Upregulated	ST8SIA2	33.8588215342649	2.22660673490749e-17	AMRF HT Impact_24h_upregulated.csv
Impact of RF and AMRF HT and their combination with RT	AMRF impact - 24h	Upregulated	TMEM71	33.1117029488145	1.13568488895734e-14	AMRF HT Impact_24h_upregulated.csv
Impact of RF and AMRF HT and their combination with RT	AMRF impact - 24h	Upregulated	ZNF382	17.3795235974228	0.00144716522254427	AMRF HT Impact_24h_upregulated.csv
Impact of RF and AMRF HT and their combination with RT	AMRF+RT impact - 0h	Downregulated	A1BG-AS1	-10.4370149895414	0.000346502372994429	AMRF HT + RT Impact_0h_downregulated.csv
Impact of RF and AMRF HT and their combination with RT	AMRF+RT impact - 0h	Downregulated	AASS	-3.00471521380762	3.6154866943711e-06	AMRF HT + RT Impact_0h_downregulated.csv
Impact of RF and AMRF HT and their combination with RT	AMRF+RT impact - 0h	Downregulated	ABCA1	-3.2111807576995	7.90692173243953e-06	AMRF HT + RT Impact_0h_downregulated.csv
Impact of RF and AMRF HT and their combination with RT	AMRF+RT impact - 0h	Downregulated	ABCA13	-5.37808947823456	0.00435750162160087	AMRF HT + RT Impact_0h_downregulated.csv
Impact of RF and AMRF HT and their combination with RT	AMRF+RT impact - 0h	Downregulated	ABCC12	-3.62701919584877	0.0233936993937937	AMRF HT + RT Impact_0h_downregulated.csv
Impact of RF and AMRF HT and their combination with RT	AMRF+RT impact - 0h	Upregulated	ABCC3	1.70958898740711	0.0333038716938118	AMRF HT + RT Impact_0h_upregulated.csv
Impact of RF and AMRF HT and their combination with RT	AMRF+RT impact - 0h	Upregulated	ABCG1	2.30229188653292	0.00519439424151382	AMRF HT + RT Impact_0h_upregulated.csv
Impact of RF and AMRF HT and their combination with RT	AMRF+RT impact - 0h	Downregulated	ABCG2	-2.14711459737321	0.00303495132961806	AMRF HT + RT Impact_0h_downregulated.csv
Impact of RF and AMRF HT and their combination with RT	AMRF+RT impact - 0h	Downregulated	ABL2	-1.82811644653008	5.24358122927411e-05	AMRF HT + RT Impact_0h_downregulated.csv
Impact of RF and AMRF HT and their combination with RT	AMRF+RT impact - 0h	Downregulated	ACAT2	-1.76551022776786	0.000308548304678132	AMRF HT + RT Impact_0h_downregulated.csv
Impact of RF and AMRF HT and their combination with RT	AMRF+RT impact - 0h	Downregulated	ACER2	-2.02883886680499	0.00128002645219207	AMRF HT + RT Impact_0h_downregulated.csv
Impact of RF and AMRF HT and their combination with RT	AMRF+RT impact - 0h	Downregulated	ACKR3	-3.6415114193688	0.0324905352743245	AMRF HT + RT Impact_0h_downregulated.csv
Impact of RF and AMRF HT and their combination with RT	AMRF+RT impact - 0h	Downregulated	ACO1	-2.60560985173176	9.35156533483457e-08	AMRF HT + RT Impact_0h_downregulated.csv
Impact of RF and AMRF HT and their combination with RT	AMRF+RT impact - 0h	Downregulated	ACOX2	-6.08866109569473	3.47619820504684e-07	AMRF HT + RT Impact_0h_downregulated.csv
Impact of RF and AMRF HT and their combination with RT	AMRF+RT impact - 0h	Downregulated	ACP5	-6.17065938579925	1.19355087877319e-10	AMRF HT + RT Impact_0h_downregulated.csv
Impact of RF and AMRF HT and their combination with RT	AMRF+RT impact - 0h	Downregulated	ACSF2	-3.04849860081065	2.53808313958984e-06	AMRF HT + RT Impact_0h_downregulated.csv
Impact of RF and AMRF HT and their combination with RT	AMRF+RT impact - 0h	Upregulated	ACSL5	1.69609888202714	0.0416534837492063	AMRF HT + RT Impact_0h_upregulated.csv
Impact of RF and AMRF HT and their combination with RT	AMRF+RT impact - 0h	Downregulated	ACTA2	-2.83023934851112	8.94404665551224e-07	AMRF HT + RT Impact_0h_downregulated.csv
Impact of RF and AMRF HT and their combination with RT	AMRF+RT impact - 0h	Downregulated	ACTBL2	-4.54003997888078	0.000396454058471	AMRF HT + RT Impact_0h_downregulated.csv
Impact of RF and AMRF HT and their combination with RT	AMRF+RT impact - 0h	Downregulated	ACTG2	-4.58812506508203	0.000755283905111473	AMRF HT + RT Impact_0h_downregulated.csv
Impact of RF and AMRF HT and their combination with RT	AMRF+RT impact - 0h	Downregulated	ACTRT3	-3.42564305110642	4.63375744046645e-06	AMRF HT + RT Impact_0h_downregulated.csv
Impact of RF and AMRF HT and their combination with RT	AMRF+RT impact - 0h	Downregulated	ADAM21	-8.12193100671915	1.69822278394929e-05	AMRF HT + RT Impact_0h_downregulated.csv
Impact of RF and AMRF HT and their combination with RT	AMRF+RT impact - 0h	Downregulated	ADAMTS12	-5.72105652128454	1.47519524376703e-10	AMRF HT + RT Impact_0h_downregulated.csv
Impact of RF and AMRF HT and their combination with RT	AMRF+RT impact - 0h	Downregulated	ADAMTS15	-2.4254099023318	8.93771310898966e-07	AMRF HT + RT Impact_0h_downregulated.csv
Impact of RF and AMRF HT and their combination with RT	AMRF+RT impact - 0h	Downregulated	ADAMTS16	-4.64227762662946	0.0157398143997688	AMRF HT + RT Impact_0h_downregulated.csv
Impact of RF and AMRF HT and their combination with RT	AMRF+RT impact - 0h	Downregulated	ADAMTS18	-2.79230016450144	0.0250084843454582	AMRF HT + RT Impact_0h_downregulated.csv
Impact of RF and AMRF HT and their combination with RT	AMRF+RT impact - 0h	Downregulated	ADAMTS2	-4.88802374846435	0.000415709275370969	AMRF HT + RT Impact_0h_downregulated.csv
Impact of RF and AMRF HT and their combination with RT	AMRF+RT impact - 0h	Downregulated	ADAMTS4	-6.04484028899802	2.16469892286543e-11	AMRF HT + RT Impact_0h_downregulated.csv
Impact of RF and AMRF HT and their combination with RT	AMRF+RT impact - 0h	Downregulated	ADAMTS6	-3.74821085538745	4.36382532713087e-07	AMRF HT + RT Impact_0h_downregulated.csv
Impact of RF and AMRF HT and their combination with RT	AMRF+RT impact - 0h	Downregulated	ADAMTS7	-6.06957172561716	4.07625171365559e-05	AMRF HT + RT Impact_0h_downregulated.csv
Impact of RF and AMRF HT and their combination with RT	AMRF+RT impact - 0h	Upregulated	ADAMTSL4	1.5629402433051	0.00730590743382094	AMRF HT + RT Impact_0h_upregulated.csv
Impact of RF and AMRF HT and their combination with RT	AMRF+RT impact - 0h	Upregulated	ADAP1	1.57727964105019	0.0201916727615945	AMRF HT + RT Impact_0h_upregulated.csv
Impact of RF and AMRF HT and their combination with RT	AMRF+RT impact - 0h	Downregulated	ADCY10	-2.24183850171524	0.0491471713529894	AMRF HT + RT Impact_0h_downregulated.csv
Impact of RF and AMRF HT and their combination with RT	AMRF+RT impact - 0h	Downregulated	ADCY2	-6.0748590790236	0.0154493038111663	AMRF HT + RT Impact_0h_downregulated.csv
Impact of RF and AMRF HT and their combination with RT	AMRF+RT impact - 0h	Downregulated	ADGRD1	-2.75546168386109	0.0280535277743245	AMRF HT + RT Impact_0h_downregulated.csv
Impact of RF and AMRF HT and their combination with RT	AMRF+RT impact - 0h	Downregulated	ADGRL2	-4.088577336651	6.10896374097444e-06	AMRF HT + RT Impact_0h_downregulated.csv
Impact of RF and AMRF HT and their combination with RT	AMRF+RT impact - 0h	Upregulated	ADIRF	2.63609358577927	0.00500402703576644	AMRF HT + RT Impact_0h_upregulated.csv
Impact of RF and AMRF HT and their combination with RT	AMRF+RT impact - 0h	Downregulated	ADM	-2.02710663829197	0.0258225020061131	AMRF HT + RT Impact_0h_downregulated.csv
Impact of RF and AMRF HT and their combination with RT	AMRF+RT impact - 0h	Upregulated	ADM2	1.94376357057635	0.00596074443096983	AMRF HT + RT Impact_0h_upregulated.csv
Impact of RF and AMRF HT and their combination with RT	AMRF+RT impact - 0h	Upregulated	ADM5	1.52429624039278	0.016353968899354	AMRF HT + RT Impact_0h_upregulated.csv
Impact of RF and AMRF HT and their combination with RT	AMRF+RT impact - 0h	Downregulated	ADORA1	-3.76068029209658	1.55138803421079e-06	AMRF HT + RT Impact_0h_downregulated.csv
Impact of RF and AMRF HT and their combination with RT	AMRF+RT impact - 0h	Downregulated	ADORA2B	-1.60268980532912	1.47072396852258e-08	AMRF HT + RT Impact_0h_downregulated.csv
Impact of RF and AMRF HT and their combination with RT	AMRF+RT impact - 0h	Upregulated	ADRB2	1.56133060628021	0.0428357679178068	AMRF HT + RT Impact_0h_upregulated.csv
Impact of RF and AMRF HT and their combination with RT	AMRF+RT impact - 0h	Downregulated	AFAP1	-1.76646984400877	0.000111896995658244	AMRF HT + RT Impact_0h_downregulated.csv
Impact of RF and AMRF HT and their combination with RT	AMRF+RT impact - 0h	Downregulated	AFG2A	-1.56795252940118	0.00033935875396011	AMRF HT + RT Impact_0h_downregulated.csv
Impact of RF and AMRF HT and their combination with RT	AMRF+RT impact - 0h	Downregulated	AFP	-22.8107274092438	2.78611468557829e-23	AMRF HT + RT Impact_0h_downregulated.csv
Impact of RF and AMRF HT and their combination with RT	AMRF+RT impact - 0h	Downregulated	AFTPH-DT	-1.87978622490179	0.00312514194265778	AMRF HT + RT Impact_0h_downregulated.csv
Impact of RF and AMRF HT and their combination with RT	AMRF+RT impact - 0h	Downregulated	AGAP1-IT1	-4.74729838118691	0.00503962192532378	AMRF HT + RT Impact_0h_downregulated.csv
Impact of RF and AMRF HT and their combination with RT	AMRF+RT impact - 0h	Upregulated	AGPAT2	1.68117408196718	7.11945325051504e-05	AMRF HT + RT Impact_0h_upregulated.csv
Impact of RF and AMRF HT and their combination with RT	AMRF+RT impact - 0h	Upregulated	AGR2	2.13055493587665	0.0188622826443917	AMRF HT + RT Impact_0h_upregulated.csv
Impact of RF and AMRF HT and their combination with RT	AMRF+RT impact - 0h	Downregulated	AGT	-2.82752454757285	0.0268403376528131	AMRF HT + RT Impact_0h_downregulated.csv
Impact of RF and AMRF HT and their combination with RT	AMRF+RT impact - 0h	Downregulated	AGTR1	-25.2221996259196	0.0216091766657907	AMRF HT + RT Impact_0h_downregulated.csv
Impact of RF and AMRF HT and their combination with RT	AMRF+RT impact - 0h	Downregulated	AGXT	-5.567493848755	0.00229543356991741	AMRF HT + RT Impact_0h_downregulated.csv
Impact of RF and AMRF HT and their combination with RT	AMRF+RT impact - 0h	Downregulated	AKR1B1	-3.13770237778916	7.59967474573122e-09	AMRF HT + RT Impact_0h_downregulated.csv
Impact of RF and AMRF HT and their combination with RT	AMRF+RT impact - 0h	Downregulated	AKR1B10	-6.8850058744417	3.50535694635313e-06	AMRF HT + RT Impact_0h_downregulated.csv
Impact of RF and AMRF HT and their combination with RT	AMRF+RT impact - 0h	Downregulated	AKR1C1	-1.52259185018669	0.00813485299651106	AMRF HT + RT Impact_0h_downregulated.csv
Impact of RF and AMRF HT and their combination with RT	AMRF+RT impact - 0h	Downregulated	AKR7A3	-2.44685723435239	0.000555376357100756	AMRF HT + RT Impact_0h_downregulated.csv
Impact of RF and AMRF HT and their combination with RT	AMRF+RT impact - 0h	Downregulated	AKR7L	-2.51678328635399	0.00317975510733351	AMRF HT + RT Impact_0h_downregulated.csv
Impact of RF and AMRF HT and their combination with RT	AMRF+RT impact - 0h	Downregulated	AKT3	-3.14319439898036	9.96023611164994e-06	AMRF HT + RT Impact_0h_downregulated.csv
Impact of RF and AMRF HT and their combination with RT	AMRF+RT impact - 0h	Downregulated	ALCAM	-1.84733222387939	0.00216942719102588	AMRF HT + RT Impact_0h_downregulated.csv
Impact of RF and AMRF HT and their combination with RT	AMRF+RT impact - 0h	Downregulated	ALDH1L2	-1.50552081677548	0.0234345823146994	AMRF HT + RT Impact_0h_downregulated.csv
Impact of RF and AMRF HT and their combination with RT	AMRF+RT impact - 0h	Downregulated	ALK	-45.0075587517441	1.72887527916569e-79	AMRF HT + RT Impact_0h_downregulated.csv
Impact of RF and AMRF HT and their combination with RT	AMRF+RT impact - 0h	Downregulated	ALPL	-4.59265501320543	5.26204771938403e-06	AMRF HT + RT Impact_0h_downregulated.csv
Impact of RF and AMRF HT and their combination with RT	AMRF+RT impact - 0h	Upregulated	ALS2CL	3.10080586002279	0.000729078454599221	AMRF HT + RT Impact_0h_upregulated.csv
Impact of RF and AMRF HT and their combination with RT	AMRF+RT impact - 0h	Downregulated	AMBP	-3.64246861602192	0.017128408799116	AMRF HT + RT Impact_0h_downregulated.csv
Impact of RF and AMRF HT and their combination with RT	AMRF+RT impact - 0h	Downregulated	AMOT	-1.86679475288069	0.0201782541125208	AMRF HT + RT Impact_0h_downregulated.csv
Impact of RF and AMRF HT and their combination with RT	AMRF+RT impact - 0h	Downregulated	AMZ1	-2.49753816748904	0.0239902894493907	AMRF HT + RT Impact_0h_downregulated.csv
Impact of RF and AMRF HT and their combination with RT	AMRF+RT impact - 0h	Downregulated	ANGPTL2	-2.92358403761738	0.000106120756270747	AMRF HT + RT Impact_0h_downregulated.csv
Impact of RF and AMRF HT and their combination with RT	AMRF+RT impact - 0h	Downregulated	ANGPTL4	-5.79055409834862	1.43436259314644e-07	AMRF HT + RT Impact_0h_downregulated.csv
Impact of RF and AMRF HT and their combination with RT	AMRF+RT impact - 0h	Downregulated	ANKRD1	-5.47809967047263	0.000478821038494334	AMRF HT + RT Impact_0h_downregulated.csv
Impact of RF and AMRF HT and their combination with RT	AMRF+RT impact - 0h	Upregulated	ANKRD29	1.94151078420468	0.00040699359159553	AMRF HT + RT Impact_0h_upregulated.csv
Impact of RF and AMRF HT and their combination with RT	AMRF+RT impact - 0h	Downregulated	ANKRD30B	-26.9017855005276	0.013533450555478	AMRF HT + RT Impact_0h_downregulated.csv
Impact of RF and AMRF HT and their combination with RT	AMRF+RT impact - 0h	Downregulated	ANKRD33B	-5.07436387981947	1.61862110735157e-08	AMRF HT + RT Impact_0h_downregulated.csv
Impact of RF and AMRF HT and their combination with RT	AMRF+RT impact - 0h	Downregulated	ANKRD34A	-1.9282379607601	0.0035680925825702	AMRF HT + RT Impact_0h_downregulated.csv
Impact of RF and AMRF HT and their combination with RT	AMRF+RT impact - 0h	Downregulated	ANKRD35	-4.47406240384095	0.0255835616235706	AMRF HT + RT Impact_0h_downregulated.csv
Impact of RF and AMRF HT and their combination with RT	AMRF+RT impact - 0h	Downregulated	ANKRD44	-1.92100722723172	0.00732766153825896	AMRF HT + RT Impact_0h_downregulated.csv
Impact of RF and AMRF HT and their combination with RT	AMRF+RT impact - 0h	Downregulated	ANKRD50	-1.93017133884795	3.44530091792291e-08	AMRF HT + RT Impact_0h_downregulated.csv
Impact of RF and AMRF HT and their combination with RT	AMRF+RT impact - 0h	Downregulated	ANKRD6	-3.19555653330411	1.0353947010347e-05	AMRF HT + RT Impact_0h_downregulated.csv
Impact of RF and AMRF HT and their combination with RT	AMRF+RT impact - 0h	Upregulated	ANO1	2.09207599404304	0.00736918302102411	AMRF HT + RT Impact_0h_upregulated.csv
Impact of RF and AMRF HT and their combination with RT	AMRF+RT impact - 0h	Downregulated	ANO10	-2.03937903183963	8.68690559407893e-06	AMRF HT + RT Impact_0h_downregulated.csv
Impact of RF and AMRF HT and their combination with RT	AMRF+RT impact - 0h	Downregulated	ANO3	-5.00964236593208	0.0369212051321401	AMRF HT + RT Impact_0h_downregulated.csv
Impact of RF and AMRF HT and their combination with RT	AMRF+RT impact - 0h	Downregulated	ANTXR1	-2.37797200764173	3.85463410427844e-05	AMRF HT + RT Impact_0h_downregulated.csv
Impact of RF and AMRF HT and their combination with RT	AMRF+RT impact - 0h	Downregulated	ANTXR2	-2.29788426069471	0.00101384682408509	AMRF HT + RT Impact_0h_downregulated.csv
Impact of RF and AMRF HT and their combination with RT	AMRF+RT impact - 0h	Downregulated	ANXA1	-1.9977530365651	0.0177326906063055	AMRF HT + RT Impact_0h_downregulated.csv
Impact of RF and AMRF HT and their combination with RT	AMRF+RT impact - 0h	Upregulated	ANXA3	1.91443699302047	0.0292885519859243	AMRF HT + RT Impact_0h_upregulated.csv
Impact of RF and AMRF HT and their combination with RT	AMRF+RT impact - 0h	Downregulated	ANXA6	-3.81804538002415	3.28106133547122e-08	AMRF HT + RT Impact_0h_downregulated.csv
Impact of RF and AMRF HT and their combination with RT	AMRF+RT impact - 0h	Downregulated	AOX1	-7.28173072062625	1.09265001095089e-07	AMRF HT + RT Impact_0h_downregulated.csv
Impact of RF and AMRF HT and their combination with RT	AMRF+RT impact - 0h	Downregulated	APBA1	-4.4853906887522	5.21242252509434e-08	AMRF HT + RT Impact_0h_downregulated.csv
Impact of RF and AMRF HT and their combination with RT	AMRF+RT impact - 0h	Downregulated	APC2	-3.05036091872236	0.000292634354954307	AMRF HT + RT Impact_0h_downregulated.csv
Impact of RF and AMRF HT and their combination with RT	AMRF+RT impact - 0h	Downregulated	APCDD1L-DT	-6.42363973873815	6.59570705317865e-08	AMRF HT + RT Impact_0h_downregulated.csv
Impact of RF and AMRF HT and their combination with RT	AMRF+RT impact - 0h	Downregulated	APH1B	-5.89851898227062	7.20384254549313e-11	AMRF HT + RT Impact_0h_downregulated.csv
Impact of RF and AMRF HT and their combination with RT	AMRF+RT impact - 0h	Downregulated	APLP1	-5.22022083819046	7.78671785071989e-09	AMRF HT + RT Impact_0h_downregulated.csv
Impact of RF and AMRF HT and their combination with RT	AMRF+RT impact - 0h	Downregulated	APOA1	-3.25045314990841	0.00729422364284707	AMRF HT + RT Impact_0h_downregulated.csv
Impact of RF and AMRF HT and their combination with RT	AMRF+RT impact - 0h	Downregulated	APOBEC3G	-2.23149675464265	0.0010187786973246	AMRF HT + RT Impact_0h_downregulated.csv
Impact of RF and AMRF HT and their combination with RT	AMRF+RT impact - 0h	Downregulated	APOH	-2.81273751272812	0.0234651358422787	AMRF HT + RT Impact_0h_downregulated.csv
Impact of RF and AMRF HT and their combination with RT	AMRF+RT impact - 0h	Downregulated	APOL3	-4.29574002927592	0.00609106738546117	AMRF HT + RT Impact_0h_downregulated.csv
Impact of RF and AMRF HT and their combination with RT	AMRF+RT impact - 0h	Downregulated	ARHGAP22	-5.07214014924067	2.49324666770393e-08	AMRF HT + RT Impact_0h_downregulated.csv
Impact of RF and AMRF HT and their combination with RT	AMRF+RT impact - 0h	Upregulated	ARHGAP27	1.70237595269286	0.000820252205755869	AMRF HT + RT Impact_0h_upregulated.csv
Impact of RF and AMRF HT and their combination with RT	AMRF+RT impact - 0h	Downregulated	ARHGAP28	-3.73650198911175	0.00794089236612001	AMRF HT + RT Impact_0h_downregulated.csv
Impact of RF and AMRF HT and their combination with RT	AMRF+RT impact - 0h	Downregulated	ARHGAP29	-2.19067539520795	0.00787042250966307	AMRF HT + RT Impact_0h_downregulated.csv
Impact of RF and AMRF HT and their combination with RT	AMRF+RT impact - 0h	Downregulated	ARHGAP31	-7.73349338420456	2.31666852196236e-08	AMRF HT + RT Impact_0h_downregulated.csv
Impact of RF and AMRF HT and their combination with RT	AMRF+RT impact - 0h	Downregulated	ARHGAP44	-1.64254647379965	0.000787850357313505	AMRF HT + RT Impact_0h_downregulated.csv
Impact of RF and AMRF HT and their combination with RT	AMRF+RT impact - 0h	Downregulated	ARHGEF26	-3.20720294972176	1.09339240692651e-05	AMRF HT + RT Impact_0h_downregulated.csv
Impact of RF and AMRF HT and their combination with RT	AMRF+RT impact - 0h	Downregulated	ARHGEF28	-1.65005476657101	0.00339757520763219	AMRF HT + RT Impact_0h_downregulated.csv
Impact of RF and AMRF HT and their combination with RT	AMRF+RT impact - 0h	Upregulated	ARHGEF4	2.53823787224767	0.00152998742553954	AMRF HT + RT Impact_0h_upregulated.csv
Impact of RF and AMRF HT and their combination with RT	AMRF+RT impact - 0h	Downregulated	ARHGEF40	-4.42791823000402	5.86819518226632e-09	AMRF HT + RT Impact_0h_downregulated.csv
Impact of RF and AMRF HT and their combination with RT	AMRF+RT impact - 0h	Downregulated	ARL4C	-3.16877368174029	2.21313446734577e-06	AMRF HT + RT Impact_0h_downregulated.csv
Impact of RF and AMRF HT and their combination with RT	AMRF+RT impact - 0h	Downregulated	ARMC2	-1.95341821718734	0.00161922695489192	AMRF HT + RT Impact_0h_downregulated.csv
Impact of RF and AMRF HT and their combination with RT	AMRF+RT impact - 0h	Downregulated	ARMH4	-3.06932358553905	9.70788424133212e-05	AMRF HT + RT Impact_0h_downregulated.csv
Impact of RF and AMRF HT and their combination with RT	AMRF+RT impact - 0h	Downregulated	ARSJ	-4.08936074645327	5.28881900156629e-06	AMRF HT + RT Impact_0h_downregulated.csv
Impact of RF and AMRF HT and their combination with RT	AMRF+RT impact - 0h	Downregulated	ARSL	-5.83428758657892	0.00364630195226343	AMRF HT + RT Impact_0h_downregulated.csv
Impact of RF and AMRF HT and their combination with RT	AMRF+RT impact - 0h	Downregulated	ASAP1	-1.51568086391012	0.00331519202115818	AMRF HT + RT Impact_0h_downregulated.csv
Impact of RF and AMRF HT and their combination with RT	AMRF+RT impact - 0h	Downregulated	ASAP3	-3.80920733596421	6.34860419142265e-09	AMRF HT + RT Impact_0h_downregulated.csv
Impact of RF and AMRF HT and their combination with RT	AMRF+RT impact - 0h	Upregulated	ASB13	1.75803091429483	7.03749745722673e-09	AMRF HT + RT Impact_0h_upregulated.csv
Impact of RF and AMRF HT and their combination with RT	AMRF+RT impact - 0h	Upregulated	ATG9B	2.99447141650581	0.000221739931413411	AMRF HT + RT Impact_0h_upregulated.csv
Impact of RF and AMRF HT and their combination with RT	AMRF+RT impact - 0h	Downregulated	ATL1	-1.56677593840649	0.00110958845222301	AMRF HT + RT Impact_0h_downregulated.csv
Impact of RF and AMRF HT and their combination with RT	AMRF+RT impact - 0h	Downregulated	ATOH8	-3.23198816153305	9.93768486736544e-05	AMRF HT + RT Impact_0h_downregulated.csv
Impact of RF and AMRF HT and their combination with RT	AMRF+RT impact - 0h	Downregulated	ATP10D	-1.8032244905547	3.04603784884596e-06	AMRF HT + RT Impact_0h_downregulated.csv
Impact of RF and AMRF HT and their combination with RT	AMRF+RT impact - 0h	Downregulated	ATP12A	-3.228936591168	0.0220149441717406	AMRF HT + RT Impact_0h_downregulated.csv
Impact of RF and AMRF HT and their combination with RT	AMRF+RT impact - 0h	Downregulated	ATP2B1	-2.2207122713862	1.28879161928821e-05	AMRF HT + RT Impact_0h_downregulated.csv
Impact of RF and AMRF HT and their combination with RT	AMRF+RT impact - 0h	Downregulated	ATP2B1-AS1	-4.20284606833812	3.0745572363275e-06	AMRF HT + RT Impact_0h_downregulated.csv
Impact of RF and AMRF HT and their combination with RT	AMRF+RT impact - 0h	Upregulated	ATP2C2	1.93944706207036	0.0278513430583958	AMRF HT + RT Impact_0h_upregulated.csv
Impact of RF and AMRF HT and their combination with RT	AMRF+RT impact - 0h	Downregulated	ATP6AP1-DT	-1.63508378975005	0.000599550919642147	AMRF HT + RT Impact_0h_downregulated.csv
Impact of RF and AMRF HT and their combination with RT	AMRF+RT impact - 0h	Downregulated	ATP6V1B1-AS1	-3.13143187276824	0.0424211797335836	AMRF HT + RT Impact_0h_downregulated.csv
Impact of RF and AMRF HT and their combination with RT	AMRF+RT impact - 0h	Downregulated	ATP8B1	-1.76311601895553	0.000961319453145618	AMRF HT + RT Impact_0h_downregulated.csv
Impact of RF and AMRF HT and their combination with RT	AMRF+RT impact - 0h	Downregulated	ATP8B2	-4.91653608604864	3.34179682141599e-10	AMRF HT + RT Impact_0h_downregulated.csv
Impact of RF and AMRF HT and their combination with RT	AMRF+RT impact - 0h	Downregulated	AURKC	-8.10179481419855	0.00598033268573385	AMRF HT + RT Impact_0h_downregulated.csv
Impact of RF and AMRF HT and their combination with RT	AMRF+RT impact - 0h	Downregulated	AXL	-2.35050018530102	0.00150957933317219	AMRF HT + RT Impact_0h_downregulated.csv
Impact of RF and AMRF HT and their combination with RT	AMRF+RT impact - 0h	Upregulated	B3GALT5	2.15355248430002	0.00781121859626455	AMRF HT + RT Impact_0h_upregulated.csv
Impact of RF and AMRF HT and their combination with RT	AMRF+RT impact - 0h	Upregulated	B3GNT3	2.17263873720068	0.00684797499517751	AMRF HT + RT Impact_0h_upregulated.csv
Impact of RF and AMRF HT and their combination with RT	AMRF+RT impact - 0h	Downregulated	B3GNT9	-1.60718594428245	0.0064188711409672	AMRF HT + RT Impact_0h_downregulated.csv
Impact of RF and AMRF HT and their combination with RT	AMRF+RT impact - 0h	Downregulated	B4GALT6	-3.23543745215531	2.42135043230048e-06	AMRF HT + RT Impact_0h_downregulated.csv
Impact of RF and AMRF HT and their combination with RT	AMRF+RT impact - 0h	Downregulated	B4GAT1	-1.51422644385574	0.00960105308577261	AMRF HT + RT Impact_0h_downregulated.csv
Impact of RF and AMRF HT and their combination with RT	AMRF+RT impact - 0h	Downregulated	BAG3	-3.62886285476913	5.65801204726924e-05	AMRF HT + RT Impact_0h_downregulated.csv
Impact of RF and AMRF HT and their combination with RT	AMRF+RT impact - 0h	Downregulated	BAIAP2-DT	-2.56314018860973	2.25065688764671e-06	AMRF HT + RT Impact_0h_downregulated.csv
Impact of RF and AMRF HT and their combination with RT	AMRF+RT impact - 0h	Downregulated	BARD1	-1.71534208348189	0.00170462833001964	AMRF HT + RT Impact_0h_downregulated.csv
Impact of RF and AMRF HT and their combination with RT	AMRF+RT impact - 0h	Downregulated	BATF3	-1.50493358018428	0.00321865488463778	AMRF HT + RT Impact_0h_downregulated.csv
Impact of RF and AMRF HT and their combination with RT	AMRF+RT impact - 0h	Upregulated	BBC3	2.25347992268938	7.31924420970831e-07	AMRF HT + RT Impact_0h_upregulated.csv
Impact of RF and AMRF HT and their combination with RT	AMRF+RT impact - 0h	Downregulated	BBOF1	-2.50761751628636	3.93505375865259e-05	AMRF HT + RT Impact_0h_downregulated.csv
Impact of RF and AMRF HT and their combination with RT	AMRF+RT impact - 0h	Downregulated	BBS12	-2.03937230088652	0.00173705881947558	AMRF HT + RT Impact_0h_downregulated.csv
Impact of RF and AMRF HT and their combination with RT	AMRF+RT impact - 0h	Downregulated	BBS5	-3.47579441702351	1.6630005001908e-05	AMRF HT + RT Impact_0h_downregulated.csv
Impact of RF and AMRF HT and their combination with RT	AMRF+RT impact - 0h	Downregulated	BCHE	-1.76498750447611	0.0177338107598396	AMRF HT + RT Impact_0h_downregulated.csv
Impact of RF and AMRF HT and their combination with RT	AMRF+RT impact - 0h	Downregulated	BCL10	-1.59987815005155	0.000190519804042209	AMRF HT + RT Impact_0h_downregulated.csv
Impact of RF and AMRF HT and their combination with RT	AMRF+RT impact - 0h	Downregulated	BCL2	-1.53826099629313	0.00104283482201506	AMRF HT + RT Impact_0h_downregulated.csv
Impact of RF and AMRF HT and their combination with RT	AMRF+RT impact - 0h	Downregulated	BCL6	-1.95806712128945	0.00539351534559986	AMRF HT + RT Impact_0h_downregulated.csv
Impact of RF and AMRF HT and their combination with RT	AMRF+RT impact - 0h	Upregulated	BCL7A	1.8685047520896	3.42929305531215e-05	AMRF HT + RT Impact_0h_upregulated.csv
Impact of RF and AMRF HT and their combination with RT	AMRF+RT impact - 0h	Downregulated	BDH2	-1.58874133447223	0.00202801957642569	AMRF HT + RT Impact_0h_downregulated.csv
Impact of RF and AMRF HT and their combination with RT	AMRF+RT impact - 0h	Downregulated	BEST3	-3.04069341807311	0.002662477178226	AMRF HT + RT Impact_0h_downregulated.csv
Impact of RF and AMRF HT and their combination with RT	AMRF+RT impact - 0h	Upregulated	BEX2	1.88159413716158	0.0131261486237539	AMRF HT + RT Impact_0h_upregulated.csv
Impact of RF and AMRF HT and their combination with RT	AMRF+RT impact - 0h	Upregulated	BHLHA15	2.09600601346215	0.0110799220421323	AMRF HT + RT Impact_0h_upregulated.csv
Impact of RF and AMRF HT and their combination with RT	AMRF+RT impact - 0h	Downregulated	BICC1	-2.74065632998886	4.51845419829811e-07	AMRF HT + RT Impact_0h_downregulated.csv
Impact of RF and AMRF HT and their combination with RT	AMRF+RT impact - 0h	Downregulated	BIRC3	-2.38761857332038	1.21033896274842e-05	AMRF HT + RT Impact_0h_downregulated.csv
Impact of RF and AMRF HT and their combination with RT	AMRF+RT impact - 0h	Downregulated	BMP2	-3.80286671841686	0.000751422921967964	AMRF HT + RT Impact_0h_downregulated.csv
Impact of RF and AMRF HT and their combination with RT	AMRF+RT impact - 0h	Downregulated	BMPR1B	-3.95028001898081	2.87385932178161e-05	AMRF HT + RT Impact_0h_downregulated.csv
Impact of RF and AMRF HT and their combination with RT	AMRF+RT impact - 0h	Downregulated	BMPR2	-1.50807034504131	0.000206564148260382	AMRF HT + RT Impact_0h_downregulated.csv
Impact of RF and AMRF HT and their combination with RT	AMRF+RT impact - 0h	Downregulated	BMS1P10	-3.54606814531982	0.000998207259401895	AMRF HT + RT Impact_0h_downregulated.csv
Impact of RF and AMRF HT and their combination with RT	AMRF+RT impact - 0h	Downregulated	BMT2	-2.53102173287358	1.39674875955963e-10	AMRF HT + RT Impact_0h_downregulated.csv
Impact of RF and AMRF HT and their combination with RT	AMRF+RT impact - 0h	Downregulated	BOC	-2.93363854350283	0.000172388188189113	AMRF HT + RT Impact_0h_downregulated.csv
Impact of RF and AMRF HT and their combination with RT	AMRF+RT impact - 0h	Downregulated	BRINP1	-24.6801243306887	0.0247975656641904	AMRF HT + RT Impact_0h_downregulated.csv
Impact of RF and AMRF HT and their combination with RT	AMRF+RT impact - 0h	Downregulated	BTG3	-1.79234891540815	0.00945484470253116	AMRF HT + RT Impact_0h_downregulated.csv
Impact of RF and AMRF HT and their combination with RT	AMRF+RT impact - 0h	Downregulated	BTG3-AS1	-2.85324222273867	0.0137169708002909	AMRF HT + RT Impact_0h_downregulated.csv
Impact of RF and AMRF HT and their combination with RT	AMRF+RT impact - 0h	Upregulated	C10orf95	3.18508465736804	6.51171172073224e-10	AMRF HT + RT Impact_0h_upregulated.csv
Impact of RF and AMRF HT and their combination with RT	AMRF+RT impact - 0h	Upregulated	C11orf86	3.80529191840138	0.037529813618056	AMRF HT + RT Impact_0h_upregulated.csv
Impact of RF and AMRF HT and their combination with RT	AMRF+RT impact - 0h	Downregulated	C12orf75	-1.64342273742628	0.000199589399338474	AMRF HT + RT Impact_0h_downregulated.csv
Impact of RF and AMRF HT and their combination with RT	AMRF+RT impact - 0h	Downregulated	C14orf132	-1.59905951625736	0.000270058026293333	AMRF HT + RT Impact_0h_downregulated.csv
Impact of RF and AMRF HT and their combination with RT	AMRF+RT impact - 0h	Upregulated	C17orf113	1.71505478710534	0.000738308016865841	AMRF HT + RT Impact_0h_upregulated.csv
Impact of RF and AMRF HT and their combination with RT	AMRF+RT impact - 0h	Downregulated	C18orf54	-3.42201690280012	1.80230663780509e-08	AMRF HT + RT Impact_0h_downregulated.csv
Impact of RF and AMRF HT and their combination with RT	AMRF+RT impact - 0h	Upregulated	C19orf33	1.55867953221818	0.027208806157885	AMRF HT + RT Impact_0h_upregulated.csv
Impact of RF and AMRF HT and their combination with RT	AMRF+RT impact - 0h	Downregulated	C1QL1	-4.13711458257814	5.30400679907569e-05	AMRF HT + RT Impact_0h_downregulated.csv
Impact of RF and AMRF HT and their combination with RT	AMRF+RT impact - 0h	Downregulated	C1QL4	-2.10647850765801	0.0217014102958011	AMRF HT + RT Impact_0h_downregulated.csv
Impact of RF and AMRF HT and their combination with RT	AMRF+RT impact - 0h	Downregulated	C1R	-2.15112102917342	0.00663657054487247	AMRF HT + RT Impact_0h_downregulated.csv
Impact of RF and AMRF HT and their combination with RT	AMRF+RT impact - 0h	Downregulated	C1S	-2.74432865638319	0.0221284793790595	AMRF HT + RT Impact_0h_downregulated.csv
Impact of RF and AMRF HT and their combination with RT	AMRF+RT impact - 0h	Downregulated	C1orf54	-2.25253422315242	0.0185954486968401	AMRF HT + RT Impact_0h_downregulated.csv
Impact of RF and AMRF HT and their combination with RT	AMRF+RT impact - 0h	Downregulated	C1orf94	-25.2248047836224	0.0215972503466354	AMRF HT + RT Impact_0h_downregulated.csv
Impact of RF and AMRF HT and their combination with RT	AMRF+RT impact - 0h	Downregulated	C22orf23	-2.09139168205556	0.000257964431038262	AMRF HT + RT Impact_0h_downregulated.csv
Impact of RF and AMRF HT and their combination with RT	AMRF+RT impact - 0h	Downregulated	C2CD2	-1.57646191120389	0.00346682484480764	AMRF HT + RT Impact_0h_downregulated.csv
Impact of RF and AMRF HT and their combination with RT	AMRF+RT impact - 0h	Downregulated	C2orf74-DT	-28.6379989168773	0.0079628421056914	AMRF HT + RT Impact_0h_downregulated.csv
Impact of RF and AMRF HT and their combination with RT	AMRF+RT impact - 0h	Downregulated	C3	-2.08290999265351	0.0155122292103707	AMRF HT + RT Impact_0h_downregulated.csv
Impact of RF and AMRF HT and their combination with RT	AMRF+RT impact - 0h	Downregulated	C3orf18	-2.49561881560557	5.57882150549271e-07	AMRF HT + RT Impact_0h_downregulated.csv
Impact of RF and AMRF HT and their combination with RT	AMRF+RT impact - 0h	Upregulated	C4BPB	4.88761891050729	0.0403815489077944	AMRF HT + RT Impact_0h_upregulated.csv
Impact of RF and AMRF HT and their combination with RT	AMRF+RT impact - 0h	Downregulated	C5orf52	-5.31800302764868	0.00187881109691093	AMRF HT + RT Impact_0h_downregulated.csv
Impact of RF and AMRF HT and their combination with RT	AMRF+RT impact - 0h	Downregulated	C6orf52	-1.6550956820055	0.0313326572400493	AMRF HT + RT Impact_0h_downregulated.csv
Impact of RF and AMRF HT and their combination with RT	AMRF+RT impact - 0h	Downregulated	C7orf25	-1.51659150099978	0.00404349886203954	AMRF HT + RT Impact_0h_downregulated.csv
Impact of RF and AMRF HT and their combination with RT	AMRF+RT impact - 0h	Upregulated	C7orf33	1.84539515782992	0.00117524632903441	AMRF HT + RT Impact_0h_upregulated.csv
Impact of RF and AMRF HT and their combination with RT	AMRF+RT impact - 0h	Downregulated	C8orf48	-5.20908608762859	0.00051380251823242	AMRF HT + RT Impact_0h_downregulated.csv
Impact of RF and AMRF HT and their combination with RT	AMRF+RT impact - 0h	Downregulated	CA13	-3.37983304441114	1.93893768046807e-05	AMRF HT + RT Impact_0h_downregulated.csv
Impact of RF and AMRF HT and their combination with RT	AMRF+RT impact - 0h	Downregulated	CA7	-3.20002026203133	0.0168807354579617	AMRF HT + RT Impact_0h_downregulated.csv
Impact of RF and AMRF HT and their combination with RT	AMRF+RT impact - 0h	Downregulated	CABCOCO1	-8.84703358576921	0.00916712520058737	AMRF HT + RT Impact_0h_downregulated.csv
Impact of RF and AMRF HT and their combination with RT	AMRF+RT impact - 0h	Downregulated	CACNA1G	-4.02603024429805	0.00737409121987107	AMRF HT + RT Impact_0h_downregulated.csv
Impact of RF and AMRF HT and their combination with RT	AMRF+RT impact - 0h	Downregulated	CACNB4	-1.9392534571181	0.0245058950792454	AMRF HT + RT Impact_0h_downregulated.csv
Impact of RF and AMRF HT and their combination with RT	AMRF+RT impact - 0h	Downregulated	CACNG8	-4.36825870469398	0.0292852350310938	AMRF HT + RT Impact_0h_downregulated.csv
Impact of RF and AMRF HT and their combination with RT	AMRF+RT impact - 0h	Downregulated	CADM3	-24.4323058450026	0.0263403119774607	AMRF HT + RT Impact_0h_downregulated.csv
Impact of RF and AMRF HT and their combination with RT	AMRF+RT impact - 0h	Downregulated	CADPS	-4.01839057253873	1.17396028716172e-05	AMRF HT + RT Impact_0h_downregulated.csv
Impact of RF and AMRF HT and their combination with RT	AMRF+RT impact - 0h	Upregulated	CALB2	3.83345707169341	0.00706922113839645	AMRF HT + RT Impact_0h_upregulated.csv
Impact of RF and AMRF HT and their combination with RT	AMRF+RT impact - 0h	Upregulated	CALCB	3.2301208346823	0.0123438640527696	AMRF HT + RT Impact_0h_upregulated.csv
Impact of RF and AMRF HT and their combination with RT	AMRF+RT impact - 0h	Downregulated	CALD1	-2.02730924305815	1.42994618104438e-06	AMRF HT + RT Impact_0h_downregulated.csv
Impact of RF and AMRF HT and their combination with RT	AMRF+RT impact - 0h	Downregulated	CALHM2	-5.95733978344367	4.02093567510368e-05	AMRF HT + RT Impact_0h_downregulated.csv
Impact of RF and AMRF HT and their combination with RT	AMRF+RT impact - 0h	Downregulated	CALU	-2.24098365998221	0.00010380301353093	AMRF HT + RT Impact_0h_downregulated.csv
Impact of RF and AMRF HT and their combination with RT	AMRF+RT impact - 0h	Downregulated	CAMK2N2	-4.25602474342259	5.35463388228599e-07	AMRF HT + RT Impact_0h_downregulated.csv
Impact of RF and AMRF HT and their combination with RT	AMRF+RT impact - 0h	Downregulated	CAMK4	-5.68986941030056	6.57873016249868e-09	AMRF HT + RT Impact_0h_downregulated.csv
Impact of RF and AMRF HT and their combination with RT	AMRF+RT impact - 0h	Downregulated	CAND2	-8.88443851235063	7.680161558651e-05	AMRF HT + RT Impact_0h_downregulated.csv
Impact of RF and AMRF HT and their combination with RT	AMRF+RT impact - 0h	Downregulated	CAPNS2	-7.00161461347845	0.0398965826836175	AMRF HT + RT Impact_0h_downregulated.csv
Impact of RF and AMRF HT and their combination with RT	AMRF+RT impact - 0h	Downregulated	CARD16	-2.68092089817871	0.00899435712776562	AMRF HT + RT Impact_0h_downregulated.csv
Impact of RF and AMRF HT and their combination with RT	AMRF+RT impact - 0h	Downregulated	CASP5	-4.82146388807896	0.0284740081471302	AMRF HT + RT Impact_0h_downregulated.csv
Impact of RF and AMRF HT and their combination with RT	AMRF+RT impact - 0h	Downregulated	CASS4	-2.82251648500443	0.000995463281279108	AMRF HT + RT Impact_0h_downregulated.csv
Impact of RF and AMRF HT and their combination with RT	AMRF+RT impact - 0h	Downregulated	CAV1	-3.48633961669937	1.20998820850882e-07	AMRF HT + RT Impact_0h_downregulated.csv
Impact of RF and AMRF HT and their combination with RT	AMRF+RT impact - 0h	Downregulated	CAVIN1	-2.12904658829097	0.000243228796882132	AMRF HT + RT Impact_0h_downregulated.csv
Impact of RF and AMRF HT and their combination with RT	AMRF+RT impact - 0h	Downregulated	CAVIN2	-2.58820008169063	0.00549880263290662	AMRF HT + RT Impact_0h_downregulated.csv
Impact of RF and AMRF HT and their combination with RT	AMRF+RT impact - 0h	Downregulated	CAVIN4	-1.76413650760259	0.00131898125630309	AMRF HT + RT Impact_0h_downregulated.csv
Impact of RF and AMRF HT and their combination with RT	AMRF+RT impact - 0h	Downregulated	CBLN3	-4.35721776800641	1.21857197470329e-07	AMRF HT + RT Impact_0h_downregulated.csv
Impact of RF and AMRF HT and their combination with RT	AMRF+RT impact - 0h	Downregulated	CBR3	-7.75540929226628	1.76359421235731e-08	AMRF HT + RT Impact_0h_downregulated.csv
Impact of RF and AMRF HT and their combination with RT	AMRF+RT impact - 0h	Downregulated	CCDC102B	-3.50914173744177	4.35893651353783e-05	AMRF HT + RT Impact_0h_downregulated.csv
Impact of RF and AMRF HT and their combination with RT	AMRF+RT impact - 0h	Downregulated	CCDC106	-2.80102472163706	0.000972291495886078	AMRF HT + RT Impact_0h_downregulated.csv
Impact of RF and AMRF HT and their combination with RT	AMRF+RT impact - 0h	Downregulated	CCDC117	-1.8133598556272	1.8836202579295e-10	AMRF HT + RT Impact_0h_downregulated.csv
Impact of RF and AMRF HT and their combination with RT	AMRF+RT impact - 0h	Upregulated	CCDC120	1.93108082764599	0.0124804678161008	AMRF HT + RT Impact_0h_upregulated.csv
Impact of RF and AMRF HT and their combination with RT	AMRF+RT impact - 0h	Downregulated	CCDC121	-2.01648222167088	0.0183740856686863	AMRF HT + RT Impact_0h_downregulated.csv
Impact of RF and AMRF HT and their combination with RT	AMRF+RT impact - 0h	Downregulated	CCDC136	-2.43594303588235	5.58625597058321e-05	AMRF HT + RT Impact_0h_downregulated.csv
Impact of RF and AMRF HT and their combination with RT	AMRF+RT impact - 0h	Downregulated	CCDC148	-2.49986657864633	0.000914919287890615	AMRF HT + RT Impact_0h_downregulated.csv
Impact of RF and AMRF HT and their combination with RT	AMRF+RT impact - 0h	Downregulated	CCDC149	-3.06026381237313	0.00850180649181644	AMRF HT + RT Impact_0h_downregulated.csv
Impact of RF and AMRF HT and their combination with RT	AMRF+RT impact - 0h	Downregulated	CCDC15	-1.73149902135527	0.000585956363750735	AMRF HT + RT Impact_0h_downregulated.csv
Impact of RF and AMRF HT and their combination with RT	AMRF+RT impact - 0h	Downregulated	CCDC153	-1.86178756600172	0.0116132392245179	AMRF HT + RT Impact_0h_downregulated.csv
Impact of RF and AMRF HT and their combination with RT	AMRF+RT impact - 0h	Downregulated	CCDC169	-24.9170250875957	0.0233936993937937	AMRF HT + RT Impact_0h_downregulated.csv
Impact of RF and AMRF HT and their combination with RT	AMRF+RT impact - 0h	Downregulated	CCDC190	-5.33322193856673	0.000975805681617824	AMRF HT + RT Impact_0h_downregulated.csv
Impact of RF and AMRF HT and their combination with RT	AMRF+RT impact - 0h	Upregulated	CCDC201	3.94866735701166	0.0188417446233202	AMRF HT + RT Impact_0h_upregulated.csv
Impact of RF and AMRF HT and their combination with RT	AMRF+RT impact - 0h	Downregulated	CCDC30	-2.11665015293709	0.000269177902343242	AMRF HT + RT Impact_0h_downregulated.csv
Impact of RF and AMRF HT and their combination with RT	AMRF+RT impact - 0h	Downregulated	CCDC65	-2.89957162957645	0.0102332977836458	AMRF HT + RT Impact_0h_downregulated.csv
Impact of RF and AMRF HT and their combination with RT	AMRF+RT impact - 0h	Downregulated	CCDC74A	-1.73812453118846	0.0145815244647114	AMRF HT + RT Impact_0h_downregulated.csv
Impact of RF and AMRF HT and their combination with RT	AMRF+RT impact - 0h	Downregulated	CCDC74B	-2.0114210815045	0.000956886792725285	AMRF HT + RT Impact_0h_downregulated.csv
Impact of RF and AMRF HT and their combination with RT	AMRF+RT impact - 0h	Downregulated	CCDC81	-1.89909025664015	0.00935656131492311	AMRF HT + RT Impact_0h_downregulated.csv
Impact of RF and AMRF HT and their combination with RT	AMRF+RT impact - 0h	Downregulated	CCDC87	-2.16726362492261	0.0188322612594922	AMRF HT + RT Impact_0h_downregulated.csv
Impact of RF and AMRF HT and their combination with RT	AMRF+RT impact - 0h	Downregulated	CCDC89	-8.47113944975965	0.00747838130348685	AMRF HT + RT Impact_0h_downregulated.csv
Impact of RF and AMRF HT and their combination with RT	AMRF+RT impact - 0h	Downregulated	CCDC92	-1.55864600575023	0.000401359212096592	AMRF HT + RT Impact_0h_downregulated.csv
Impact of RF and AMRF HT and their combination with RT	AMRF+RT impact - 0h	Downregulated	CCL20	-2.77937550756452	0.00164584455217224	AMRF HT + RT Impact_0h_downregulated.csv
Impact of RF and AMRF HT and their combination with RT	AMRF+RT impact - 0h	Downregulated	CCL26	-6.36352862052192	1.91845787234566e-09	AMRF HT + RT Impact_0h_downregulated.csv
Impact of RF and AMRF HT and their combination with RT	AMRF+RT impact - 0h	Downregulated	CCN1	-2.62538769217476	0.00391535141892261	AMRF HT + RT Impact_0h_downregulated.csv
Impact of RF and AMRF HT and their combination with RT	AMRF+RT impact - 0h	Downregulated	CCN3	-6.69608820947557	2.42985652331824e-06	AMRF HT + RT Impact_0h_downregulated.csv
Impact of RF and AMRF HT and their combination with RT	AMRF+RT impact - 0h	Downregulated	CCNE1	-2.71540722385345	5.44516082650432e-06	AMRF HT + RT Impact_0h_downregulated.csv
Impact of RF and AMRF HT and their combination with RT	AMRF+RT impact - 0h	Downregulated	CCR1	-6.48304376919854	0.000790158908368528	AMRF HT + RT Impact_0h_downregulated.csv
Impact of RF and AMRF HT and their combination with RT	AMRF+RT impact - 0h	Downregulated	CCR10	-4.74361783795639	4.66572075131223e-05	AMRF HT + RT Impact_0h_downregulated.csv
Impact of RF and AMRF HT and their combination with RT	AMRF+RT impact - 0h	Downregulated	CD27	-4.3969836024754	0.0478129827269934	AMRF HT + RT Impact_0h_downregulated.csv
Impact of RF and AMRF HT and their combination with RT	AMRF+RT impact - 0h	Downregulated	CD274	-1.98126268192378	0.00446008668601408	AMRF HT + RT Impact_0h_downregulated.csv
Impact of RF and AMRF HT and their combination with RT	AMRF+RT impact - 0h	Downregulated	CD33	-5.00212281919031	0.000782440479800835	AMRF HT + RT Impact_0h_downregulated.csv
Impact of RF and AMRF HT and their combination with RT	AMRF+RT impact - 0h	Downregulated	CD44	-4.79245787693146	4.85873069271516e-09	AMRF HT + RT Impact_0h_downregulated.csv
Impact of RF and AMRF HT and their combination with RT	AMRF+RT impact - 0h	Downregulated	CD47	-1.53277740381588	0.000707823934462649	AMRF HT + RT Impact_0h_downregulated.csv
Impact of RF and AMRF HT and their combination with RT	AMRF+RT impact - 0h	Upregulated	CD58	1.63223930092611	4.65098134586122e-07	AMRF HT + RT Impact_0h_upregulated.csv
Impact of RF and AMRF HT and their combination with RT	AMRF+RT impact - 0h	Downregulated	CD59	-2.4311630479155	7.54412891273382e-05	AMRF HT + RT Impact_0h_downregulated.csv
Impact of RF and AMRF HT and their combination with RT	AMRF+RT impact - 0h	Upregulated	CD79A	1.81086804983546	0.0456114426146068	AMRF HT + RT Impact_0h_upregulated.csv
Impact of RF and AMRF HT and their combination with RT	AMRF+RT impact - 0h	Downregulated	CD79B	-5.83001645097061	0.00409217953180551	AMRF HT + RT Impact_0h_downregulated.csv
Impact of RF and AMRF HT and their combination with RT	AMRF+RT impact - 0h	Downregulated	CD83	-2.81382990551988	4.36589713657748e-06	AMRF HT + RT Impact_0h_downregulated.csv
Impact of RF and AMRF HT and their combination with RT	AMRF+RT impact - 0h	Downregulated	CD99L2	-1.55058876072843	0.00132989406126095	AMRF HT + RT Impact_0h_downregulated.csv
Impact of RF and AMRF HT and their combination with RT	AMRF+RT impact - 0h	Upregulated	CDA	2.49651841616126	0.00862896610745573	AMRF HT + RT Impact_0h_upregulated.csv
Impact of RF and AMRF HT and their combination with RT	AMRF+RT impact - 0h	Downregulated	CDC42EP2	-1.76626450356201	6.23307525643913e-12	AMRF HT + RT Impact_0h_downregulated.csv
Impact of RF and AMRF HT and their combination with RT	AMRF+RT impact - 0h	Downregulated	CDC42EP3	-2.36626962910324	5.49678321725236e-15	AMRF HT + RT Impact_0h_downregulated.csv
Impact of RF and AMRF HT and their combination with RT	AMRF+RT impact - 0h	Upregulated	CDCP1	1.62710701143029	0.0329642589499752	AMRF HT + RT Impact_0h_upregulated.csv
Impact of RF and AMRF HT and their combination with RT	AMRF+RT impact - 0h	Upregulated	CDHR2	2.4168509672268	0.0140312198089374	AMRF HT + RT Impact_0h_upregulated.csv
Impact of RF and AMRF HT and their combination with RT	AMRF+RT impact - 0h	Downregulated	CDHR4	-4.64191407566265	0.0255513623707389	AMRF HT + RT Impact_0h_downregulated.csv
Impact of RF and AMRF HT and their combination with RT	AMRF+RT impact - 0h	Downregulated	CDIP1	-3.66422036929208	1.20126288471423e-06	AMRF HT + RT Impact_0h_downregulated.csv
Impact of RF and AMRF HT and their combination with RT	AMRF+RT impact - 0h	Downregulated	CDK13-DT	-1.74131098965782	0.00786918831632889	AMRF HT + RT Impact_0h_downregulated.csv
Impact of RF and AMRF HT and their combination with RT	AMRF+RT impact - 0h	Downregulated	CDK20	-1.62458102393411	0.0016175353245055	AMRF HT + RT Impact_0h_downregulated.csv
Impact of RF and AMRF HT and their combination with RT	AMRF+RT impact - 0h	Upregulated	CDK5R2	2.45149403150583	0.00073936018315091	AMRF HT + RT Impact_0h_upregulated.csv
Impact of RF and AMRF HT and their combination with RT	AMRF+RT impact - 0h	Downregulated	CDKL2	-1.83179157502166	0.0356456458807034	AMRF HT + RT Impact_0h_downregulated.csv
Impact of RF and AMRF HT and their combination with RT	AMRF+RT impact - 0h	Downregulated	CDKL5	-1.72428040830846	1.89959222797188e-06	AMRF HT + RT Impact_0h_downregulated.csv
Impact of RF and AMRF HT and their combination with RT	AMRF+RT impact - 0h	Downregulated	CDKN2C	-3.00778006501606	4.38401086359293e-05	AMRF HT + RT Impact_0h_downregulated.csv
Impact of RF and AMRF HT and their combination with RT	AMRF+RT impact - 0h	Upregulated	CDS1	1.50718144784694	0.00179012383243064	AMRF HT + RT Impact_0h_upregulated.csv
Impact of RF and AMRF HT and their combination with RT	AMRF+RT impact - 0h	Upregulated	CEACAM1	2.34828183216439	0.0127726196508686	AMRF HT + RT Impact_0h_upregulated.csv
Impact of RF and AMRF HT and their combination with RT	AMRF+RT impact - 0h	Upregulated	CEACAM3	5.87799610028116	0.0192748239055337	AMRF HT + RT Impact_0h_upregulated.csv
Impact of RF and AMRF HT and their combination with RT	AMRF+RT impact - 0h	Upregulated	CEACAM5	2.81690100874252	0.0232118079977326	AMRF HT + RT Impact_0h_upregulated.csv
Impact of RF and AMRF HT and their combination with RT	AMRF+RT impact - 0h	Upregulated	CEACAM6	2.93398186720535	0.0205076886788753	AMRF HT + RT Impact_0h_upregulated.csv
Impact of RF and AMRF HT and their combination with RT	AMRF+RT impact - 0h	Downregulated	CELF2	-9.7989027492953	0.00219899236610497	AMRF HT + RT Impact_0h_downregulated.csv
Impact of RF and AMRF HT and their combination with RT	AMRF+RT impact - 0h	Upregulated	CELSR1	1.68287922249311	0.00110597512894669	AMRF HT + RT Impact_0h_upregulated.csv
Impact of RF and AMRF HT and their combination with RT	AMRF+RT impact - 0h	Downregulated	CEP112	-1.61820849010101	5.37947140109339e-06	AMRF HT + RT Impact_0h_downregulated.csv
Impact of RF and AMRF HT and their combination with RT	AMRF+RT impact - 0h	Downregulated	CEP126	-1.86978606056316	0.000115804948055947	AMRF HT + RT Impact_0h_downregulated.csv
Impact of RF and AMRF HT and their combination with RT	AMRF+RT impact - 0h	Downregulated	CEP19	-2.03239177286422	1.3506777846811e-05	AMRF HT + RT Impact_0h_downregulated.csv
Impact of RF and AMRF HT and their combination with RT	AMRF+RT impact - 0h	Downregulated	CEP295NL	-3.60953303853304	0.0047097207428215	AMRF HT + RT Impact_0h_downregulated.csv
Impact of RF and AMRF HT and their combination with RT	AMRF+RT impact - 0h	Downregulated	CEP97	-1.50335088282678	1.11576145064502e-06	AMRF HT + RT Impact_0h_downregulated.csv
Impact of RF and AMRF HT and their combination with RT	AMRF+RT impact - 0h	Downregulated	CERCAM	-1.64920528290126	0.00558061059096172	AMRF HT + RT Impact_0h_downregulated.csv
Impact of RF and AMRF HT and their combination with RT	AMRF+RT impact - 0h	Downregulated	CERKL	-5.06731771800376	0.0192766975244622	AMRF HT + RT Impact_0h_downregulated.csv
Impact of RF and AMRF HT and their combination with RT	AMRF+RT impact - 0h	Downregulated	CETN2	-1.51716391988199	0.000407312925686855	AMRF HT + RT Impact_0h_downregulated.csv
Impact of RF and AMRF HT and their combination with RT	AMRF+RT impact - 0h	Downregulated	CFAP210	-2.1932488722503	0.0123438640527696	AMRF HT + RT Impact_0h_downregulated.csv
Impact of RF and AMRF HT and their combination with RT	AMRF+RT impact - 0h	Downregulated	CFAP251	-1.52688669654008	0.000215930781571373	AMRF HT + RT Impact_0h_downregulated.csv
Impact of RF and AMRF HT and their combination with RT	AMRF+RT impact - 0h	Downregulated	CFAP53	-1.56628516628915	0.0219862719998461	AMRF HT + RT Impact_0h_downregulated.csv
Impact of RF and AMRF HT and their combination with RT	AMRF+RT impact - 0h	Downregulated	CFAP54	-2.86633951016126	0.0106122143665149	AMRF HT + RT Impact_0h_downregulated.csv
Impact of RF and AMRF HT and their combination with RT	AMRF+RT impact - 0h	Downregulated	CFAP61	-1.62427845312382	0.0221357272482826	AMRF HT + RT Impact_0h_downregulated.csv
Impact of RF and AMRF HT and their combination with RT	AMRF+RT impact - 0h	Downregulated	CFB	-4.32572159277838	0.0200374026543407	AMRF HT + RT Impact_0h_downregulated.csv
Impact of RF and AMRF HT and their combination with RT	AMRF+RT impact - 0h	Downregulated	CFP	-1.94795322606967	0.0261934884027456	AMRF HT + RT Impact_0h_downregulated.csv
Impact of RF and AMRF HT and their combination with RT	AMRF+RT impact - 0h	Upregulated	CGB5	3.44307991769631	0.00636674262282283	AMRF HT + RT Impact_0h_upregulated.csv
Impact of RF and AMRF HT and their combination with RT	AMRF+RT impact - 0h	Upregulated	CGB8	4.51452620571345	0.00103011528924105	AMRF HT + RT Impact_0h_upregulated.csv
Impact of RF and AMRF HT and their combination with RT	AMRF+RT impact - 0h	Downregulated	CHD9NB	-4.40145269642875	0.0028248282922042	AMRF HT + RT Impact_0h_downregulated.csv
Impact of RF and AMRF HT and their combination with RT	AMRF+RT impact - 0h	Downregulated	CHI3L1	-5.50748916314332	1.18946138071758e-06	AMRF HT + RT Impact_0h_downregulated.csv
Impact of RF and AMRF HT and their combination with RT	AMRF+RT impact - 0h	Downregulated	CHI3L2	-8.70211201547734	9.77487395778589e-06	AMRF HT + RT Impact_0h_downregulated.csv
Impact of RF and AMRF HT and their combination with RT	AMRF+RT impact - 0h	Upregulated	CHRM3-AS2	2.67883106833391	0.0405394243347487	AMRF HT + RT Impact_0h_upregulated.csv
Impact of RF and AMRF HT and their combination with RT	AMRF+RT impact - 0h	Upregulated	CHRM4	1.92879187108259	0.015672304307329	AMRF HT + RT Impact_0h_upregulated.csv
Impact of RF and AMRF HT and their combination with RT	AMRF+RT impact - 0h	Downregulated	CHRNA10	-2.09752190458595	0.0326956601326145	AMRF HT + RT Impact_0h_downregulated.csv
Impact of RF and AMRF HT and their combination with RT	AMRF+RT impact - 0h	Downregulated	CHST1	-4.564143048425	0.0287500366411496	AMRF HT + RT Impact_0h_downregulated.csv
Impact of RF and AMRF HT and their combination with RT	AMRF+RT impact - 0h	Downregulated	CHST7	-1.54944801861765	4.11294118551834e-07	AMRF HT + RT Impact_0h_downregulated.csv
Impact of RF and AMRF HT and their combination with RT	AMRF+RT impact - 0h	Downregulated	CIMAP1C	-3.66015852617967	0.016577346088105	AMRF HT + RT Impact_0h_downregulated.csv
Impact of RF and AMRF HT and their combination with RT	AMRF+RT impact - 0h	Downregulated	CIRBP-AS1	-1.62829193774487	0.00461262270675447	AMRF HT + RT Impact_0h_downregulated.csv
Impact of RF and AMRF HT and their combination with RT	AMRF+RT impact - 0h	Upregulated	CITED4	1.68550363570328	0.0165720756172364	AMRF HT + RT Impact_0h_upregulated.csv
Impact of RF and AMRF HT and their combination with RT	AMRF+RT impact - 0h	Downregulated	CKAP4	-1.53653248104752	0.0192748239055337	AMRF HT + RT Impact_0h_downregulated.csv
Impact of RF and AMRF HT and their combination with RT	AMRF+RT impact - 0h	Downregulated	CLCC1	-1.72506735743419	6.92570126445599e-06	AMRF HT + RT Impact_0h_downregulated.csv
Impact of RF and AMRF HT and their combination with RT	AMRF+RT impact - 0h	Downregulated	CLDN6	-2.75124317109622	0.00491508640522949	AMRF HT + RT Impact_0h_downregulated.csv
Impact of RF and AMRF HT and their combination with RT	AMRF+RT impact - 0h	Downregulated	CLIC2	-2.60477322121063	1.07691170171268e-05	AMRF HT + RT Impact_0h_downregulated.csv
Impact of RF and AMRF HT and their combination with RT	AMRF+RT impact - 0h	Downregulated	CLIP3	-5.98028682405836	1.29064530824875e-09	AMRF HT + RT Impact_0h_downregulated.csv
Impact of RF and AMRF HT and their combination with RT	AMRF+RT impact - 0h	Downregulated	CLIP4	-2.41709981913493	0.00892193727619589	AMRF HT + RT Impact_0h_downregulated.csv
Impact of RF and AMRF HT and their combination with RT	AMRF+RT impact - 0h	Downregulated	CLK1	-1.52756823422978	0.000305431933651609	AMRF HT + RT Impact_0h_downregulated.csv
Impact of RF and AMRF HT and their combination with RT	AMRF+RT impact - 0h	Downregulated	CLSTN2	-4.07327103615389	7.00762096081067e-05	AMRF HT + RT Impact_0h_downregulated.csv
Impact of RF and AMRF HT and their combination with RT	AMRF+RT impact - 0h	Downregulated	CLU	-3.03280106874099	0.00040699359159553	AMRF HT + RT Impact_0h_downregulated.csv
Impact of RF and AMRF HT and their combination with RT	AMRF+RT impact - 0h	Downregulated	CNIH2	-3.55294448255329	4.43122530842631e-07	AMRF HT + RT Impact_0h_downregulated.csv
Impact of RF and AMRF HT and their combination with RT	AMRF+RT impact - 0h	Downregulated	CNN1	-4.67769519735811	0.00711742645151369	AMRF HT + RT Impact_0h_downregulated.csv
Impact of RF and AMRF HT and their combination with RT	AMRF+RT impact - 0h	Downregulated	CNN3	-1.57569507869805	4.37792577793183e-06	AMRF HT + RT Impact_0h_downregulated.csv
Impact of RF and AMRF HT and their combination with RT	AMRF+RT impact - 0h	Upregulated	CNTN4	6.19440907639198	0.000114611352684923	AMRF HT + RT Impact_0h_upregulated.csv
Impact of RF and AMRF HT and their combination with RT	AMRF+RT impact - 0h	Downregulated	CNTN5	-6.70515001507079	2.02133205887011e-05	AMRF HT + RT Impact_0h_downregulated.csv
Impact of RF and AMRF HT and their combination with RT	AMRF+RT impact - 0h	Downregulated	CNTNAP1	-4.45974119340233	1.04200586111097e-07	AMRF HT + RT Impact_0h_downregulated.csv
Impact of RF and AMRF HT and their combination with RT	AMRF+RT impact - 0h	Downregulated	COL16A1	-2.75919609443256	0.000609089351889295	AMRF HT + RT Impact_0h_downregulated.csv
Impact of RF and AMRF HT and their combination with RT	AMRF+RT impact - 0h	Upregulated	COL17A1	2.55868465313615	0.0205654778207497	AMRF HT + RT Impact_0h_upregulated.csv
Impact of RF and AMRF HT and their combination with RT	AMRF+RT impact - 0h	Downregulated	COL24A1	-6.07676554516388	0.000368641277106801	AMRF HT + RT Impact_0h_downregulated.csv
Impact of RF and AMRF HT and their combination with RT	AMRF+RT impact - 0h	Downregulated	COL27A1	-2.13149594315323	0.0193555966683161	AMRF HT + RT Impact_0h_downregulated.csv
Impact of RF and AMRF HT and their combination with RT	AMRF+RT impact - 0h	Downregulated	COL4A1	-7.18445498744074	2.6113643947714e-10	AMRF HT + RT Impact_0h_downregulated.csv
Impact of RF and AMRF HT and their combination with RT	AMRF+RT impact - 0h	Downregulated	COL4A5	-11.5473642853572	7.28734058677442e-08	AMRF HT + RT Impact_0h_downregulated.csv
Impact of RF and AMRF HT and their combination with RT	AMRF+RT impact - 0h	Downregulated	COL4A6	-29.0800027192912	0.00492778239263148	AMRF HT + RT Impact_0h_downregulated.csv
Impact of RF and AMRF HT and their combination with RT	AMRF+RT impact - 0h	Downregulated	COL6A2	-4.25407333954218	0.000555376357100756	AMRF HT + RT Impact_0h_downregulated.csv
Impact of RF and AMRF HT and their combination with RT	AMRF+RT impact - 0h	Downregulated	COL6A3	-5.55033138000079	7.40023538021247e-05	AMRF HT + RT Impact_0h_downregulated.csv
Impact of RF and AMRF HT and their combination with RT	AMRF+RT impact - 0h	Downregulated	COL8A1	-3.92049487682787	3.11578979665225e-06	AMRF HT + RT Impact_0h_downregulated.csv
Impact of RF and AMRF HT and their combination with RT	AMRF+RT impact - 0h	Downregulated	COL8A2	-4.41203298796458	0.000301687655026459	AMRF HT + RT Impact_0h_downregulated.csv
Impact of RF and AMRF HT and their combination with RT	AMRF+RT impact - 0h	Downregulated	COPRS	-1.51861455091149	0.00040699359159553	AMRF HT + RT Impact_0h_downregulated.csv
Impact of RF and AMRF HT and their combination with RT	AMRF+RT impact - 0h	Downregulated	COPS8	-1.55216261556668	2.05779677931917e-05	AMRF HT + RT Impact_0h_downregulated.csv
Impact of RF and AMRF HT and their combination with RT	AMRF+RT impact - 0h	Downregulated	COPS8-DT	-1.70835065689925	0.0261513197995276	AMRF HT + RT Impact_0h_downregulated.csv
Impact of RF and AMRF HT and their combination with RT	AMRF+RT impact - 0h	Downregulated	COPZ2	-2.00950619190227	0.00195015142121058	AMRF HT + RT Impact_0h_downregulated.csv
Impact of RF and AMRF HT and their combination with RT	AMRF+RT impact - 0h	Downregulated	CPA4	-7.12284302857158	8.51069786354594e-05	AMRF HT + RT Impact_0h_downregulated.csv
Impact of RF and AMRF HT and their combination with RT	AMRF+RT impact - 0h	Downregulated	CPA5	-2.80445203056249	0.0287923088377035	AMRF HT + RT Impact_0h_downregulated.csv
Impact of RF and AMRF HT and their combination with RT	AMRF+RT impact - 0h	Downregulated	CPB2-AS1	-2.08210732053462	0.0158804995145708	AMRF HT + RT Impact_0h_downregulated.csv
Impact of RF and AMRF HT and their combination with RT	AMRF+RT impact - 0h	Downregulated	CPEB2	-3.34339856743998	0.00607829792819656	AMRF HT + RT Impact_0h_downregulated.csv
Impact of RF and AMRF HT and their combination with RT	AMRF+RT impact - 0h	Downregulated	CPED1	-5.72474795913242	6.37104047818024e-09	AMRF HT + RT Impact_0h_downregulated.csv
Impact of RF and AMRF HT and their combination with RT	AMRF+RT impact - 0h	Downregulated	CPLANE1	-1.54844320368291	4.30308656893299e-05	AMRF HT + RT Impact_0h_downregulated.csv
Impact of RF and AMRF HT and their combination with RT	AMRF+RT impact - 0h	Upregulated	CPLX1	1.94037479599218	0.0279459310749125	AMRF HT + RT Impact_0h_upregulated.csv
Impact of RF and AMRF HT and their combination with RT	AMRF+RT impact - 0h	Downregulated	CPM	-4.70236612161646	0.00926661016708068	AMRF HT + RT Impact_0h_downregulated.csv
Impact of RF and AMRF HT and their combination with RT	AMRF+RT impact - 0h	Downregulated	CPNE5	-2.13349184320315	0.0175349964603659	AMRF HT + RT Impact_0h_downregulated.csv
Impact of RF and AMRF HT and their combination with RT	AMRF+RT impact - 0h	Downregulated	CPT1B	-1.85800663462801	0.037741076140507	AMRF HT + RT Impact_0h_downregulated.csv
Impact of RF and AMRF HT and their combination with RT	AMRF+RT impact - 0h	Downregulated	CPT1C	-3.26666427588647	0.00757082546362534	AMRF HT + RT Impact_0h_downregulated.csv
Impact of RF and AMRF HT and their combination with RT	AMRF+RT impact - 0h	Downregulated	CREB3L1	-6.46573791007612	1.22333603463466e-07	AMRF HT + RT Impact_0h_downregulated.csv
Impact of RF and AMRF HT and their combination with RT	AMRF+RT impact - 0h	Downregulated	CREB5	-1.98465609270494	0.000427416554303298	AMRF HT + RT Impact_0h_downregulated.csv
Impact of RF and AMRF HT and their combination with RT	AMRF+RT impact - 0h	Downregulated	CRIM1	-3.89184751472719	0.000496103772122966	AMRF HT + RT Impact_0h_downregulated.csv
Impact of RF and AMRF HT and their combination with RT	AMRF+RT impact - 0h	Downregulated	CRIP2	-6.91021109260483	2.07123937520605e-13	AMRF HT + RT Impact_0h_downregulated.csv
Impact of RF and AMRF HT and their combination with RT	AMRF+RT impact - 0h	Downregulated	CRISPLD2	-1.82122274477459	0.00570640523869323	AMRF HT + RT Impact_0h_downregulated.csv
Impact of RF and AMRF HT and their combination with RT	AMRF+RT impact - 0h	Downregulated	CROT	-3.12037474067806	2.15146385818245e-07	AMRF HT + RT Impact_0h_downregulated.csv
Impact of RF and AMRF HT and their combination with RT	AMRF+RT impact - 0h	Downregulated	CRYAB	-6.87551142240743	1.33922862423888e-07	AMRF HT + RT Impact_0h_downregulated.csv
Impact of RF and AMRF HT and their combination with RT	AMRF+RT impact - 0h	Downregulated	CRYBA4	-5.06934650586745	0.00186112735072486	AMRF HT + RT Impact_0h_downregulated.csv
Impact of RF and AMRF HT and their combination with RT	AMRF+RT impact - 0h	Downregulated	CRYBG1	-4.39913042282258	1.73550455954259e-08	AMRF HT + RT Impact_0h_downregulated.csv
Impact of RF and AMRF HT and their combination with RT	AMRF+RT impact - 0h	Upregulated	CRYBG2	2.19579227111172	0.00104018295360503	AMRF HT + RT Impact_0h_upregulated.csv
Impact of RF and AMRF HT and their combination with RT	AMRF+RT impact - 0h	Downregulated	CRYM	-1.51998715266402	0.0478872379921466	AMRF HT + RT Impact_0h_downregulated.csv
Impact of RF and AMRF HT and their combination with RT	AMRF+RT impact - 0h	Downregulated	CSF1	-3.78023015376253	3.08772033204841e-07	AMRF HT + RT Impact_0h_downregulated.csv
Impact of RF and AMRF HT and their combination with RT	AMRF+RT impact - 0h	Downregulated	CSF1R	-3.49676436658184	0.00153754036543446	AMRF HT + RT Impact_0h_downregulated.csv
Impact of RF and AMRF HT and their combination with RT	AMRF+RT impact - 0h	Downregulated	CSF2	-3.26733196566972	9.72242717409952e-05	AMRF HT + RT Impact_0h_downregulated.csv
Impact of RF and AMRF HT and their combination with RT	AMRF+RT impact - 0h	Downregulated	CSF3	-4.27669592092663	0.00449830024108834	AMRF HT + RT Impact_0h_downregulated.csv
Impact of RF and AMRF HT and their combination with RT	AMRF+RT impact - 0h	Downregulated	CSGALNACT1	-4.84032859668734	2.41279710683812e-05	AMRF HT + RT Impact_0h_downregulated.csv
Impact of RF and AMRF HT and their combination with RT	AMRF+RT impact - 0h	Upregulated	CSRP1-AS1	1.50369177200098	0.00271180851012643	AMRF HT + RT Impact_0h_upregulated.csv
Impact of RF and AMRF HT and their combination with RT	AMRF+RT impact - 0h	Downregulated	CSTF3-DT	-2.58281592023211	0.0024056073273359	AMRF HT + RT Impact_0h_downregulated.csv
Impact of RF and AMRF HT and their combination with RT	AMRF+RT impact - 0h	Downregulated	CT45A11P	-3.67728777722705	0.0168526561075166	AMRF HT + RT Impact_0h_downregulated.csv
Impact of RF and AMRF HT and their combination with RT	AMRF+RT impact - 0h	Downregulated	CTDP1-DT	-2.9665406601745	0.0479105841113868	AMRF HT + RT Impact_0h_downregulated.csv
Impact of RF and AMRF HT and their combination with RT	AMRF+RT impact - 0h	Downregulated	CTF1	-3.94425566602064	9.99683774635669e-06	AMRF HT + RT Impact_0h_downregulated.csv
Impact of RF and AMRF HT and their combination with RT	AMRF+RT impact - 0h	Downregulated	CTHRC1	-5.09605769596757	2.49324666770393e-08	AMRF HT + RT Impact_0h_downregulated.csv
Impact of RF and AMRF HT and their combination with RT	AMRF+RT impact - 0h	Downregulated	CTSO	-4.31164068076022	7.88447163059375e-05	AMRF HT + RT Impact_0h_downregulated.csv
Impact of RF and AMRF HT and their combination with RT	AMRF+RT impact - 0h	Downregulated	CTSS	-2.29006825228761	0.023223879499834	AMRF HT + RT Impact_0h_downregulated.csv
Impact of RF and AMRF HT and their combination with RT	AMRF+RT impact - 0h	Downregulated	CTSV	-1.91778732775786	0.000319534354508974	AMRF HT + RT Impact_0h_downregulated.csv
Impact of RF and AMRF HT and their combination with RT	AMRF+RT impact - 0h	Downregulated	CXCL6	-2.81085088464483	0.00416426320287105	AMRF HT + RT Impact_0h_downregulated.csv
Impact of RF and AMRF HT and their combination with RT	AMRF+RT impact - 0h	Downregulated	CXCL8	-2.42910237775395	6.47756264855628e-06	AMRF HT + RT Impact_0h_downregulated.csv
Impact of RF and AMRF HT and their combination with RT	AMRF+RT impact - 0h	Downregulated	CXCR3	-4.41210850831061	0.0290996963368108	AMRF HT + RT Impact_0h_downregulated.csv
Impact of RF and AMRF HT and their combination with RT	AMRF+RT impact - 0h	Downregulated	CYBRD1	-3.33129335809811	2.1049411093581e-06	AMRF HT + RT Impact_0h_downregulated.csv
Impact of RF and AMRF HT and their combination with RT	AMRF+RT impact - 0h	Downregulated	CYP19A1	-2.61664411637996	0.0112131831063019	AMRF HT + RT Impact_0h_downregulated.csv
Impact of RF and AMRF HT and their combination with RT	AMRF+RT impact - 0h	Downregulated	CYP1B1	-2.2257460374374	0.000431100874912768	AMRF HT + RT Impact_0h_downregulated.csv
Impact of RF and AMRF HT and their combination with RT	AMRF+RT impact - 0h	Upregulated	CYP26A1	2.06480668713205	0.0161169255472125	AMRF HT + RT Impact_0h_upregulated.csv
Impact of RF and AMRF HT and their combination with RT	AMRF+RT impact - 0h	Downregulated	CYP26B1	-2.17128948834759	0.0159042084793326	AMRF HT + RT Impact_0h_downregulated.csv
Impact of RF and AMRF HT and their combination with RT	AMRF+RT impact - 0h	Downregulated	CYP27C1	-7.5924761235553	1.26877725073045e-06	AMRF HT + RT Impact_0h_downregulated.csv
Impact of RF and AMRF HT and their combination with RT	AMRF+RT impact - 0h	Downregulated	CYP2U1	-3.1860688810908	6.81031485393578e-06	AMRF HT + RT Impact_0h_downregulated.csv
Impact of RF and AMRF HT and their combination with RT	AMRF+RT impact - 0h	Downregulated	CYS1	-3.16641516293824	0.00066857822897865	AMRF HT + RT Impact_0h_downregulated.csv
Impact of RF and AMRF HT and their combination with RT	AMRF+RT impact - 0h	Downregulated	DAB2	-2.74254148503379	1.74062897101001e-06	AMRF HT + RT Impact_0h_downregulated.csv
Impact of RF and AMRF HT and their combination with RT	AMRF+RT impact - 0h	Downregulated	DACT1	-6.40884991699417	8.18233910778657e-08	AMRF HT + RT Impact_0h_downregulated.csv
Impact of RF and AMRF HT and their combination with RT	AMRF+RT impact - 0h	Downregulated	DACT3	-5.27313302862822	3.87636617884051e-05	AMRF HT + RT Impact_0h_downregulated.csv
Impact of RF and AMRF HT and their combination with RT	AMRF+RT impact - 0h	Downregulated	DAND5	-3.89361952781264	0.0371139120114405	AMRF HT + RT Impact_0h_downregulated.csv
Impact of RF and AMRF HT and their combination with RT	AMRF+RT impact - 0h	Downregulated	DAZL	-6.01565657550839	0.0175138344293228	AMRF HT + RT Impact_0h_downregulated.csv
Impact of RF and AMRF HT and their combination with RT	AMRF+RT impact - 0h	Downregulated	DBP	-1.62896734648959	1.10291686407085e-05	AMRF HT + RT Impact_0h_downregulated.csv
Impact of RF and AMRF HT and their combination with RT	AMRF+RT impact - 0h	Downregulated	DCAF6	-1.5534314647532	1.56435709977578e-05	AMRF HT + RT Impact_0h_downregulated.csv
Impact of RF and AMRF HT and their combination with RT	AMRF+RT impact - 0h	Downregulated	DCC	-5.09746389528486	0.0114884302697229	AMRF HT + RT Impact_0h_downregulated.csv
Impact of RF and AMRF HT and their combination with RT	AMRF+RT impact - 0h	Downregulated	DCHS2	-6.62073328819768	0.00224400064834501	AMRF HT + RT Impact_0h_downregulated.csv
Impact of RF and AMRF HT and their combination with RT	AMRF+RT impact - 0h	Downregulated	DCLK2	-9.70215710137106	8.22450367592444e-07	AMRF HT + RT Impact_0h_downregulated.csv
Impact of RF and AMRF HT and their combination with RT	AMRF+RT impact - 0h	Downregulated	DCLRE1B	-2.3213928410144	1.07267968393605e-10	AMRF HT + RT Impact_0h_downregulated.csv
Impact of RF and AMRF HT and their combination with RT	AMRF+RT impact - 0h	Downregulated	DDO	-5.02334824357632	6.86856938039164e-06	AMRF HT + RT Impact_0h_downregulated.csv
Impact of RF and AMRF HT and their combination with RT	AMRF+RT impact - 0h	Downregulated	DDR2	-7.13825791176242	2.27091777112728e-08	AMRF HT + RT Impact_0h_downregulated.csv
Impact of RF and AMRF HT and their combination with RT	AMRF+RT impact - 0h	Downregulated	DDX60	-2.96170557180393	0.00578591897131901	AMRF HT + RT Impact_0h_downregulated.csv
Impact of RF and AMRF HT and their combination with RT	AMRF+RT impact - 0h	Downregulated	DEDD2	-2.48559518052465	1.43415150506581e-05	AMRF HT + RT Impact_0h_downregulated.csv
Impact of RF and AMRF HT and their combination with RT	AMRF+RT impact - 0h	Downregulated	DELEC1	-2.11094854980423	0.0329591414539294	AMRF HT + RT Impact_0h_downregulated.csv
Impact of RF and AMRF HT and their combination with RT	AMRF+RT impact - 0h	Downregulated	DGAT2	-1.57076411029793	0.0115419333042133	AMRF HT + RT Impact_0h_downregulated.csv
Impact of RF and AMRF HT and their combination with RT	AMRF+RT impact - 0h	Downregulated	DHDH	-2.09901302947671	1.36117407843243e-05	AMRF HT + RT Impact_0h_downregulated.csv
Impact of RF and AMRF HT and their combination with RT	AMRF+RT impact - 0h	Downregulated	DHX58	-3.16233988547079	0.000388071825904656	AMRF HT + RT Impact_0h_downregulated.csv
Impact of RF and AMRF HT and their combination with RT	AMRF+RT impact - 0h	Downregulated	DIRAS1	-4.38489359926298	0.00145077437674285	AMRF HT + RT Impact_0h_downregulated.csv
Impact of RF and AMRF HT and their combination with RT	AMRF+RT impact - 0h	Downregulated	DIRAS2	-2.88506834101582	0.00493814638971008	AMRF HT + RT Impact_0h_downregulated.csv
Impact of RF and AMRF HT and their combination with RT	AMRF+RT impact - 0h	Downregulated	DIRAS3	-3.28716580603046	1.9898608239448e-05	AMRF HT + RT Impact_0h_downregulated.csv
Impact of RF and AMRF HT and their combination with RT	AMRF+RT impact - 0h	Downregulated	DISC1	-2.85265614214977	0.000222333498710013	AMRF HT + RT Impact_0h_downregulated.csv
Impact of RF and AMRF HT and their combination with RT	AMRF+RT impact - 0h	Downregulated	DKK3	-3.12322766812761	0.000110942565745494	AMRF HT + RT Impact_0h_downregulated.csv
Impact of RF and AMRF HT and their combination with RT	AMRF+RT impact - 0h	Downregulated	DLC1	-4.29072950570999	0.00603325367037075	AMRF HT + RT Impact_0h_downregulated.csv
Impact of RF and AMRF HT and their combination with RT	AMRF+RT impact - 0h	Downregulated	DMC1	-3.4688458260998	0.0384011628822894	AMRF HT + RT Impact_0h_downregulated.csv
Impact of RF and AMRF HT and their combination with RT	AMRF+RT impact - 0h	Upregulated	DMGDH	2.48546774338026	0.00211815533323861	AMRF HT + RT Impact_0h_upregulated.csv
Impact of RF and AMRF HT and their combination with RT	AMRF+RT impact - 0h	Downregulated	DMRTA2	-4.06644268515295	0.0175349964603659	AMRF HT + RT Impact_0h_downregulated.csv
Impact of RF and AMRF HT and their combination with RT	AMRF+RT impact - 0h	Downregulated	DNAAF11	-5.14988176010162	0.0024840980202583	AMRF HT + RT Impact_0h_downregulated.csv
Impact of RF and AMRF HT and their combination with RT	AMRF+RT impact - 0h	Downregulated	DNAAF8	-2.50445980505097	8.5743607088535e-05	AMRF HT + RT Impact_0h_downregulated.csv
Impact of RF and AMRF HT and their combination with RT	AMRF+RT impact - 0h	Downregulated	DNAH10	-3.30132865648007	0.00313233583016486	AMRF HT + RT Impact_0h_downregulated.csv
Impact of RF and AMRF HT and their combination with RT	AMRF+RT impact - 0h	Downregulated	DNAH11	-3.78105152592175	5.023641232656e-05	AMRF HT + RT Impact_0h_downregulated.csv
Impact of RF and AMRF HT and their combination with RT	AMRF+RT impact - 0h	Downregulated	DNAH6	-2.47073438204334	0.00135602112166255	AMRF HT + RT Impact_0h_downregulated.csv
Impact of RF and AMRF HT and their combination with RT	AMRF+RT impact - 0h	Downregulated	DNAH7	-2.57602246698196	0.000651607452523006	AMRF HT + RT Impact_0h_downregulated.csv
Impact of RF and AMRF HT and their combination with RT	AMRF+RT impact - 0h	Downregulated	DNAJA1	-1.52171499823493	0.00227089332422251	AMRF HT + RT Impact_0h_downregulated.csv
Impact of RF and AMRF HT and their combination with RT	AMRF+RT impact - 0h	Downregulated	DNAJA4	-2.77389242945806	0.00771230841280728	AMRF HT + RT Impact_0h_downregulated.csv
Impact of RF and AMRF HT and their combination with RT	AMRF+RT impact - 0h	Downregulated	DNAJB1	-3.15005229309037	6.21505789380376e-05	AMRF HT + RT Impact_0h_downregulated.csv
Impact of RF and AMRF HT and their combination with RT	AMRF+RT impact - 0h	Downregulated	DNAJB4	-3.33110446988097	3.09714834881856e-07	AMRF HT + RT Impact_0h_downregulated.csv
Impact of RF and AMRF HT and their combination with RT	AMRF+RT impact - 0h	Downregulated	DNAJB5	-2.80344112948852	8.65019319141105e-06	AMRF HT + RT Impact_0h_downregulated.csv
Impact of RF and AMRF HT and their combination with RT	AMRF+RT impact - 0h	Downregulated	DOCK3	-2.88789934172897	0.00177028289086548	AMRF HT + RT Impact_0h_downregulated.csv
Impact of RF and AMRF HT and their combination with RT	AMRF+RT impact - 0h	Downregulated	DOCK4	-1.74217464279889	0.000696720797621164	AMRF HT + RT Impact_0h_downregulated.csv
Impact of RF and AMRF HT and their combination with RT	AMRF+RT impact - 0h	Downregulated	DPF1	-2.21331373628871	2.83416313235445e-07	AMRF HT + RT Impact_0h_downregulated.csv
Impact of RF and AMRF HT and their combination with RT	AMRF+RT impact - 0h	Downregulated	DPP4	-4.53313771900396	8.10291154727979e-06	AMRF HT + RT Impact_0h_downregulated.csv
Impact of RF and AMRF HT and their combination with RT	AMRF+RT impact - 0h	Upregulated	DPRXP3	4.80157930112759	0.0488234876450022	AMRF HT + RT Impact_0h_upregulated.csv
Impact of RF and AMRF HT and their combination with RT	AMRF+RT impact - 0h	Downregulated	DPYSL3	-2.38552482688418	0.0004731921765212	AMRF HT + RT Impact_0h_downregulated.csv
Impact of RF and AMRF HT and their combination with RT	AMRF+RT impact - 0h	Downregulated	DPYSL4	-6.91179569314714	1.03523845431948e-06	AMRF HT + RT Impact_0h_downregulated.csv
Impact of RF and AMRF HT and their combination with RT	AMRF+RT impact - 0h	Downregulated	DQX1	-2.64713171027862	0.0131949989483021	AMRF HT + RT Impact_0h_downregulated.csv
Impact of RF and AMRF HT and their combination with RT	AMRF+RT impact - 0h	Downregulated	DRP2	-2.21977928456691	0.00670599052832279	AMRF HT + RT Impact_0h_downregulated.csv
Impact of RF and AMRF HT and their combination with RT	AMRF+RT impact - 0h	Downregulated	DSE	-2.67009061118783	8.54607060529578e-07	AMRF HT + RT Impact_0h_downregulated.csv
Impact of RF and AMRF HT and their combination with RT	AMRF+RT impact - 0h	Upregulated	DTX4	2.17793041586169	0.0105877782253587	AMRF HT + RT Impact_0h_upregulated.csv
Impact of RF and AMRF HT and their combination with RT	AMRF+RT impact - 0h	Downregulated	DUBR	-5.73819788798425	6.42163635288356e-11	AMRF HT + RT Impact_0h_downregulated.csv
Impact of RF and AMRF HT and their combination with RT	AMRF+RT impact - 0h	Downregulated	DUSP10	-1.96449644711452	0.0198300397433563	AMRF HT + RT Impact_0h_downregulated.csv
Impact of RF and AMRF HT and their combination with RT	AMRF+RT impact - 0h	Downregulated	DUSP19	-2.96975651603065	0.000240680492592713	AMRF HT + RT Impact_0h_downregulated.csv
Impact of RF and AMRF HT and their combination with RT	AMRF+RT impact - 0h	Downregulated	DUSP23	-5.75726870891229	5.22961012266501e-09	AMRF HT + RT Impact_0h_downregulated.csv
Impact of RF and AMRF HT and their combination with RT	AMRF+RT impact - 0h	Upregulated	DYDC2	3.85444698314883	0.00925149064685419	AMRF HT + RT Impact_0h_upregulated.csv
Impact of RF and AMRF HT and their combination with RT	AMRF+RT impact - 0h	Downregulated	DYNC2H1	-4.50302806582586	3.29487965176231e-07	AMRF HT + RT Impact_0h_downregulated.csv
Impact of RF and AMRF HT and their combination with RT	AMRF+RT impact - 0h	Downregulated	DYRK3	-1.80735806814861	1.08953759713514e-08	AMRF HT + RT Impact_0h_downregulated.csv
Impact of RF and AMRF HT and their combination with RT	AMRF+RT impact - 0h	Downregulated	DYRK3-AS1	-1.52599381879336	0.0380291199650592	AMRF HT + RT Impact_0h_downregulated.csv
Impact of RF and AMRF HT and their combination with RT	AMRF+RT impact - 0h	Upregulated	DYSF	4.49723808608011	3.86271129849435e-06	AMRF HT + RT Impact_0h_upregulated.csv
Impact of RF and AMRF HT and their combination with RT	AMRF+RT impact - 0h	Downregulated	DZANK1	-1.70200494449407	0.000811260324261631	AMRF HT + RT Impact_0h_downregulated.csv
Impact of RF and AMRF HT and their combination with RT	AMRF+RT impact - 0h	Downregulated	DZIP1L	-4.15520402934647	7.75276233995613e-07	AMRF HT + RT Impact_0h_downregulated.csv
Impact of RF and AMRF HT and their combination with RT	AMRF+RT impact - 0h	Downregulated	DZIP3	-1.86303839697874	0.000268147624662751	AMRF HT + RT Impact_0h_downregulated.csv
Impact of RF and AMRF HT and their combination with RT	AMRF+RT impact - 0h	Downregulated	ECI2-DT	-1.50119620017492	0.0401542938987529	AMRF HT + RT Impact_0h_downregulated.csv
Impact of RF and AMRF HT and their combination with RT	AMRF+RT impact - 0h	Downregulated	EDA	-2.19076143705689	0.001644729747718	AMRF HT + RT Impact_0h_downregulated.csv
Impact of RF and AMRF HT and their combination with RT	AMRF+RT impact - 0h	Upregulated	EDA2R	3.99914897786258	0.00731641918309555	AMRF HT + RT Impact_0h_upregulated.csv
Impact of RF and AMRF HT and their combination with RT	AMRF+RT impact - 0h	Downregulated	EDN1	-1.9713087530757	0.0102686251090278	AMRF HT + RT Impact_0h_downregulated.csv
Impact of RF and AMRF HT and their combination with RT	AMRF+RT impact - 0h	Downregulated	EDN2	-3.19587949140305	0.0332355296443916	AMRF HT + RT Impact_0h_downregulated.csv
Impact of RF and AMRF HT and their combination with RT	AMRF+RT impact - 0h	Upregulated	EEF1A1P4	1.59245481171149	0.00537209583696802	AMRF HT + RT Impact_0h_upregulated.csv
Impact of RF and AMRF HT and their combination with RT	AMRF+RT impact - 0h	Upregulated	EEIG1	1.71346377778337	4.03647355658726e-08	AMRF HT + RT Impact_0h_upregulated.csv
Impact of RF and AMRF HT and their combination with RT	AMRF+RT impact - 0h	Downregulated	EFEMP2	-6.6874028102496	3.53256639776203e-10	AMRF HT + RT Impact_0h_downregulated.csv
Impact of RF and AMRF HT and their combination with RT	AMRF+RT impact - 0h	Downregulated	EFNA4	-2.09622097101647	0.000442213412611268	AMRF HT + RT Impact_0h_downregulated.csv
Impact of RF and AMRF HT and their combination with RT	AMRF+RT impact - 0h	Downregulated	EFNA5	-5.24213014405631	4.4730922678531e-07	AMRF HT + RT Impact_0h_downregulated.csv
Impact of RF and AMRF HT and their combination with RT	AMRF+RT impact - 0h	Upregulated	EFNB1	1.63789628824183	0.00240999941253743	AMRF HT + RT Impact_0h_upregulated.csv
Impact of RF and AMRF HT and their combination with RT	AMRF+RT impact - 0h	Downregulated	EGF	-5.05605701845421	0.0321685899594669	AMRF HT + RT Impact_0h_downregulated.csv
Impact of RF and AMRF HT and their combination with RT	AMRF+RT impact - 0h	Downregulated	EGR3	-1.65215943903715	0.0433899860370317	AMRF HT + RT Impact_0h_downregulated.csv
Impact of RF and AMRF HT and their combination with RT	AMRF+RT impact - 0h	Downregulated	EHD2	-4.15829727886118	0.00112230130144471	AMRF HT + RT Impact_0h_downregulated.csv
Impact of RF and AMRF HT and their combination with RT	AMRF+RT impact - 0h	Downregulated	EIF1B-AS1	-2.14576351436004	0.0408202319234897	AMRF HT + RT Impact_0h_downregulated.csv
Impact of RF and AMRF HT and their combination with RT	AMRF+RT impact - 0h	Downregulated	EIF4EBP3	-4.74908125445038	0.0177326906063055	AMRF HT + RT Impact_0h_downregulated.csv
Impact of RF and AMRF HT and their combination with RT	AMRF+RT impact - 0h	Upregulated	ELFN2	1.89724376129888	0.0234503195118836	AMRF HT + RT Impact_0h_upregulated.csv
Impact of RF and AMRF HT and their combination with RT	AMRF+RT impact - 0h	Downregulated	ELK3	-2.53970771703038	0.0012066717414229	AMRF HT + RT Impact_0h_downregulated.csv
Impact of RF and AMRF HT and their combination with RT	AMRF+RT impact - 0h	Downregulated	ELMOD1	-4.7431747011798	0.0274472686016946	AMRF HT + RT Impact_0h_downregulated.csv
Impact of RF and AMRF HT and their combination with RT	AMRF+RT impact - 0h	Downregulated	ELN-AS1	-1.844115758922	0.0427760420136185	AMRF HT + RT Impact_0h_downregulated.csv
Impact of RF and AMRF HT and their combination with RT	AMRF+RT impact - 0h	Downregulated	EML1	-6.08475942082555	4.40114975262168e-07	AMRF HT + RT Impact_0h_downregulated.csv
Impact of RF and AMRF HT and their combination with RT	AMRF+RT impact - 0h	Downregulated	ENC1	-1.94025553802732	0.000788140442069648	AMRF HT + RT Impact_0h_downregulated.csv
Impact of RF and AMRF HT and their combination with RT	AMRF+RT impact - 0h	Downregulated	ENHO	-3.17502044699971	0.00986430650181237	AMRF HT + RT Impact_0h_downregulated.csv
Impact of RF and AMRF HT and their combination with RT	AMRF+RT impact - 0h	Downregulated	ENOX1	-4.52747340140415	0.000404356672675469	AMRF HT + RT Impact_0h_downregulated.csv
Impact of RF and AMRF HT and their combination with RT	AMRF+RT impact - 0h	Downregulated	ENPP3	-2.9480928249311	0.0178116472160189	AMRF HT + RT Impact_0h_downregulated.csv
Impact of RF and AMRF HT and their combination with RT	AMRF+RT impact - 0h	Downregulated	EPAS1	-5.43443666868924	1.80538957188694e-06	AMRF HT + RT Impact_0h_downregulated.csv
Impact of RF and AMRF HT and their combination with RT	AMRF+RT impact - 0h	Downregulated	EPG5	-1.79319200994783	3.25755929473383e-05	AMRF HT + RT Impact_0h_downregulated.csv
Impact of RF and AMRF HT and their combination with RT	AMRF+RT impact - 0h	Upregulated	EPHA10	1.77775529450779	0.00933288906853292	AMRF HT + RT Impact_0h_upregulated.csv
Impact of RF and AMRF HT and their combination with RT	AMRF+RT impact - 0h	Downregulated	EPHA3	-3.34347103255983	0.0208677660947652	AMRF HT + RT Impact_0h_downregulated.csv
Impact of RF and AMRF HT and their combination with RT	AMRF+RT impact - 0h	Downregulated	EPHA5	-10.8183793051132	0.0248066427783919	AMRF HT + RT Impact_0h_downregulated.csv
Impact of RF and AMRF HT and their combination with RT	AMRF+RT impact - 0h	Downregulated	EPHA5-AS1	-28.1647494468852	0.00918468423463284	AMRF HT + RT Impact_0h_downregulated.csv
Impact of RF and AMRF HT and their combination with RT	AMRF+RT impact - 0h	Downregulated	EPHB3	-1.88743994163468	0.000975805681617824	AMRF HT + RT Impact_0h_downregulated.csv
Impact of RF and AMRF HT and their combination with RT	AMRF+RT impact - 0h	Downregulated	EPHB4	-1.81362500779851	0.00117758152561355	AMRF HT + RT Impact_0h_downregulated.csv
Impact of RF and AMRF HT and their combination with RT	AMRF+RT impact - 0h	Downregulated	EPM2AIP1	-1.66057664666066	0.000478821038494334	AMRF HT + RT Impact_0h_downregulated.csv
Impact of RF and AMRF HT and their combination with RT	AMRF+RT impact - 0h	Upregulated	EPOP	1.76629598156696	1.65518334315392e-08	AMRF HT + RT Impact_0h_upregulated.csv
Impact of RF and AMRF HT and their combination with RT	AMRF+RT impact - 0h	Downregulated	EPPK1	-2.34475737003038	0.00304950289401547	AMRF HT + RT Impact_0h_downregulated.csv
Impact of RF and AMRF HT and their combination with RT	AMRF+RT impact - 0h	Upregulated	EPS8L1	1.79873237199568	0.000925038621544506	AMRF HT + RT Impact_0h_upregulated.csv
Impact of RF and AMRF HT and their combination with RT	AMRF+RT impact - 0h	Downregulated	ERG	-25.2485044127668	0.021427475805023	AMRF HT + RT Impact_0h_downregulated.csv
Impact of RF and AMRF HT and their combination with RT	AMRF+RT impact - 0h	Upregulated	ERVMER34-1	1.56647159752685	0.0114003638741691	AMRF HT + RT Impact_0h_upregulated.csv
Impact of RF and AMRF HT and their combination with RT	AMRF+RT impact - 0h	Downregulated	ESAM	-1.84907214824972	0.033201496441865	AMRF HT + RT Impact_0h_downregulated.csv
Impact of RF and AMRF HT and their combination with RT	AMRF+RT impact - 0h	Downregulated	ESR1	-4.78469751121311	0.00884557728162304	AMRF HT + RT Impact_0h_downregulated.csv
Impact of RF and AMRF HT and their combination with RT	AMRF+RT impact - 0h	Downregulated	EVA1B	-3.33766755627703	1.0353947010347e-05	AMRF HT + RT Impact_0h_downregulated.csv
Impact of RF and AMRF HT and their combination with RT	AMRF+RT impact - 0h	Downregulated	EVC	-8.40674006409371	1.93491192647066e-05	AMRF HT + RT Impact_0h_downregulated.csv
Impact of RF and AMRF HT and their combination with RT	AMRF+RT impact - 0h	Downregulated	EXT1	-2.64303575416063	9.53061597234257e-07	AMRF HT + RT Impact_0h_downregulated.csv
Impact of RF and AMRF HT and their combination with RT	AMRF+RT impact - 0h	Downregulated	EXTL2	-1.58897743890978	6.50748960886443e-05	AMRF HT + RT Impact_0h_downregulated.csv
Impact of RF and AMRF HT and their combination with RT	AMRF+RT impact - 0h	Downregulated	EYA1	-6.59296115094652	0.0254689786686133	AMRF HT + RT Impact_0h_downregulated.csv
Impact of RF and AMRF HT and their combination with RT	AMRF+RT impact - 0h	Downregulated	F2	-3.49889984101945	0.0157209074009921	AMRF HT + RT Impact_0h_downregulated.csv
Impact of RF and AMRF HT and their combination with RT	AMRF+RT impact - 0h	Downregulated	F2R	-4.43943475237273	4.08174796861117e-07	AMRF HT + RT Impact_0h_downregulated.csv
Impact of RF and AMRF HT and their combination with RT	AMRF+RT impact - 0h	Downregulated	F3	-3.04694382454284	2.17423026002151e-06	AMRF HT + RT Impact_0h_downregulated.csv
Impact of RF and AMRF HT and their combination with RT	AMRF+RT impact - 0h	Downregulated	F8	-1.52976343003119	0.0107230215949432	AMRF HT + RT Impact_0h_downregulated.csv
Impact of RF and AMRF HT and their combination with RT	AMRF+RT impact - 0h	Upregulated	FA2H	2.31581915092099	0.00427385873304434	AMRF HT + RT Impact_0h_upregulated.csv
Impact of RF and AMRF HT and their combination with RT	AMRF+RT impact - 0h	Downregulated	FABP3	-4.12914516825948	0.015310219605559	AMRF HT + RT Impact_0h_downregulated.csv
Impact of RF and AMRF HT and their combination with RT	AMRF+RT impact - 0h	Downregulated	FABP4	-24.3695960443504	0.026775578437338	AMRF HT + RT Impact_0h_downregulated.csv
Impact of RF and AMRF HT and their combination with RT	AMRF+RT impact - 0h	Downregulated	FAH	-1.81458483015958	7.57886415931471e-05	AMRF HT + RT Impact_0h_downregulated.csv
Impact of RF and AMRF HT and their combination with RT	AMRF+RT impact - 0h	Upregulated	FAM110C	1.55641415041265	0.0454639725991083	AMRF HT + RT Impact_0h_upregulated.csv
Impact of RF and AMRF HT and their combination with RT	AMRF+RT impact - 0h	Downregulated	FAM114A1	-3.4427982786409	1.52738606053049e-05	AMRF HT + RT Impact_0h_downregulated.csv
Impact of RF and AMRF HT and their combination with RT	AMRF+RT impact - 0h	Downregulated	FAM13A	-4.48684569724774	2.64255868483781e-07	AMRF HT + RT Impact_0h_downregulated.csv
Impact of RF and AMRF HT and their combination with RT	AMRF+RT impact - 0h	Downregulated	FAM13C	-2.39229394256116	0.00265275109328959	AMRF HT + RT Impact_0h_downregulated.csv
Impact of RF and AMRF HT and their combination with RT	AMRF+RT impact - 0h	Downregulated	FAM161A	-1.61964054897349	6.57542000926703e-05	AMRF HT + RT Impact_0h_downregulated.csv
Impact of RF and AMRF HT and their combination with RT	AMRF+RT impact - 0h	Downregulated	FAM167B	-1.74713437150681	0.0350709161005523	AMRF HT + RT Impact_0h_downregulated.csv
Impact of RF and AMRF HT and their combination with RT	AMRF+RT impact - 0h	Downregulated	FAM171B	-3.85117932804194	3.51229224755256e-08	AMRF HT + RT Impact_0h_downregulated.csv
Impact of RF and AMRF HT and their combination with RT	AMRF+RT impact - 0h	Downregulated	FAM184A	-4.44032266108017	0.00169048032552933	AMRF HT + RT Impact_0h_downregulated.csv
Impact of RF and AMRF HT and their combination with RT	AMRF+RT impact - 0h	Downregulated	FAM200A	-2.09619837079899	1.28182969847107e-09	AMRF HT + RT Impact_0h_downregulated.csv
Impact of RF and AMRF HT and their combination with RT	AMRF+RT impact - 0h	Downregulated	FAM222A	-3.32005816267103	1.16896022683875e-08	AMRF HT + RT Impact_0h_downregulated.csv
Impact of RF and AMRF HT and their combination with RT	AMRF+RT impact - 0h	Downregulated	FAM225B	-1.84454437878324	0.00458803226751008	AMRF HT + RT Impact_0h_downregulated.csv
Impact of RF and AMRF HT and their combination with RT	AMRF+RT impact - 0h	Downregulated	FAM229B	-2.61492159198755	9.03021253817366e-05	AMRF HT + RT Impact_0h_downregulated.csv
Impact of RF and AMRF HT and their combination with RT	AMRF+RT impact - 0h	Downregulated	FAM230C	-24.6590823541186	0.0249231016823717	AMRF HT + RT Impact_0h_downregulated.csv
Impact of RF and AMRF HT and their combination with RT	AMRF+RT impact - 0h	Downregulated	FAM43A	-2.58628866277759	2.1049411093581e-06	AMRF HT + RT Impact_0h_downregulated.csv
Impact of RF and AMRF HT and their combination with RT	AMRF+RT impact - 0h	Downregulated	FAM66B	-6.4385035310959	0.000437236496640737	AMRF HT + RT Impact_0h_downregulated.csv
Impact of RF and AMRF HT and their combination with RT	AMRF+RT impact - 0h	Downregulated	FAM66C	-2.27501720068197	0.0179974096234596	AMRF HT + RT Impact_0h_downregulated.csv
Impact of RF and AMRF HT and their combination with RT	AMRF+RT impact - 0h	Downregulated	FAM72C	-3.59864626731643	3.4532418468885e-05	AMRF HT + RT Impact_0h_downregulated.csv
Impact of RF and AMRF HT and their combination with RT	AMRF+RT impact - 0h	Downregulated	FAM78A	-1.92017078357194	0.000774336636315624	AMRF HT + RT Impact_0h_downregulated.csv
Impact of RF and AMRF HT and their combination with RT	AMRF+RT impact - 0h	Downregulated	FAM83A	-5.11738162972024	0.0382587990117237	AMRF HT + RT Impact_0h_downregulated.csv
Impact of RF and AMRF HT and their combination with RT	AMRF+RT impact - 0h	Downregulated	FAM83C	-2.4643391386713	0.0453086964526625	AMRF HT + RT Impact_0h_downregulated.csv
Impact of RF and AMRF HT and their combination with RT	AMRF+RT impact - 0h	Downregulated	FAM83D	-2.04133793558331	8.90653586244193e-07	AMRF HT + RT Impact_0h_downregulated.csv
Impact of RF and AMRF HT and their combination with RT	AMRF+RT impact - 0h	Downregulated	FANK1	-3.3407250584281	3.37183067779932e-05	AMRF HT + RT Impact_0h_downregulated.csv
Impact of RF and AMRF HT and their combination with RT	AMRF+RT impact - 0h	Downregulated	FAS	-1.87320792014859	0.00564453454104576	AMRF HT + RT Impact_0h_downregulated.csv
Impact of RF and AMRF HT and their combination with RT	AMRF+RT impact - 0h	Downregulated	FAT2	-3.82234081515617	0.0269528921706681	AMRF HT + RT Impact_0h_downregulated.csv
Impact of RF and AMRF HT and their combination with RT	AMRF+RT impact - 0h	Downregulated	FAXDC2	-2.82795814512533	0.00196481460568586	AMRF HT + RT Impact_0h_downregulated.csv
Impact of RF and AMRF HT and their combination with RT	AMRF+RT impact - 0h	Downregulated	FBF1	-1.59794176872214	0.0062158146775056	AMRF HT + RT Impact_0h_downregulated.csv
Impact of RF and AMRF HT and their combination with RT	AMRF+RT impact - 0h	Downregulated	FBLL1	-1.93540633505731	0.0414643756342032	AMRF HT + RT Impact_0h_downregulated.csv
Impact of RF and AMRF HT and their combination with RT	AMRF+RT impact - 0h	Downregulated	FBLN5	-4.61627400436763	2.79933985093461e-05	AMRF HT + RT Impact_0h_downregulated.csv
Impact of RF and AMRF HT and their combination with RT	AMRF+RT impact - 0h	Downregulated	FBLN7	-5.5574612328452	0.00452513906169511	AMRF HT + RT Impact_0h_downregulated.csv
Impact of RF and AMRF HT and their combination with RT	AMRF+RT impact - 0h	Downregulated	FBN2	-5.49221920590739	0.000150420176060035	AMRF HT + RT Impact_0h_downregulated.csv
Impact of RF and AMRF HT and their combination with RT	AMRF+RT impact - 0h	Upregulated	FBN3	1.55794714273546	0.0215612750955903	AMRF HT + RT Impact_0h_upregulated.csv
Impact of RF and AMRF HT and their combination with RT	AMRF+RT impact - 0h	Downregulated	FBXL13	-2.16858656199185	0.00033935875396011	AMRF HT + RT Impact_0h_downregulated.csv
Impact of RF and AMRF HT and their combination with RT	AMRF+RT impact - 0h	Downregulated	FBXO15	-2.31379663604179	0.00696039954330643	AMRF HT + RT Impact_0h_downregulated.csv
Impact of RF and AMRF HT and their combination with RT	AMRF+RT impact - 0h	Upregulated	FBXO27	1.70589277650186	0.037946500886722	AMRF HT + RT Impact_0h_upregulated.csv
Impact of RF and AMRF HT and their combination with RT	AMRF+RT impact - 0h	Downregulated	FBXO36	-1.94223765484329	1.9898608239448e-05	AMRF HT + RT Impact_0h_downregulated.csv
Impact of RF and AMRF HT and their combination with RT	AMRF+RT impact - 0h	Downregulated	FBXO43	-4.44003824040847	1.36117407843243e-05	AMRF HT + RT Impact_0h_downregulated.csv
Impact of RF and AMRF HT and their combination with RT	AMRF+RT impact - 0h	Upregulated	FERMT1	2.0257654518858	0.00190758461835179	AMRF HT + RT Impact_0h_upregulated.csv
Impact of RF and AMRF HT and their combination with RT	AMRF+RT impact - 0h	Downregulated	FERMT2	-2.48694249870028	2.45769319295286e-05	AMRF HT + RT Impact_0h_downregulated.csv
Impact of RF and AMRF HT and their combination with RT	AMRF+RT impact - 0h	Downregulated	FERMT3	-2.65520490342708	0.00541330611301012	AMRF HT + RT Impact_0h_downregulated.csv
Impact of RF and AMRF HT and their combination with RT	AMRF+RT impact - 0h	Downregulated	FEZF1	-3.91151618698966	0.00719813125970473	AMRF HT + RT Impact_0h_downregulated.csv
Impact of RF and AMRF HT and their combination with RT	AMRF+RT impact - 0h	Downregulated	FGD1	-2.75129879567245	1.88951670002177e-05	AMRF HT + RT Impact_0h_downregulated.csv
Impact of RF and AMRF HT and their combination with RT	AMRF+RT impact - 0h	Downregulated	FGF1	-5.94168594925837	0.00032929094581402	AMRF HT + RT Impact_0h_downregulated.csv
Impact of RF and AMRF HT and their combination with RT	AMRF+RT impact - 0h	Downregulated	FHAD1	-4.51334057412017	1.66407098387758e-07	AMRF HT + RT Impact_0h_downregulated.csv
Impact of RF and AMRF HT and their combination with RT	AMRF+RT impact - 0h	Upregulated	FIBCD1	1.91987123494271	0.0177652001575583	AMRF HT + RT Impact_0h_upregulated.csv
Impact of RF and AMRF HT and their combination with RT	AMRF+RT impact - 0h	Downregulated	FIBIN	-24.647256313701	0.0250084843454582	AMRF HT + RT Impact_0h_downregulated.csv
Impact of RF and AMRF HT and their combination with RT	AMRF+RT impact - 0h	Upregulated	FILIP1	2.86614305861734	0.000587670387744989	AMRF HT + RT Impact_0h_upregulated.csv
Impact of RF and AMRF HT and their combination with RT	AMRF+RT impact - 0h	Downregulated	FILIP1L	-3.42891611766948	1.7397381480846e-06	AMRF HT + RT Impact_0h_downregulated.csv
Impact of RF and AMRF HT and their combination with RT	AMRF+RT impact - 0h	Downregulated	FLG-AS1	-3.68124910498032	0.000117316904822581	AMRF HT + RT Impact_0h_downregulated.csv
Impact of RF and AMRF HT and their combination with RT	AMRF+RT impact - 0h	Upregulated	FLNB	1.90801771420067	0.00193077466674055	AMRF HT + RT Impact_0h_upregulated.csv
Impact of RF and AMRF HT and their combination with RT	AMRF+RT impact - 0h	Downregulated	FLNC	-2.36687842353172	0.0323260605485786	AMRF HT + RT Impact_0h_downregulated.csv
Impact of RF and AMRF HT and their combination with RT	AMRF+RT impact - 0h	Downregulated	FLOT1	-1.81951195572355	0.000248815584945216	AMRF HT + RT Impact_0h_downregulated.csv
Impact of RF and AMRF HT and their combination with RT	AMRF+RT impact - 0h	Downregulated	FLT1	-2.43588786998863	0.000884370555751087	AMRF HT + RT Impact_0h_downregulated.csv
Impact of RF and AMRF HT and their combination with RT	AMRF+RT impact - 0h	Downregulated	FLVCR2	-2.20072804602175	0.0112131831063019	AMRF HT + RT Impact_0h_downregulated.csv
Impact of RF and AMRF HT and their combination with RT	AMRF+RT impact - 0h	Downregulated	FMO4	-2.18573277944895	0.00103581809091382	AMRF HT + RT Impact_0h_downregulated.csv
Impact of RF and AMRF HT and their combination with RT	AMRF+RT impact - 0h	Downregulated	FOLR3	-4.0873541280531	0.0230052619729229	AMRF HT + RT Impact_0h_downregulated.csv
Impact of RF and AMRF HT and their combination with RT	AMRF+RT impact - 0h	Downregulated	FOSL2	-1.83139163127615	6.7809759059486e-05	AMRF HT + RT Impact_0h_downregulated.csv
Impact of RF and AMRF HT and their combination with RT	AMRF+RT impact - 0h	Downregulated	FOXD1	-2.55615694759251	0.0058553790372158	AMRF HT + RT Impact_0h_downregulated.csv
Impact of RF and AMRF HT and their combination with RT	AMRF+RT impact - 0h	Downregulated	FOXG1	-1.55681368665945	0.00207645515578715	AMRF HT + RT Impact_0h_downregulated.csv
Impact of RF and AMRF HT and their combination with RT	AMRF+RT impact - 0h	Downregulated	FOXJ1	-1.96550060778292	0.0299166498805745	AMRF HT + RT Impact_0h_downregulated.csv
Impact of RF and AMRF HT and their combination with RT	AMRF+RT impact - 0h	Upregulated	FOXL2	1.67990494045227	0.00439608859833986	AMRF HT + RT Impact_0h_upregulated.csv
Impact of RF and AMRF HT and their combination with RT	AMRF+RT impact - 0h	Downregulated	FOXO1	-1.74295027964031	0.0169892168500365	AMRF HT + RT Impact_0h_downregulated.csv
Impact of RF and AMRF HT and their combination with RT	AMRF+RT impact - 0h	Downregulated	FOXP2	-1.60198235601631	0.0398789161485342	AMRF HT + RT Impact_0h_downregulated.csv
Impact of RF and AMRF HT and their combination with RT	AMRF+RT impact - 0h	Downregulated	FRMD4A	-2.73202087814229	5.57882150549271e-07	AMRF HT + RT Impact_0h_downregulated.csv
Impact of RF and AMRF HT and their combination with RT	AMRF+RT impact - 0h	Downregulated	FRMD6	-4.60211315394534	1.63189942605287e-09	AMRF HT + RT Impact_0h_downregulated.csv
Impact of RF and AMRF HT and their combination with RT	AMRF+RT impact - 0h	Downregulated	FRZB	-3.10510860371777	0.0366248655645492	AMRF HT + RT Impact_0h_downregulated.csv
Impact of RF and AMRF HT and their combination with RT	AMRF+RT impact - 0h	Upregulated	FSCN2	1.5841803789499	0.0155802614730629	AMRF HT + RT Impact_0h_upregulated.csv
Impact of RF and AMRF HT and their combination with RT	AMRF+RT impact - 0h	Downregulated	FSD1	-2.65964319396036	8.41309704956165e-06	AMRF HT + RT Impact_0h_downregulated.csv
Impact of RF and AMRF HT and their combination with RT	AMRF+RT impact - 0h	Downregulated	FSIP1	-2.52815168783136	0.000940044451174052	AMRF HT + RT Impact_0h_downregulated.csv
Impact of RF and AMRF HT and their combination with RT	AMRF+RT impact - 0h	Downregulated	FTCDNL1	-2.48805466485815	0.000715895086137715	AMRF HT + RT Impact_0h_downregulated.csv
Impact of RF and AMRF HT and their combination with RT	AMRF+RT impact - 0h	Upregulated	FTH1P2	1.6641958879057	0.00257021708007308	AMRF HT + RT Impact_0h_upregulated.csv
Impact of RF and AMRF HT and their combination with RT	AMRF+RT impact - 0h	Upregulated	FUT2	2.96343258991155	0.00186462297836079	AMRF HT + RT Impact_0h_upregulated.csv
Impact of RF and AMRF HT and their combination with RT	AMRF+RT impact - 0h	Downregulated	FUT7	-5.21792200473022	0.00787446352597064	AMRF HT + RT Impact_0h_downregulated.csv
Impact of RF and AMRF HT and their combination with RT	AMRF+RT impact - 0h	Upregulated	FXYD3	1.87157801698464	0.0349003170623037	AMRF HT + RT Impact_0h_upregulated.csv
Impact of RF and AMRF HT and their combination with RT	AMRF+RT impact - 0h	Upregulated	FXYD4	3.9346425072853	0.013796585246512	AMRF HT + RT Impact_0h_upregulated.csv
Impact of RF and AMRF HT and their combination with RT	AMRF+RT impact - 0h	Downregulated	FZD1	-3.11240309258986	8.72388016427634e-07	AMRF HT + RT Impact_0h_downregulated.csv
Impact of RF and AMRF HT and their combination with RT	AMRF+RT impact - 0h	Downregulated	FZD2	-3.36544767898419	5.38369454452002e-05	AMRF HT + RT Impact_0h_downregulated.csv
Impact of RF and AMRF HT and their combination with RT	AMRF+RT impact - 0h	Downregulated	FZD4	-1.66955086176757	0.000242577267924297	AMRF HT + RT Impact_0h_downregulated.csv
Impact of RF and AMRF HT and their combination with RT	AMRF+RT impact - 0h	Downregulated	FZD4-DT	-2.39977877460297	0.0025886996231098	AMRF HT + RT Impact_0h_downregulated.csv
Impact of RF and AMRF HT and their combination with RT	AMRF+RT impact - 0h	Downregulated	FZD8	-6.65913408683813	2.17410623438292e-10	AMRF HT + RT Impact_0h_downregulated.csv
Impact of RF and AMRF HT and their combination with RT	AMRF+RT impact - 0h	Upregulated	G0S2	3.72661447107576	0.000129978570822303	AMRF HT + RT Impact_0h_upregulated.csv
Impact of RF and AMRF HT and their combination with RT	AMRF+RT impact - 0h	Downregulated	GAB1	-2.15723697472002	0.00653528343028777	AMRF HT + RT Impact_0h_downregulated.csv
Impact of RF and AMRF HT and their combination with RT	AMRF+RT impact - 0h	Downregulated	GABBR2	-2.6519155282355	0.00186334444123168	AMRF HT + RT Impact_0h_downregulated.csv
Impact of RF and AMRF HT and their combination with RT	AMRF+RT impact - 0h	Downregulated	GABRB1	-24.3965898663314	0.0265876202445266	AMRF HT + RT Impact_0h_downregulated.csv
Impact of RF and AMRF HT and their combination with RT	AMRF+RT impact - 0h	Upregulated	GADD45G	2.00048988248312	0.0487291588682169	AMRF HT + RT Impact_0h_upregulated.csv
Impact of RF and AMRF HT and their combination with RT	AMRF+RT impact - 0h	Downregulated	GALNS	-1.63247063828125	0.000652562980735319	AMRF HT + RT Impact_0h_downregulated.csv
Impact of RF and AMRF HT and their combination with RT	AMRF+RT impact - 0h	Downregulated	GALNT10	-2.68716233752398	9.65969539307883e-06	AMRF HT + RT Impact_0h_downregulated.csv
Impact of RF and AMRF HT and their combination with RT	AMRF+RT impact - 0h	Downregulated	GALNT16	-2.2124233527011	8.55286792900873e-05	AMRF HT + RT Impact_0h_downregulated.csv
Impact of RF and AMRF HT and their combination with RT	AMRF+RT impact - 0h	Upregulated	GALNT3	1.67998520852183	0.00558061059096172	AMRF HT + RT Impact_0h_upregulated.csv
Impact of RF and AMRF HT and their combination with RT	AMRF+RT impact - 0h	Upregulated	GALNT9	3.08178429125676	7.11945325051504e-05	AMRF HT + RT Impact_0h_upregulated.csv
Impact of RF and AMRF HT and their combination with RT	AMRF+RT impact - 0h	Downregulated	GAMT	-2.26146329934228	0.000229230148871752	AMRF HT + RT Impact_0h_downregulated.csv
Impact of RF and AMRF HT and their combination with RT	AMRF+RT impact - 0h	Downregulated	GARNL3	-1.94798983237578	0.000717377556399281	AMRF HT + RT Impact_0h_downregulated.csv
Impact of RF and AMRF HT and their combination with RT	AMRF+RT impact - 0h	Downregulated	GAS1	-5.91079162781541	0.000448188548450342	AMRF HT + RT Impact_0h_downregulated.csv
Impact of RF and AMRF HT and their combination with RT	AMRF+RT impact - 0h	Downregulated	GAS6-DT	-2.53917571516243	0.000210225113361216	AMRF HT + RT Impact_0h_downregulated.csv
Impact of RF and AMRF HT and their combination with RT	AMRF+RT impact - 0h	Downregulated	GASK1B	-2.57276756450066	0.0118727690378071	AMRF HT + RT Impact_0h_downregulated.csv
Impact of RF and AMRF HT and their combination with RT	AMRF+RT impact - 0h	Upregulated	GAST	4.07288705743433	0.000805191602215901	AMRF HT + RT Impact_0h_upregulated.csv
Impact of RF and AMRF HT and their combination with RT	AMRF+RT impact - 0h	Downregulated	GATA5	-6.66803776958283	0.0100312618529213	AMRF HT + RT Impact_0h_downregulated.csv
Impact of RF and AMRF HT and their combination with RT	AMRF+RT impact - 0h	Downregulated	GATD3	-2.70706025135638	8.72630584143941e-05	AMRF HT + RT Impact_0h_downregulated.csv
Impact of RF and AMRF HT and their combination with RT	AMRF+RT impact - 0h	Downregulated	GBE1	-1.53999797521988	3.92299750649803e-05	AMRF HT + RT Impact_0h_downregulated.csv
Impact of RF and AMRF HT and their combination with RT	AMRF+RT impact - 0h	Downregulated	GBP1	-5.98644475141689	3.98646750419954e-06	AMRF HT + RT Impact_0h_downregulated.csv
Impact of RF and AMRF HT and their combination with RT	AMRF+RT impact - 0h	Downregulated	GBP2	-3.89712875922506	9.29846915288663e-06	AMRF HT + RT Impact_0h_downregulated.csv
Impact of RF and AMRF HT and their combination with RT	AMRF+RT impact - 0h	Downregulated	GBP3	-3.34958018188396	0.00728387471668088	AMRF HT + RT Impact_0h_downregulated.csv
Impact of RF and AMRF HT and their combination with RT	AMRF+RT impact - 0h	Downregulated	GCNA	-2.15038655929147	0.049060260355824	AMRF HT + RT Impact_0h_downregulated.csv
Impact of RF and AMRF HT and their combination with RT	AMRF+RT impact - 0h	Downregulated	GCNT1	-2.02260696098172	0.00132274200004841	AMRF HT + RT Impact_0h_downregulated.csv
Impact of RF and AMRF HT and their combination with RT	AMRF+RT impact - 0h	Upregulated	GCNT3	2.05042732886873	0.0105684734036234	AMRF HT + RT Impact_0h_upregulated.csv
Impact of RF and AMRF HT and their combination with RT	AMRF+RT impact - 0h	Upregulated	GDF15	2.11257367441977	0.00456777929596636	AMRF HT + RT Impact_0h_upregulated.csv
Impact of RF and AMRF HT and their combination with RT	AMRF+RT impact - 0h	Downregulated	GEM	-3.97790005864475	0.000242577267924297	AMRF HT + RT Impact_0h_downregulated.csv
Impact of RF and AMRF HT and their combination with RT	AMRF+RT impact - 0h	Downregulated	GFOD3P	-4.42745077772716	9.26596187209447e-05	AMRF HT + RT Impact_0h_downregulated.csv
Impact of RF and AMRF HT and their combination with RT	AMRF+RT impact - 0h	Downregulated	GGN	-2.2660620739219	0.0034349219188091	AMRF HT + RT Impact_0h_downregulated.csv
Impact of RF and AMRF HT and their combination with RT	AMRF+RT impact - 0h	Downregulated	GHR	-8.03893050124611	0.000150420176060035	AMRF HT + RT Impact_0h_downregulated.csv
Impact of RF and AMRF HT and their combination with RT	AMRF+RT impact - 0h	Downregulated	GIPC2	-2.23955791712114	0.0148808435617362	AMRF HT + RT Impact_0h_downregulated.csv
Impact of RF and AMRF HT and their combination with RT	AMRF+RT impact - 0h	Upregulated	GJB4	2.78855933791688	0.0122362371141124	AMRF HT + RT Impact_0h_upregulated.csv
Impact of RF and AMRF HT and their combination with RT	AMRF+RT impact - 0h	Downregulated	GJC1	-2.52830240992116	6.92477433946691e-05	AMRF HT + RT Impact_0h_downregulated.csv
Impact of RF and AMRF HT and their combination with RT	AMRF+RT impact - 0h	Downregulated	GLI1	-2.24219077341334	0.0338612816937231	AMRF HT + RT Impact_0h_downregulated.csv
Impact of RF and AMRF HT and their combination with RT	AMRF+RT impact - 0h	Downregulated	GLI3	-6.76854343049987	2.7728560729055e-07	AMRF HT + RT Impact_0h_downregulated.csv
Impact of RF and AMRF HT and their combination with RT	AMRF+RT impact - 0h	Downregulated	GLIPR1L2	-4.0474945837178	0.0223794981240644	AMRF HT + RT Impact_0h_downregulated.csv
Impact of RF and AMRF HT and their combination with RT	AMRF+RT impact - 0h	Downregulated	GLIPR2	-4.31078331724201	9.02193563117815e-09	AMRF HT + RT Impact_0h_downregulated.csv
Impact of RF and AMRF HT and their combination with RT	AMRF+RT impact - 0h	Downregulated	GLIS3	-5.04259160636863	4.12799654929624e-06	AMRF HT + RT Impact_0h_downregulated.csv
Impact of RF and AMRF HT and their combination with RT	AMRF+RT impact - 0h	Downregulated	GM2A	-4.28442361773239	3.55972356319176e-10	AMRF HT + RT Impact_0h_downregulated.csv
Impact of RF and AMRF HT and their combination with RT	AMRF+RT impact - 0h	Downregulated	GMPR	-2.06735049721178	0.00026644611132182	AMRF HT + RT Impact_0h_downregulated.csv
Impact of RF and AMRF HT and their combination with RT	AMRF+RT impact - 0h	Downregulated	GNG2	-2.58026386853462	1.96360615152894e-05	AMRF HT + RT Impact_0h_downregulated.csv
Impact of RF and AMRF HT and their combination with RT	AMRF+RT impact - 0h	Downregulated	GNLY	-4.13517960656478	0.00616435812044524	AMRF HT + RT Impact_0h_downregulated.csv
Impact of RF and AMRF HT and their combination with RT	AMRF+RT impact - 0h	Downregulated	GOLGA8N	-3.279427493826	0.000308548304678132	AMRF HT + RT Impact_0h_downregulated.csv
Impact of RF and AMRF HT and their combination with RT	AMRF+RT impact - 0h	Downregulated	GP5	-5.57924551296746	0.0228857526303342	AMRF HT + RT Impact_0h_downregulated.csv
Impact of RF and AMRF HT and their combination with RT	AMRF+RT impact - 0h	Downregulated	GPBAR1	-2.4876382804758	0.0304297102934186	AMRF HT + RT Impact_0h_downregulated.csv
Impact of RF and AMRF HT and their combination with RT	AMRF+RT impact - 0h	Downregulated	GPM6A	-22.322840751593	1.80230663780509e-08	AMRF HT + RT Impact_0h_downregulated.csv
Impact of RF and AMRF HT and their combination with RT	AMRF+RT impact - 0h	Downregulated	GPNMB	-7.84903875297814	5.23575489799338e-15	AMRF HT + RT Impact_0h_downregulated.csv
Impact of RF and AMRF HT and their combination with RT	AMRF+RT impact - 0h	Downregulated	GPR137C	-5.17450031461902	8.71639442565849e-07	AMRF HT + RT Impact_0h_downregulated.csv
Impact of RF and AMRF HT and their combination with RT	AMRF+RT impact - 0h	Downregulated	GPR161	-3.75883875833251	0.000358679281170575	AMRF HT + RT Impact_0h_downregulated.csv
Impact of RF and AMRF HT and their combination with RT	AMRF+RT impact - 0h	Downregulated	GPR162	-2.50783412317532	0.000162476141772767	AMRF HT + RT Impact_0h_downregulated.csv
Impact of RF and AMRF HT and their combination with RT	AMRF+RT impact - 0h	Upregulated	GPR35	2.14530055511124	3.16993162792939e-05	AMRF HT + RT Impact_0h_upregulated.csv
Impact of RF and AMRF HT and their combination with RT	AMRF+RT impact - 0h	Downregulated	GPR37	-4.52875126335154	0.000656210400201879	AMRF HT + RT Impact_0h_downregulated.csv
Impact of RF and AMRF HT and their combination with RT	AMRF+RT impact - 0h	Downregulated	GPR52	-5.22408366391173	0.020267427528944	AMRF HT + RT Impact_0h_downregulated.csv
Impact of RF and AMRF HT and their combination with RT	AMRF+RT impact - 0h	Downregulated	GPR68	-4.52986706246303	0.00227323985309199	AMRF HT + RT Impact_0h_downregulated.csv
Impact of RF and AMRF HT and their combination with RT	AMRF+RT impact - 0h	Upregulated	GPRC5A	1.76386438586031	0.0136333024372337	AMRF HT + RT Impact_0h_upregulated.csv
Impact of RF and AMRF HT and their combination with RT	AMRF+RT impact - 0h	Downregulated	GPRC5B	-1.88043831890942	0.024479549993553	AMRF HT + RT Impact_0h_downregulated.csv
Impact of RF and AMRF HT and their combination with RT	AMRF+RT impact - 0h	Downregulated	GPRIN3	-5.46463711697192	0.0328658356983625	AMRF HT + RT Impact_0h_downregulated.csv
Impact of RF and AMRF HT and their combination with RT	AMRF+RT impact - 0h	Downregulated	GRAMD1C	-2.96306377501954	2.4586675812156e-05	AMRF HT + RT Impact_0h_downregulated.csv
Impact of RF and AMRF HT and their combination with RT	AMRF+RT impact - 0h	Downregulated	GREB1	-2.13188943290404	0.000184356090718005	AMRF HT + RT Impact_0h_downregulated.csv
Impact of RF and AMRF HT and their combination with RT	AMRF+RT impact - 0h	Downregulated	GRIA3	-8.2250964946543	0.000646766564743438	AMRF HT + RT Impact_0h_downregulated.csv
Impact of RF and AMRF HT and their combination with RT	AMRF+RT impact - 0h	Downregulated	GRIN2A	-6.43537213513054	0.0238175699542738	AMRF HT + RT Impact_0h_downregulated.csv
Impact of RF and AMRF HT and their combination with RT	AMRF+RT impact - 0h	Downregulated	GRK1	-3.47087265125586	0.00163293295387484	AMRF HT + RT Impact_0h_downregulated.csv
Impact of RF and AMRF HT and their combination with RT	AMRF+RT impact - 0h	Upregulated	GRM7	2.18635963245587	0.0218043751528578	AMRF HT + RT Impact_0h_upregulated.csv
Impact of RF and AMRF HT and their combination with RT	AMRF+RT impact - 0h	Downregulated	GRM8	-6.57088531704905	0.00188311331844011	AMRF HT + RT Impact_0h_downregulated.csv
Impact of RF and AMRF HT and their combination with RT	AMRF+RT impact - 0h	Downregulated	GRPR	-3.84424333524395	0.00162366897688371	AMRF HT + RT Impact_0h_downregulated.csv
Impact of RF and AMRF HT and their combination with RT	AMRF+RT impact - 0h	Downregulated	GSDMA	-2.29326454065427	0.0319898094992302	AMRF HT + RT Impact_0h_downregulated.csv
Impact of RF and AMRF HT and their combination with RT	AMRF+RT impact - 0h	Downregulated	GSDME	-1.77993018607909	0.00134096873437329	AMRF HT + RT Impact_0h_downregulated.csv
Impact of RF and AMRF HT and their combination with RT	AMRF+RT impact - 0h	Downregulated	GSN	-1.54595059035992	0.00342848672734798	AMRF HT + RT Impact_0h_downregulated.csv
Impact of RF and AMRF HT and their combination with RT	AMRF+RT impact - 0h	Downregulated	GSTM2	-5.57796295751966	0.000150997457137845	AMRF HT + RT Impact_0h_downregulated.csv
Impact of RF and AMRF HT and their combination with RT	AMRF+RT impact - 0h	Downregulated	GSTM3	-5.6267781849306	0.00154283220084379	AMRF HT + RT Impact_0h_downregulated.csv
Impact of RF and AMRF HT and their combination with RT	AMRF+RT impact - 0h	Downregulated	GTF2IP14	-1.51642023635191	0.0284173602210842	AMRF HT + RT Impact_0h_downregulated.csv
Impact of RF and AMRF HT and their combination with RT	AMRF+RT impact - 0h	Upregulated	GTPBP2	1.98204473346099	1.5088444396132e-06	AMRF HT + RT Impact_0h_upregulated.csv
Impact of RF and AMRF HT and their combination with RT	AMRF+RT impact - 0h	Downregulated	GUCA2A	-4.37807097790597	0.0210909282647624	AMRF HT + RT Impact_0h_downregulated.csv
Impact of RF and AMRF HT and their combination with RT	AMRF+RT impact - 0h	Downregulated	GXYLT2	-3.16245459502224	1.8640271910062e-05	AMRF HT + RT Impact_0h_downregulated.csv
Impact of RF and AMRF HT and their combination with RT	AMRF+RT impact - 0h	Downregulated	H2AC11	-1.64136355725121	0.000204075680028565	AMRF HT + RT Impact_0h_downregulated.csv
Impact of RF and AMRF HT and their combination with RT	AMRF+RT impact - 0h	Downregulated	H2AC20	-1.55659290957676	0.0153512950045152	AMRF HT + RT Impact_0h_downregulated.csv
Impact of RF and AMRF HT and their combination with RT	AMRF+RT impact - 0h	Downregulated	H2AC21	-3.73706955765887	0.0485532874458765	AMRF HT + RT Impact_0h_downregulated.csv
Impact of RF and AMRF HT and their combination with RT	AMRF+RT impact - 0h	Downregulated	H2BC17	-1.57961887050099	0.0398789161485342	AMRF HT + RT Impact_0h_downregulated.csv
Impact of RF and AMRF HT and their combination with RT	AMRF+RT impact - 0h	Downregulated	HAPLN3	-1.95993149980519	0.000201789076421142	AMRF HT + RT Impact_0h_downregulated.csv
Impact of RF and AMRF HT and their combination with RT	AMRF+RT impact - 0h	Downregulated	HAS2	-3.28291815365818	1.35088477504101e-05	AMRF HT + RT Impact_0h_downregulated.csv
Impact of RF and AMRF HT and their combination with RT	AMRF+RT impact - 0h	Downregulated	HAVCR2	-3.87469737522988	0.0220359470224155	AMRF HT + RT Impact_0h_downregulated.csv
Impact of RF and AMRF HT and their combination with RT	AMRF+RT impact - 0h	Upregulated	HBE1	1.53160590282048	0.0109634545517659	AMRF HT + RT Impact_0h_upregulated.csv
Impact of RF and AMRF HT and their combination with RT	AMRF+RT impact - 0h	Downregulated	HCFC1R1	-3.75627565778448	1.9317740210449e-07	AMRF HT + RT Impact_0h_downregulated.csv
Impact of RF and AMRF HT and their combination with RT	AMRF+RT impact - 0h	Downregulated	HDAC4-AS1	-1.84126330210266	0.0090080642132135	AMRF HT + RT Impact_0h_downregulated.csv
Impact of RF and AMRF HT and their combination with RT	AMRF+RT impact - 0h	Downregulated	HDAC9	-2.14529674372699	0.00462391817321336	AMRF HT + RT Impact_0h_downregulated.csv
Impact of RF and AMRF HT and their combination with RT	AMRF+RT impact - 0h	Downregulated	HECTD2	-4.56235956384243	4.64791931527204e-06	AMRF HT + RT Impact_0h_downregulated.csv
Impact of RF and AMRF HT and their combination with RT	AMRF+RT impact - 0h	Downregulated	HECW1	-6.34810274619682	0.00404349886203954	AMRF HT + RT Impact_0h_downregulated.csv
Impact of RF and AMRF HT and their combination with RT	AMRF+RT impact - 0h	Downregulated	HEG1	-3.50077363903867	1.91845787234566e-09	AMRF HT + RT Impact_0h_downregulated.csv
Impact of RF and AMRF HT and their combination with RT	AMRF+RT impact - 0h	Downregulated	HERC5	-8.50345171059581	0.040688630253636	AMRF HT + RT Impact_0h_downregulated.csv
Impact of RF and AMRF HT and their combination with RT	AMRF+RT impact - 0h	Downregulated	HERPUD2-AS1	-1.54109159225142	0.000699012565117803	AMRF HT + RT Impact_0h_downregulated.csv
Impact of RF and AMRF HT and their combination with RT	AMRF+RT impact - 0h	Upregulated	HES2	1.56316664080399	0.0284365249240465	AMRF HT + RT Impact_0h_upregulated.csv
Impact of RF and AMRF HT and their combination with RT	AMRF+RT impact - 0h	Downregulated	HES5	-4.05450043439057	0.000800603957037608	AMRF HT + RT Impact_0h_downregulated.csv
Impact of RF and AMRF HT and their combination with RT	AMRF+RT impact - 0h	Downregulated	HEXIM2	-1.52889376753052	2.90055418576301e-05	AMRF HT + RT Impact_0h_downregulated.csv
Impact of RF and AMRF HT and their combination with RT	AMRF+RT impact - 0h	Downregulated	HEY1	-1.70460600201319	0.011700843124449	AMRF HT + RT Impact_0h_downregulated.csv
Impact of RF and AMRF HT and their combination with RT	AMRF+RT impact - 0h	Downregulated	HEYL	-6.14392872087237	9.0773618019781e-07	AMRF HT + RT Impact_0h_downregulated.csv
Impact of RF and AMRF HT and their combination with RT	AMRF+RT impact - 0h	Downregulated	HFE	-1.75829117814059	0.000688209476791949	AMRF HT + RT Impact_0h_downregulated.csv
Impact of RF and AMRF HT and their combination with RT	AMRF+RT impact - 0h	Downregulated	HHAT	-4.8181733916367	2.83416313235445e-07	AMRF HT + RT Impact_0h_downregulated.csv
Impact of RF and AMRF HT and their combination with RT	AMRF+RT impact - 0h	Downregulated	HHIPL2	-4.28421505354807	0.0176171726892496	AMRF HT + RT Impact_0h_downregulated.csv
Impact of RF and AMRF HT and their combination with RT	AMRF+RT impact - 0h	Downregulated	HIC1	-1.73604961571977	0.00537060952890201	AMRF HT + RT Impact_0h_downregulated.csv
Impact of RF and AMRF HT and their combination with RT	AMRF+RT impact - 0h	Upregulated	HKDC1	2.40571383551466	0.000834821641966594	AMRF HT + RT Impact_0h_upregulated.csv
Impact of RF and AMRF HT and their combination with RT	AMRF+RT impact - 0h	Upregulated	HLA-F	1.59012978567302	0.00325266263902337	AMRF HT + RT Impact_0h_upregulated.csv
Impact of RF and AMRF HT and their combination with RT	AMRF+RT impact - 0h	Downregulated	HLX	-5.66236195055664	9.00708765987307e-06	AMRF HT + RT Impact_0h_downregulated.csv
Impact of RF and AMRF HT and their combination with RT	AMRF+RT impact - 0h	Downregulated	HMCN2	-6.4120257242155	2.34364746355342e-08	AMRF HT + RT Impact_0h_downregulated.csv
Impact of RF and AMRF HT and their combination with RT	AMRF+RT impact - 0h	Downregulated	HMOX1	-3.91466240869828	5.89678710611693e-05	AMRF HT + RT Impact_0h_downregulated.csv
Impact of RF and AMRF HT and their combination with RT	AMRF+RT impact - 0h	Downregulated	HNMT	-2.46339332994999	0.000388288670801373	AMRF HT + RT Impact_0h_downregulated.csv
Impact of RF and AMRF HT and their combination with RT	AMRF+RT impact - 0h	Upregulated	HNRNPKP1	1.83361144623773	0.0364370516024809	AMRF HT + RT Impact_0h_upregulated.csv
Impact of RF and AMRF HT and their combination with RT	AMRF+RT impact - 0h	Upregulated	HOTAIRM1	1.69674120891101	0.0242127189440756	AMRF HT + RT Impact_0h_upregulated.csv
Impact of RF and AMRF HT and their combination with RT	AMRF+RT impact - 0h	Upregulated	HOXA10-AS	1.78594234330633	0.0146010177893673	AMRF HT + RT Impact_0h_upregulated.csv
Impact of RF and AMRF HT and their combination with RT	AMRF+RT impact - 0h	Upregulated	HOXA11	1.76778448145177	0.000494046205779157	AMRF HT + RT Impact_0h_upregulated.csv
Impact of RF and AMRF HT and their combination with RT	AMRF+RT impact - 0h	Upregulated	HOXA2	1.67324015927144	0.00854010872134318	AMRF HT + RT Impact_0h_upregulated.csv
Impact of RF and AMRF HT and their combination with RT	AMRF+RT impact - 0h	Upregulated	HOXA5	1.72277791320458	7.33443846210685e-05	AMRF HT + RT Impact_0h_upregulated.csv
Impact of RF and AMRF HT and their combination with RT	AMRF+RT impact - 0h	Upregulated	HOXA7	1.75725207098991	0.0149397259742164	AMRF HT + RT Impact_0h_upregulated.csv
Impact of RF and AMRF HT and their combination with RT	AMRF+RT impact - 0h	Upregulated	HOXA9	1.59104032963343	0.044309373021083	AMRF HT + RT Impact_0h_upregulated.csv
Impact of RF and AMRF HT and their combination with RT	AMRF+RT impact - 0h	Upregulated	HOXB7	1.51797111556039	0.0366248655645492	AMRF HT + RT Impact_0h_upregulated.csv
Impact of RF and AMRF HT and their combination with RT	AMRF+RT impact - 0h	Upregulated	HOXC11	1.67513395199932	0.00548306500455148	AMRF HT + RT Impact_0h_upregulated.csv
Impact of RF and AMRF HT and their combination with RT	AMRF+RT impact - 0h	Downregulated	HOXD13	-1.68879982799975	0.0179806343888673	AMRF HT + RT Impact_0h_downregulated.csv
Impact of RF and AMRF HT and their combination with RT	AMRF+RT impact - 0h	Upregulated	HPDL	2.01419775555591	0.00665628551318407	AMRF HT + RT Impact_0h_upregulated.csv
Impact of RF and AMRF HT and their combination with RT	AMRF+RT impact - 0h	Downregulated	HPSE	-1.56555809470586	0.00670599052832279	AMRF HT + RT Impact_0h_downregulated.csv
Impact of RF and AMRF HT and their combination with RT	AMRF+RT impact - 0h	Upregulated	HSD17B3	2.38846722697638	0.0296725641394023	AMRF HT + RT Impact_0h_upregulated.csv
Impact of RF and AMRF HT and their combination with RT	AMRF+RT impact - 0h	Downregulated	HSPA1A	-4.36517069775892	0.000341221291977792	AMRF HT + RT Impact_0h_downregulated.csv
Impact of RF and AMRF HT and their combination with RT	AMRF+RT impact - 0h	Downregulated	HSPA1B	-3.82430103094814	0.000274004910320854	AMRF HT + RT Impact_0h_downregulated.csv
Impact of RF and AMRF HT and their combination with RT	AMRF+RT impact - 0h	Downregulated	HSPA1L	-3.09663260814844	0.00107304084498871	AMRF HT + RT Impact_0h_downregulated.csv
Impact of RF and AMRF HT and their combination with RT	AMRF+RT impact - 0h	Downregulated	HSPA6	-4.30584149920089	0.00144053520958038	AMRF HT + RT Impact_0h_downregulated.csv
Impact of RF and AMRF HT and their combination with RT	AMRF+RT impact - 0h	Downregulated	HSPB1	-2.94480161584464	7.11073251736851e-09	AMRF HT + RT Impact_0h_downregulated.csv
Impact of RF and AMRF HT and their combination with RT	AMRF+RT impact - 0h	Downregulated	HSPB8	-7.32073673107548	1.57618673075702e-05	AMRF HT + RT Impact_0h_downregulated.csv
Impact of RF and AMRF HT and their combination with RT	AMRF+RT impact - 0h	Downregulated	HSPH1	-2.43848379713735	0.000319124582538982	AMRF HT + RT Impact_0h_downregulated.csv
Impact of RF and AMRF HT and their combination with RT	AMRF+RT impact - 0h	Downregulated	HTR7	-4.48344551793626	0.000337164767131776	AMRF HT + RT Impact_0h_downregulated.csv
Impact of RF and AMRF HT and their combination with RT	AMRF+RT impact - 0h	Downregulated	HTRA1	-3.46257196958203	3.85397286181616e-06	AMRF HT + RT Impact_0h_downregulated.csv
Impact of RF and AMRF HT and their combination with RT	AMRF+RT impact - 0h	Upregulated	HYAL1	2.44078910493037	0.00116418813475322	AMRF HT + RT Impact_0h_upregulated.csv
Impact of RF and AMRF HT and their combination with RT	AMRF+RT impact - 0h	Downregulated	HYCC1	-4.75758187093468	2.75264864396173e-11	AMRF HT + RT Impact_0h_downregulated.csv
Impact of RF and AMRF HT and their combination with RT	AMRF+RT impact - 0h	Downregulated	ICA1L	-1.86417250242651	0.000808615860631674	AMRF HT + RT Impact_0h_downregulated.csv
Impact of RF and AMRF HT and their combination with RT	AMRF+RT impact - 0h	Downregulated	ICAM1	-4.70514489176038	1.33922862423888e-07	AMRF HT + RT Impact_0h_downregulated.csv
Impact of RF and AMRF HT and their combination with RT	AMRF+RT impact - 0h	Downregulated	ICAM5	-1.78940931902912	0.0284173602210842	AMRF HT + RT Impact_0h_downregulated.csv
Impact of RF and AMRF HT and their combination with RT	AMRF+RT impact - 0h	Downregulated	ID3	-4.08379038884257	5.38487023380875e-09	AMRF HT + RT Impact_0h_downregulated.csv
Impact of RF and AMRF HT and their combination with RT	AMRF+RT impact - 0h	Downregulated	IDH1-AS1	-1.8833509417918	0.0117930454653016	AMRF HT + RT Impact_0h_downregulated.csv
Impact of RF and AMRF HT and their combination with RT	AMRF+RT impact - 0h	Downregulated	IER5	-1.96154760430872	1.87234909380136e-05	AMRF HT + RT Impact_0h_downregulated.csv
Impact of RF and AMRF HT and their combination with RT	AMRF+RT impact - 0h	Downregulated	IFFO1	-4.4342740221612	1.84635007863528e-09	AMRF HT + RT Impact_0h_downregulated.csv
Impact of RF and AMRF HT and their combination with RT	AMRF+RT impact - 0h	Downregulated	IFI35	-1.80945263156189	0.00876315303991693	AMRF HT + RT Impact_0h_downregulated.csv
Impact of RF and AMRF HT and their combination with RT	AMRF+RT impact - 0h	Downregulated	IFI6	-2.03768821678785	0.000168195934707229	AMRF HT + RT Impact_0h_downregulated.csv
Impact of RF and AMRF HT and their combination with RT	AMRF+RT impact - 0h	Downregulated	IFIT1	-4.01679860156183	1.71403052206624e-05	AMRF HT + RT Impact_0h_downregulated.csv
Impact of RF and AMRF HT and their combination with RT	AMRF+RT impact - 0h	Downregulated	IFT57	-2.57058510556791	1.05404353245063e-06	AMRF HT + RT Impact_0h_downregulated.csv
Impact of RF and AMRF HT and their combination with RT	AMRF+RT impact - 0h	Downregulated	IFT70A	-2.08647992759129	0.000827522245514433	AMRF HT + RT Impact_0h_downregulated.csv
Impact of RF and AMRF HT and their combination with RT	AMRF+RT impact - 0h	Upregulated	IGFBP1	3.97049168745546	0.00604434241514354	AMRF HT + RT Impact_0h_upregulated.csv
Impact of RF and AMRF HT and their combination with RT	AMRF+RT impact - 0h	Downregulated	IGFBP5	-10.58645013768	1.40540462408062e-08	AMRF HT + RT Impact_0h_downregulated.csv
Impact of RF and AMRF HT and their combination with RT	AMRF+RT impact - 0h	Upregulated	IGFL2-AS1	2.37490578522883	0.0404040569157805	AMRF HT + RT Impact_0h_upregulated.csv
Impact of RF and AMRF HT and their combination with RT	AMRF+RT impact - 0h	Downregulated	IGSF10	-7.70688131122843	4.20305267740115e-05	AMRF HT + RT Impact_0h_downregulated.csv
Impact of RF and AMRF HT and their combination with RT	AMRF+RT impact - 0h	Downregulated	IKZF2	-4.97431494060832	3.37976894005794e-06	AMRF HT + RT Impact_0h_downregulated.csv
Impact of RF and AMRF HT and their combination with RT	AMRF+RT impact - 0h	Upregulated	IL15RA	1.68736102610954	0.00787042250966307	AMRF HT + RT Impact_0h_upregulated.csv
Impact of RF and AMRF HT and their combination with RT	AMRF+RT impact - 0h	Upregulated	IL20RB	2.11939688302889	0.00241097053834988	AMRF HT + RT Impact_0h_upregulated.csv
Impact of RF and AMRF HT and their combination with RT	AMRF+RT impact - 0h	Downregulated	IL31RA	-6.61191897172559	0.000183156506470162	AMRF HT + RT Impact_0h_downregulated.csv
Impact of RF and AMRF HT and their combination with RT	AMRF+RT impact - 0h	Downregulated	IL34	-2.60001021830782	0.00409217953180551	AMRF HT + RT Impact_0h_downregulated.csv
Impact of RF and AMRF HT and their combination with RT	AMRF+RT impact - 0h	Downregulated	IL4I1	-3.15320526675581	8.5743607088535e-05	AMRF HT + RT Impact_0h_downregulated.csv
Impact of RF and AMRF HT and their combination with RT	AMRF+RT impact - 0h	Downregulated	IL7	-4.58245194333017	0.0278911521988681	AMRF HT + RT Impact_0h_downregulated.csv
Impact of RF and AMRF HT and their combination with RT	AMRF+RT impact - 0h	Downregulated	IL7R	-8.00308915720432	2.78535109394056e-08	AMRF HT + RT Impact_0h_downregulated.csv
Impact of RF and AMRF HT and their combination with RT	AMRF+RT impact - 0h	Downregulated	IMPDH1P10	-3.18780542213457	0.0394348819767101	AMRF HT + RT Impact_0h_downregulated.csv
Impact of RF and AMRF HT and their combination with RT	AMRF+RT impact - 0h	Downregulated	INCA1	-2.63418210614805	8.48491039122552e-06	AMRF HT + RT Impact_0h_downregulated.csv
Impact of RF and AMRF HT and their combination with RT	AMRF+RT impact - 0h	Upregulated	INHBE	1.7817583824334	1.64130335974537e-05	AMRF HT + RT Impact_0h_upregulated.csv
Impact of RF and AMRF HT and their combination with RT	AMRF+RT impact - 0h	Downregulated	INKA1	-4.44369091680352	6.042590799412e-07	AMRF HT + RT Impact_0h_downregulated.csv
Impact of RF and AMRF HT and their combination with RT	AMRF+RT impact - 0h	Downregulated	INKA2	-1.74232922291237	0.000148291047327168	AMRF HT + RT Impact_0h_downregulated.csv
Impact of RF and AMRF HT and their combination with RT	AMRF+RT impact - 0h	Downregulated	INPP4B	-4.45415764436764	4.61339497608278e-09	AMRF HT + RT Impact_0h_downregulated.csv
Impact of RF and AMRF HT and their combination with RT	AMRF+RT impact - 0h	Downregulated	INSIG1	-2.30557633515403	0.00506625425111804	AMRF HT + RT Impact_0h_downregulated.csv
Impact of RF and AMRF HT and their combination with RT	AMRF+RT impact - 0h	Downregulated	IQCD	-2.29524980566529	5.71873525428706e-06	AMRF HT + RT Impact_0h_downregulated.csv
Impact of RF and AMRF HT and their combination with RT	AMRF+RT impact - 0h	Downregulated	IQCN	-1.8438751052927	0.0276049734535397	AMRF HT + RT Impact_0h_downregulated.csv
Impact of RF and AMRF HT and their combination with RT	AMRF+RT impact - 0h	Downregulated	IQGAP2	-2.04218517718639	0.0145401492258962	AMRF HT + RT Impact_0h_downregulated.csv
Impact of RF and AMRF HT and their combination with RT	AMRF+RT impact - 0h	Downregulated	IQUB	-2.22187875193003	0.0152110034777864	AMRF HT + RT Impact_0h_downregulated.csv
Impact of RF and AMRF HT and their combination with RT	AMRF+RT impact - 0h	Downregulated	IRAG1	-6.08729760645939	0.0425968821410697	AMRF HT + RT Impact_0h_downregulated.csv
Impact of RF and AMRF HT and their combination with RT	AMRF+RT impact - 0h	Downregulated	IRS1	-2.29194883853478	0.000286494128189255	AMRF HT + RT Impact_0h_downregulated.csv
Impact of RF and AMRF HT and their combination with RT	AMRF+RT impact - 0h	Downregulated	IRX3	-7.43100491311265	3.27147131781979e-06	AMRF HT + RT Impact_0h_downregulated.csv
Impact of RF and AMRF HT and their combination with RT	AMRF+RT impact - 0h	Upregulated	ISG20	1.9083892880871	0.00346253246283527	AMRF HT + RT Impact_0h_upregulated.csv
Impact of RF and AMRF HT and their combination with RT	AMRF+RT impact - 0h	Downregulated	ITGA10	-6.47749146528481	2.90340007243413e-10	AMRF HT + RT Impact_0h_downregulated.csv
Impact of RF and AMRF HT and their combination with RT	AMRF+RT impact - 0h	Upregulated	ITGA2	1.59093338829404	0.00826024125353455	AMRF HT + RT Impact_0h_upregulated.csv
Impact of RF and AMRF HT and their combination with RT	AMRF+RT impact - 0h	Downregulated	ITGA2B	-1.55410442871178	0.0226785071926586	AMRF HT + RT Impact_0h_downregulated.csv
Impact of RF and AMRF HT and their combination with RT	AMRF+RT impact - 0h	Downregulated	ITGA3	-2.31261312020496	0.0116910623322391	AMRF HT + RT Impact_0h_downregulated.csv
Impact of RF and AMRF HT and their combination with RT	AMRF+RT impact - 0h	Downregulated	ITGA5	-2.36350438740467	0.000106691769547858	AMRF HT + RT Impact_0h_downregulated.csv
Impact of RF and AMRF HT and their combination with RT	AMRF+RT impact - 0h	Downregulated	ITGAM	-5.17727621727385	0.00692932091389552	AMRF HT + RT Impact_0h_downregulated.csv
Impact of RF and AMRF HT and their combination with RT	AMRF+RT impact - 0h	Downregulated	ITGAV	-2.38993116886922	1.75084857285516e-06	AMRF HT + RT Impact_0h_downregulated.csv
Impact of RF and AMRF HT and their combination with RT	AMRF+RT impact - 0h	Upregulated	ITGB4	2.54596838942679	0.000406065844806203	AMRF HT + RT Impact_0h_upregulated.csv
Impact of RF and AMRF HT and their combination with RT	AMRF+RT impact - 0h	Upregulated	ITGB6	1.69806506344623	0.00536017091627739	AMRF HT + RT Impact_0h_upregulated.csv
Impact of RF and AMRF HT and their combination with RT	AMRF+RT impact - 0h	Upregulated	ITGB7	2.14936718853154	0.0215007636907638	AMRF HT + RT Impact_0h_upregulated.csv
Impact of RF and AMRF HT and their combination with RT	AMRF+RT impact - 0h	Downregulated	ITGB8	-2.2383533104117	0.000212656679451342	AMRF HT + RT Impact_0h_downregulated.csv
Impact of RF and AMRF HT and their combination with RT	AMRF+RT impact - 0h	Downregulated	ITIH3	-3.64979345135553	0.035799892525999	AMRF HT + RT Impact_0h_downregulated.csv
Impact of RF and AMRF HT and their combination with RT	AMRF+RT impact - 0h	Upregulated	ITPKA	1.96152310986715	0.000850054768656304	AMRF HT + RT Impact_0h_upregulated.csv
Impact of RF and AMRF HT and their combination with RT	AMRF+RT impact - 0h	Upregulated	ITPR3	1.50487567902871	0.000606304629434532	AMRF HT + RT Impact_0h_upregulated.csv
Impact of RF and AMRF HT and their combination with RT	AMRF+RT impact - 0h	Upregulated	ITPRIPL1	1.71425455464417	0.00251675564521194	AMRF HT + RT Impact_0h_upregulated.csv
Impact of RF and AMRF HT and their combination with RT	AMRF+RT impact - 0h	Upregulated	JAG2	1.83950888483229	0.00367145270459403	AMRF HT + RT Impact_0h_upregulated.csv
Impact of RF and AMRF HT and their combination with RT	AMRF+RT impact - 0h	Downregulated	JAZF1	-2.93902586204969	7.53552739108065e-07	AMRF HT + RT Impact_0h_downregulated.csv
Impact of RF and AMRF HT and their combination with RT	AMRF+RT impact - 0h	Downregulated	JCAD	-3.41685067966347	5.11802534448106e-07	AMRF HT + RT Impact_0h_downregulated.csv
Impact of RF and AMRF HT and their combination with RT	AMRF+RT impact - 0h	Downregulated	JCHAIN	-9.53924443086327	5.35468288702556e-05	AMRF HT + RT Impact_0h_downregulated.csv
Impact of RF and AMRF HT and their combination with RT	AMRF+RT impact - 0h	Upregulated	JMJD7-PLA2G4B	1.74612369652867	0.0466799432928771	AMRF HT + RT Impact_0h_upregulated.csv
Impact of RF and AMRF HT and their combination with RT	AMRF+RT impact - 0h	Downregulated	JPH2	-4.53275341831205	0.00372129977027034	AMRF HT + RT Impact_0h_downregulated.csv
Impact of RF and AMRF HT and their combination with RT	AMRF+RT impact - 0h	Upregulated	JPH3	2.00802243642552	0.0458294271215798	AMRF HT + RT Impact_0h_upregulated.csv
Impact of RF and AMRF HT and their combination with RT	AMRF+RT impact - 0h	Downregulated	JPH4	-4.92331922259041	0.0232240844065803	AMRF HT + RT Impact_0h_downregulated.csv
Impact of RF and AMRF HT and their combination with RT	AMRF+RT impact - 0h	Downregulated	KANK2	-1.51050455446717	0.00043749385171829	AMRF HT + RT Impact_0h_downregulated.csv
Impact of RF and AMRF HT and their combination with RT	AMRF+RT impact - 0h	Downregulated	KANSL1L	-1.84323075842398	6.86895601180927e-08	AMRF HT + RT Impact_0h_downregulated.csv
Impact of RF and AMRF HT and their combination with RT	AMRF+RT impact - 0h	Downregulated	KAT2B	-1.61640433881244	0.00131684617077812	AMRF HT + RT Impact_0h_downregulated.csv
Impact of RF and AMRF HT and their combination with RT	AMRF+RT impact - 0h	Downregulated	KATNAL1	-2.64299174529255	4.44665781634185e-07	AMRF HT + RT Impact_0h_downregulated.csv
Impact of RF and AMRF HT and their combination with RT	AMRF+RT impact - 0h	Downregulated	KATNAL2	-4.17312638612752	7.31924420970831e-07	AMRF HT + RT Impact_0h_downregulated.csv
Impact of RF and AMRF HT and their combination with RT	AMRF+RT impact - 0h	Downregulated	KBTBD8	-2.00588110615697	0.00012254078584022	AMRF HT + RT Impact_0h_downregulated.csv
Impact of RF and AMRF HT and their combination with RT	AMRF+RT impact - 0h	Downregulated	KCNB1	-6.54227751812092	0.0176495191943741	AMRF HT + RT Impact_0h_downregulated.csv
Impact of RF and AMRF HT and their combination with RT	AMRF+RT impact - 0h	Downregulated	KCND2	-22.4845241802069	3.36066473654708e-17	AMRF HT + RT Impact_0h_downregulated.csv
Impact of RF and AMRF HT and their combination with RT	AMRF+RT impact - 0h	Downregulated	KCNE4	-6.27446997664424	2.90395292532971e-05	AMRF HT + RT Impact_0h_downregulated.csv
Impact of RF and AMRF HT and their combination with RT	AMRF+RT impact - 0h	Downregulated	KCNH1	-26.6687299978053	0.0144964687290474	AMRF HT + RT Impact_0h_downregulated.csv
Impact of RF and AMRF HT and their combination with RT	AMRF+RT impact - 0h	Downregulated	KCNIP3	-6.0551677711513	6.57873016249868e-09	AMRF HT + RT Impact_0h_downregulated.csv
Impact of RF and AMRF HT and their combination with RT	AMRF+RT impact - 0h	Upregulated	KCNIP4	1.54359940965607	0.0181304400049204	AMRF HT + RT Impact_0h_upregulated.csv
Impact of RF and AMRF HT and their combination with RT	AMRF+RT impact - 0h	Downregulated	KCNJ2-AS1	-2.05032188299592	0.0303034426180872	AMRF HT + RT Impact_0h_downregulated.csv
Impact of RF and AMRF HT and their combination with RT	AMRF+RT impact - 0h	Downregulated	KCNK13	-4.1814041341835	0.0246461047761543	AMRF HT + RT Impact_0h_downregulated.csv
Impact of RF and AMRF HT and their combination with RT	AMRF+RT impact - 0h	Upregulated	KCNK15	2.33895421444594	0.00258897203942939	AMRF HT + RT Impact_0h_upregulated.csv
Impact of RF and AMRF HT and their combination with RT	AMRF+RT impact - 0h	Upregulated	KCNK6	1.8612939771849	0.00998015143053239	AMRF HT + RT Impact_0h_upregulated.csv
Impact of RF and AMRF HT and their combination with RT	AMRF+RT impact - 0h	Downregulated	KCNMA1	-5.95814192252875	1.81782825614144e-09	AMRF HT + RT Impact_0h_downregulated.csv
Impact of RF and AMRF HT and their combination with RT	AMRF+RT impact - 0h	Downregulated	KCNQ5	-1.53608954450114	0.0013415330857589	AMRF HT + RT Impact_0h_downregulated.csv
Impact of RF and AMRF HT and their combination with RT	AMRF+RT impact - 0h	Downregulated	KCNS3	-4.3257603514189	0.00012254078584022	AMRF HT + RT Impact_0h_downregulated.csv
Impact of RF and AMRF HT and their combination with RT	AMRF+RT impact - 0h	Downregulated	KCTD12	-3.5099887417594	0.00137295464659237	AMRF HT + RT Impact_0h_downregulated.csv
Impact of RF and AMRF HT and their combination with RT	AMRF+RT impact - 0h	Downregulated	KCTD16	-5.85965206437289	0.00359198988885482	AMRF HT + RT Impact_0h_downregulated.csv
Impact of RF and AMRF HT and their combination with RT	AMRF+RT impact - 0h	Downregulated	KCTD4	-32.3895312719944	0.00165653914992803	AMRF HT + RT Impact_0h_downregulated.csv
Impact of RF and AMRF HT and their combination with RT	AMRF+RT impact - 0h	Upregulated	KDF1	2.20499875084924	0.000770808438324861	AMRF HT + RT Impact_0h_upregulated.csv
Impact of RF and AMRF HT and their combination with RT	AMRF+RT impact - 0h	Downregulated	KHDC1-AS1	-2.69643696959949	0.00136552190410076	AMRF HT + RT Impact_0h_downregulated.csv
Impact of RF and AMRF HT and their combination with RT	AMRF+RT impact - 0h	Downregulated	KHDRBS3	-1.84452275414315	0.000331207259636062	AMRF HT + RT Impact_0h_downregulated.csv
Impact of RF and AMRF HT and their combination with RT	AMRF+RT impact - 0h	Downregulated	KIAA0319	-3.40451283726836	0.0220611125048924	AMRF HT + RT Impact_0h_downregulated.csv
Impact of RF and AMRF HT and their combination with RT	AMRF+RT impact - 0h	Downregulated	KIAA0825	-3.4334507621297	0.000262042629658984	AMRF HT + RT Impact_0h_downregulated.csv
Impact of RF and AMRF HT and their combination with RT	AMRF+RT impact - 0h	Downregulated	KIAA1328	-2.37958757865799	3.85028385134357e-07	AMRF HT + RT Impact_0h_downregulated.csv
Impact of RF and AMRF HT and their combination with RT	AMRF+RT impact - 0h	Downregulated	KIAA1614	-3.51310306911608	0.000713930889114763	AMRF HT + RT Impact_0h_downregulated.csv
Impact of RF and AMRF HT and their combination with RT	AMRF+RT impact - 0h	Downregulated	KIAA1755	-2.052864162584	0.0375564288567178	AMRF HT + RT Impact_0h_downregulated.csv
Impact of RF and AMRF HT and their combination with RT	AMRF+RT impact - 0h	Downregulated	KIF12	-2.4883912815667	0.0265473920944085	AMRF HT + RT Impact_0h_downregulated.csv
Impact of RF and AMRF HT and their combination with RT	AMRF+RT impact - 0h	Downregulated	KIF13A	-2.04968382946539	4.98924557967061e-05	AMRF HT + RT Impact_0h_downregulated.csv
Impact of RF and AMRF HT and their combination with RT	AMRF+RT impact - 0h	Upregulated	KIF21B	1.8269536543832	0.0321685899594669	AMRF HT + RT Impact_0h_upregulated.csv
Impact of RF and AMRF HT and their combination with RT	AMRF+RT impact - 0h	Downregulated	KIF23-AS1	-1.88155829404719	0.0203963680555699	AMRF HT + RT Impact_0h_downregulated.csv
Impact of RF and AMRF HT and their combination with RT	AMRF+RT impact - 0h	Downregulated	KIF5C	-21.8657198984261	1.39674875955963e-10	AMRF HT + RT Impact_0h_downregulated.csv
Impact of RF and AMRF HT and their combination with RT	AMRF+RT impact - 0h	Downregulated	KIRREL1	-2.19366918402958	0.000221448296103302	AMRF HT + RT Impact_0h_downregulated.csv
Impact of RF and AMRF HT and their combination with RT	AMRF+RT impact - 0h	Downregulated	KIT	-7.1438440367775	9.62313524328478e-05	AMRF HT + RT Impact_0h_downregulated.csv
Impact of RF and AMRF HT and their combination with RT	AMRF+RT impact - 0h	Downregulated	KITLG	-4.11131083864812	6.57873016249868e-09	AMRF HT + RT Impact_0h_downregulated.csv
Impact of RF and AMRF HT and their combination with RT	AMRF+RT impact - 0h	Downregulated	KLF14	-2.25535662223545	0.0487500638472771	AMRF HT + RT Impact_0h_downregulated.csv
Impact of RF and AMRF HT and their combination with RT	AMRF+RT impact - 0h	Upregulated	KLF15	2.09706453899411	0.00186871674120001	AMRF HT + RT Impact_0h_upregulated.csv
Impact of RF and AMRF HT and their combination with RT	AMRF+RT impact - 0h	Downregulated	KLF17	-8.77581441628981	0.00207400263472085	AMRF HT + RT Impact_0h_downregulated.csv
Impact of RF and AMRF HT and their combination with RT	AMRF+RT impact - 0h	Upregulated	KLF5	1.60026961326597	0.000204075680028565	AMRF HT + RT Impact_0h_upregulated.csv
Impact of RF and AMRF HT and their combination with RT	AMRF+RT impact - 0h	Upregulated	KLHDC7B	3.42460235250012	0.00506625425111804	AMRF HT + RT Impact_0h_upregulated.csv
Impact of RF and AMRF HT and their combination with RT	AMRF+RT impact - 0h	Downregulated	KLHDC8B	-2.35751151235454	3.06822107218274e-06	AMRF HT + RT Impact_0h_downregulated.csv
Impact of RF and AMRF HT and their combination with RT	AMRF+RT impact - 0h	Upregulated	KLHL14	1.57072447886244	1.75364140823405e-05	AMRF HT + RT Impact_0h_upregulated.csv
Impact of RF and AMRF HT and their combination with RT	AMRF+RT impact - 0h	Downregulated	KLHL25	-2.24737220890429	2.70218438950857e-05	AMRF HT + RT Impact_0h_downregulated.csv
Impact of RF and AMRF HT and their combination with RT	AMRF+RT impact - 0h	Downregulated	KLHL3	-1.76277527889608	0.0166861007526187	AMRF HT + RT Impact_0h_downregulated.csv
Impact of RF and AMRF HT and their combination with RT	AMRF+RT impact - 0h	Upregulated	KLHL30	2.30779126211374	0.00579509321367902	AMRF HT + RT Impact_0h_upregulated.csv
Impact of RF and AMRF HT and their combination with RT	AMRF+RT impact - 0h	Upregulated	KLHL35	1.73937842850259	0.00703536740626068	AMRF HT + RT Impact_0h_upregulated.csv
Impact of RF and AMRF HT and their combination with RT	AMRF+RT impact - 0h	Downregulated	KLHL4	-3.00589425082869	0.0124867192926058	AMRF HT + RT Impact_0h_downregulated.csv
Impact of RF and AMRF HT and their combination with RT	AMRF+RT impact - 0h	Downregulated	KLHL41	-5.95010485791784	0.0234611929730686	AMRF HT + RT Impact_0h_downregulated.csv
Impact of RF and AMRF HT and their combination with RT	AMRF+RT impact - 0h	Downregulated	KLHL5	-2.3970665252018	3.38201366446107e-06	AMRF HT + RT Impact_0h_downregulated.csv
Impact of RF and AMRF HT and their combination with RT	AMRF+RT impact - 0h	Upregulated	KLK11	2.51222232153703	0.0277417564983968	AMRF HT + RT Impact_0h_upregulated.csv
Impact of RF and AMRF HT and their combination with RT	AMRF+RT impact - 0h	Downregulated	KLRG1	-1.52588805050322	0.0481440444325077	AMRF HT + RT Impact_0h_downregulated.csv
Impact of RF and AMRF HT and their combination with RT	AMRF+RT impact - 0h	Upregulated	KRT13	2.41569580638742	0.0284535702603192	AMRF HT + RT Impact_0h_upregulated.csv
Impact of RF and AMRF HT and their combination with RT	AMRF+RT impact - 0h	Downregulated	KRT14	-3.73729324027711	0.00345784682605067	AMRF HT + RT Impact_0h_downregulated.csv
Impact of RF and AMRF HT and their combination with RT	AMRF+RT impact - 0h	Downregulated	KRT18P31	-5.0057242464923	0.00179575022993293	AMRF HT + RT Impact_0h_downregulated.csv
Impact of RF and AMRF HT and their combination with RT	AMRF+RT impact - 0h	Downregulated	KRT18P4	-1.72723513854588	0.0179116120605154	AMRF HT + RT Impact_0h_downregulated.csv
Impact of RF and AMRF HT and their combination with RT	AMRF+RT impact - 0h	Downregulated	KRT3	-5.09391976554556	0.0356032487045086	AMRF HT + RT Impact_0h_downregulated.csv
Impact of RF and AMRF HT and their combination with RT	AMRF+RT impact - 0h	Downregulated	KRT5	-3.75628426074641	0.00117524632903441	AMRF HT + RT Impact_0h_downregulated.csv
Impact of RF and AMRF HT and their combination with RT	AMRF+RT impact - 0h	Downregulated	KRT75	-5.35953252456736	0.000136131633107797	AMRF HT + RT Impact_0h_downregulated.csv
Impact of RF and AMRF HT and their combination with RT	AMRF+RT impact - 0h	Upregulated	KRT81	2.59115473535804	0.0297445466157289	AMRF HT + RT Impact_0h_upregulated.csv
Impact of RF and AMRF HT and their combination with RT	AMRF+RT impact - 0h	Upregulated	KRT83	2.12424101039629	0.00359198988885482	AMRF HT + RT Impact_0h_upregulated.csv
Impact of RF and AMRF HT and their combination with RT	AMRF+RT impact - 0h	Upregulated	KRT8P37	2.44130057971131	0.000804024269818031	AMRF HT + RT Impact_0h_upregulated.csv
Impact of RF and AMRF HT and their combination with RT	AMRF+RT impact - 0h	Downregulated	KRTAP2-3	-3.38254648544347	0.0002374314178145	AMRF HT + RT Impact_0h_downregulated.csv
Impact of RF and AMRF HT and their combination with RT	AMRF+RT impact - 0h	Downregulated	KRTAP3-1	-2.85429525500294	0.00511784165503921	AMRF HT + RT Impact_0h_downregulated.csv
Impact of RF and AMRF HT and their combination with RT	AMRF+RT impact - 0h	Upregulated	KRTAP4-1	1.53124295892448	0.0261813295051554	AMRF HT + RT Impact_0h_upregulated.csv
Impact of RF and AMRF HT and their combination with RT	AMRF+RT impact - 0h	Downregulated	LAG3	-2.53554017991991	0.00787042250966307	AMRF HT + RT Impact_0h_downregulated.csv
Impact of RF and AMRF HT and their combination with RT	AMRF+RT impact - 0h	Downregulated	LAMA1	-5.0713368583924	2.43651954005831e-06	AMRF HT + RT Impact_0h_downregulated.csv
Impact of RF and AMRF HT and their combination with RT	AMRF+RT impact - 0h	Downregulated	LAMA2	-2.48701157185606	8.41257677240962e-06	AMRF HT + RT Impact_0h_downregulated.csv
Impact of RF and AMRF HT and their combination with RT	AMRF+RT impact - 0h	Upregulated	LAMA3	1.90333030262735	0.0314792959160421	AMRF HT + RT Impact_0h_upregulated.csv
Impact of RF and AMRF HT and their combination with RT	AMRF+RT impact - 0h	Upregulated	LAMB3	2.5909216366678	0.000168221320321507	AMRF HT + RT Impact_0h_upregulated.csv
Impact of RF and AMRF HT and their combination with RT	AMRF+RT impact - 0h	Downregulated	LAMC1	-2.43178904226832	5.1614842796811e-06	AMRF HT + RT Impact_0h_downregulated.csv
Impact of RF and AMRF HT and their combination with RT	AMRF+RT impact - 0h	Upregulated	LAMC2	2.08786701287269	0.00249923985580475	AMRF HT + RT Impact_0h_upregulated.csv
Impact of RF and AMRF HT and their combination with RT	AMRF+RT impact - 0h	Upregulated	LAMP3	3.42185235427453	0.000505631663756955	AMRF HT + RT Impact_0h_upregulated.csv
Impact of RF and AMRF HT and their combination with RT	AMRF+RT impact - 0h	Downregulated	LANCL3	-2.45254760922589	0.0211680623198951	AMRF HT + RT Impact_0h_downregulated.csv
Impact of RF and AMRF HT and their combination with RT	AMRF+RT impact - 0h	Downregulated	LAPTM5	-1.76410858783126	0.0424211797335836	AMRF HT + RT Impact_0h_downregulated.csv
Impact of RF and AMRF HT and their combination with RT	AMRF+RT impact - 0h	Upregulated	LAT2	1.51525499229897	0.0250084843454582	AMRF HT + RT Impact_0h_upregulated.csv
Impact of RF and AMRF HT and their combination with RT	AMRF+RT impact - 0h	Upregulated	LCN2	3.87301389036813	0.00250257358282078	AMRF HT + RT Impact_0h_upregulated.csv
Impact of RF and AMRF HT and their combination with RT	AMRF+RT impact - 0h	Downregulated	LCTL	-2.22501062506661	0.00935949596352036	AMRF HT + RT Impact_0h_downregulated.csv
Impact of RF and AMRF HT and their combination with RT	AMRF+RT impact - 0h	Downregulated	LEFTY3P	-4.49799434160066	0.0334248591233034	AMRF HT + RT Impact_0h_downregulated.csv
Impact of RF and AMRF HT and their combination with RT	AMRF+RT impact - 0h	Upregulated	LENG9	2.00458819452714	4.65098134586122e-07	AMRF HT + RT Impact_0h_upregulated.csv
Impact of RF and AMRF HT and their combination with RT	AMRF+RT impact - 0h	Upregulated	LETM2	1.55697245373788	0.00780490879973277	AMRF HT + RT Impact_0h_upregulated.csv
Impact of RF and AMRF HT and their combination with RT	AMRF+RT impact - 0h	Downregulated	LGALS1	-1.83715842285217	0.00224012613894789	AMRF HT + RT Impact_0h_downregulated.csv
Impact of RF and AMRF HT and their combination with RT	AMRF+RT impact - 0h	Downregulated	LGR4	-1.9466571876688	5.50016989499806e-07	AMRF HT + RT Impact_0h_downregulated.csv
Impact of RF and AMRF HT and their combination with RT	AMRF+RT impact - 0h	Downregulated	LHFPL6	-4.8348823237025	1.62569847331184e-09	AMRF HT + RT Impact_0h_downregulated.csv
Impact of RF and AMRF HT and their combination with RT	AMRF+RT impact - 0h	Downregulated	LHX2	-5.449458414462	9.56147181481154e-05	AMRF HT + RT Impact_0h_downregulated.csv
Impact of RF and AMRF HT and their combination with RT	AMRF+RT impact - 0h	Downregulated	LHX4	-1.89804175453779	0.00910123242719345	AMRF HT + RT Impact_0h_downregulated.csv
Impact of RF and AMRF HT and their combination with RT	AMRF+RT impact - 0h	Upregulated	LHX5	2.381585471445	0.00821891136739365	AMRF HT + RT Impact_0h_upregulated.csv
Impact of RF and AMRF HT and their combination with RT	AMRF+RT impact - 0h	Downregulated	LIFR-AS1	-24.5304275872559	0.0258086820383783	AMRF HT + RT Impact_0h_downregulated.csv
Impact of RF and AMRF HT and their combination with RT	AMRF+RT impact - 0h	Downregulated	LIMCH1	-5.61421955289534	0.00144137096460566	AMRF HT + RT Impact_0h_downregulated.csv
Impact of RF and AMRF HT and their combination with RT	AMRF+RT impact - 0h	Downregulated	LIN7A	-9.74251443826411	0.000216395049628442	AMRF HT + RT Impact_0h_downregulated.csv
Impact of RF and AMRF HT and their combination with RT	AMRF+RT impact - 0h	Downregulated	LINC00310	-2.33789398940131	0.0104588334201559	AMRF HT + RT Impact_0h_downregulated.csv
Impact of RF and AMRF HT and their combination with RT	AMRF+RT impact - 0h	Downregulated	LINC00327	-3.40084174453234	0.000184356090718005	AMRF HT + RT Impact_0h_downregulated.csv
Impact of RF and AMRF HT and their combination with RT	AMRF+RT impact - 0h	Upregulated	LINC00365	1.99179859941262	0.0158749890445938	AMRF HT + RT Impact_0h_upregulated.csv
Impact of RF and AMRF HT and their combination with RT	AMRF+RT impact - 0h	Downregulated	LINC00426	-3.53938338978117	0.0177338107598396	AMRF HT + RT Impact_0h_downregulated.csv
Impact of RF and AMRF HT and their combination with RT	AMRF+RT impact - 0h	Downregulated	LINC00545	-4.57843345285868	0.0019868753826562	AMRF HT + RT Impact_0h_downregulated.csv
Impact of RF and AMRF HT and their combination with RT	AMRF+RT impact - 0h	Downregulated	LINC00601	-4.46725060863072	1.36650928239571e-05	AMRF HT + RT Impact_0h_downregulated.csv
Impact of RF and AMRF HT and their combination with RT	AMRF+RT impact - 0h	Downregulated	LINC00622	-1.6499786877786	0.00580216993380287	AMRF HT + RT Impact_0h_downregulated.csv
Impact of RF and AMRF HT and their combination with RT	AMRF+RT impact - 0h	Downregulated	LINC00652	-7.91968208884231	1.09141469727865e-06	AMRF HT + RT Impact_0h_downregulated.csv
Impact of RF and AMRF HT and their combination with RT	AMRF+RT impact - 0h	Downregulated	LINC00665	-4.71725326095833	0.000106120756270747	AMRF HT + RT Impact_0h_downregulated.csv
Impact of RF and AMRF HT and their combination with RT	AMRF+RT impact - 0h	Downregulated	LINC00862	-4.02217456172395	0.0185694652004104	AMRF HT + RT Impact_0h_downregulated.csv
Impact of RF and AMRF HT and their combination with RT	AMRF+RT impact - 0h	Downregulated	LINC00863	-1.83541953994523	0.000461716320682827	AMRF HT + RT Impact_0h_downregulated.csv
Impact of RF and AMRF HT and their combination with RT	AMRF+RT impact - 0h	Downregulated	LINC00868	-1.86867516506279	0.0425622501949853	AMRF HT + RT Impact_0h_downregulated.csv
Impact of RF and AMRF HT and their combination with RT	AMRF+RT impact - 0h	Upregulated	LINC00973	1.55579795602448	0.0067866520732099	AMRF HT + RT Impact_0h_upregulated.csv
Impact of RF and AMRF HT and their combination with RT	AMRF+RT impact - 0h	Downregulated	LINC01116	-3.70182488200164	2.23371213706935e-08	AMRF HT + RT Impact_0h_downregulated.csv
Impact of RF and AMRF HT and their combination with RT	AMRF+RT impact - 0h	Downregulated	LINC01117	-4.02970093320826	4.34213164881123e-06	AMRF HT + RT Impact_0h_downregulated.csv
Impact of RF and AMRF HT and their combination with RT	AMRF+RT impact - 0h	Downregulated	LINC01119	-8.16750322955067	3.25670088537948e-08	AMRF HT + RT Impact_0h_downregulated.csv
Impact of RF and AMRF HT and their combination with RT	AMRF+RT impact - 0h	Downregulated	LINC01140	-3.62138741582879	0.014433110877734	AMRF HT + RT Impact_0h_downregulated.csv
Impact of RF and AMRF HT and their combination with RT	AMRF+RT impact - 0h	Upregulated	LINC01169	1.54396008672135	0.0259250949483951	AMRF HT + RT Impact_0h_upregulated.csv
Impact of RF and AMRF HT and their combination with RT	AMRF+RT impact - 0h	Downregulated	LINC01176	-3.57246497750106	0.00299040736269141	AMRF HT + RT Impact_0h_downregulated.csv
Impact of RF and AMRF HT and their combination with RT	AMRF+RT impact - 0h	Downregulated	LINC01265	-25.196165180648	0.0217016215066098	AMRF HT + RT Impact_0h_downregulated.csv
Impact of RF and AMRF HT and their combination with RT	AMRF+RT impact - 0h	Downregulated	LINC01303	-1.73323344727869	0.049111956662338	AMRF HT + RT Impact_0h_downregulated.csv
Impact of RF and AMRF HT and their combination with RT	AMRF+RT impact - 0h	Upregulated	LINC01322	2.55621012429031	0.0418711637547697	AMRF HT + RT Impact_0h_upregulated.csv
Impact of RF and AMRF HT and their combination with RT	AMRF+RT impact - 0h	Downregulated	LINC01348	-2.90459173767333	0.000400412164572746	AMRF HT + RT Impact_0h_downregulated.csv
Impact of RF and AMRF HT and their combination with RT	AMRF+RT impact - 0h	Downregulated	LINC01411	-2.49566094703494	0.0254200218501754	AMRF HT + RT Impact_0h_downregulated.csv
Impact of RF and AMRF HT and their combination with RT	AMRF+RT impact - 0h	Downregulated	LINC01435	-24.7844449575785	0.0241926473445607	AMRF HT + RT Impact_0h_downregulated.csv
Impact of RF and AMRF HT and their combination with RT	AMRF+RT impact - 0h	Downregulated	LINC01447	-5.7185407182329	0.00326323235582028	AMRF HT + RT Impact_0h_downregulated.csv
Impact of RF and AMRF HT and their combination with RT	AMRF+RT impact - 0h	Downregulated	LINC01484	-2.7712377436697	0.0434853501517737	AMRF HT + RT Impact_0h_downregulated.csv
Impact of RF and AMRF HT and their combination with RT	AMRF+RT impact - 0h	Upregulated	LINC01564	1.81946547375077	0.0250117129016777	AMRF HT + RT Impact_0h_upregulated.csv
Impact of RF and AMRF HT and their combination with RT	AMRF+RT impact - 0h	Upregulated	LINC01583	2.01161695994022	0.0290598372334833	AMRF HT + RT Impact_0h_upregulated.csv
Impact of RF and AMRF HT and their combination with RT	AMRF+RT impact - 0h	Upregulated	LINC01602	2.20184667921626	0.00598033268573385	AMRF HT + RT Impact_0h_upregulated.csv
Impact of RF and AMRF HT and their combination with RT	AMRF+RT impact - 0h	Downregulated	LINC01615	-5.53888084047386	0.00237197659418783	AMRF HT + RT Impact_0h_downregulated.csv
Impact of RF and AMRF HT and their combination with RT	AMRF+RT impact - 0h	Downregulated	LINC01647	-3.45283688886426	0.0162298405724859	AMRF HT + RT Impact_0h_downregulated.csv
Impact of RF and AMRF HT and their combination with RT	AMRF+RT impact - 0h	Downregulated	LINC01711	-5.681091465057	2.29301251264791e-05	AMRF HT + RT Impact_0h_downregulated.csv
Impact of RF and AMRF HT and their combination with RT	AMRF+RT impact - 0h	Downregulated	LINC01767	-3.1934423780181	0.0431843712187215	AMRF HT + RT Impact_0h_downregulated.csv
Impact of RF and AMRF HT and their combination with RT	AMRF+RT impact - 0h	Downregulated	LINC01776	-24.7654200993876	0.0243140652092164	AMRF HT + RT Impact_0h_downregulated.csv
Impact of RF and AMRF HT and their combination with RT	AMRF+RT impact - 0h	Downregulated	LINC01788	-24.4155396149241	0.0264618175017437	AMRF HT + RT Impact_0h_downregulated.csv
Impact of RF and AMRF HT and their combination with RT	AMRF+RT impact - 0h	Upregulated	LINC01801	2.57926806045951	0.0259510247416685	AMRF HT + RT Impact_0h_upregulated.csv
Impact of RF and AMRF HT and their combination with RT	AMRF+RT impact - 0h	Downregulated	LINC01852	-1.59843036682194	0.042851106253034	AMRF HT + RT Impact_0h_downregulated.csv
Impact of RF and AMRF HT and their combination with RT	AMRF+RT impact - 0h	Downregulated	LINC01854	-2.28443384876148	1.94731270527837e-05	AMRF HT + RT Impact_0h_downregulated.csv
Impact of RF and AMRF HT and their combination with RT	AMRF+RT impact - 0h	Upregulated	LINC02009	2.87599611925091	0.00780490879973277	AMRF HT + RT Impact_0h_upregulated.csv
Impact of RF and AMRF HT and their combination with RT	AMRF+RT impact - 0h	Downregulated	LINC02175	-2.71512976321132	0.0345765831991816	AMRF HT + RT Impact_0h_downregulated.csv
Impact of RF and AMRF HT and their combination with RT	AMRF+RT impact - 0h	Upregulated	LINC02261	3.19495023461964	0.0127855883217511	AMRF HT + RT Impact_0h_upregulated.csv
Impact of RF and AMRF HT and their combination with RT	AMRF+RT impact - 0h	Upregulated	LINC02273	3.20163762915995	0.0234503195118836	AMRF HT + RT Impact_0h_upregulated.csv
Impact of RF and AMRF HT and their combination with RT	AMRF+RT impact - 0h	Upregulated	LINC02323	2.66885549865092	0.0138175492069227	AMRF HT + RT Impact_0h_upregulated.csv
Impact of RF and AMRF HT and their combination with RT	AMRF+RT impact - 0h	Downregulated	LINC02328	-5.37971289136002	0.00277524769113138	AMRF HT + RT Impact_0h_downregulated.csv
Impact of RF and AMRF HT and their combination with RT	AMRF+RT impact - 0h	Downregulated	LINC02482	-2.73615754203012	0.000527183306561616	AMRF HT + RT Impact_0h_downregulated.csv
Impact of RF and AMRF HT and their combination with RT	AMRF+RT impact - 0h	Downregulated	LINC02615	-3.25773148031004	0.00996348789685792	AMRF HT + RT Impact_0h_downregulated.csv
Impact of RF and AMRF HT and their combination with RT	AMRF+RT impact - 0h	Downregulated	LINC02709	-1.79674417821454	0.00371794715857547	AMRF HT + RT Impact_0h_downregulated.csv
Impact of RF and AMRF HT and their combination with RT	AMRF+RT impact - 0h	Downregulated	LINC02762	-7.0331635407058	6.34722210992251e-09	AMRF HT + RT Impact_0h_downregulated.csv
Impact of RF and AMRF HT and their combination with RT	AMRF+RT impact - 0h	Downregulated	LINC02798	-5.59453907811183	0.0113533736592057	AMRF HT + RT Impact_0h_downregulated.csv
Impact of RF and AMRF HT and their combination with RT	AMRF+RT impact - 0h	Downregulated	LINC02802	-2.53763443419411	0.00212717347369115	AMRF HT + RT Impact_0h_downregulated.csv
Impact of RF and AMRF HT and their combination with RT	AMRF+RT impact - 0h	Downregulated	LINC02957	-22.4740710149301	0.000318896937654844	AMRF HT + RT Impact_0h_downregulated.csv
Impact of RF and AMRF HT and their combination with RT	AMRF+RT impact - 0h	Downregulated	LINC02984	-6.43400044900303	0.0439778120777885	AMRF HT + RT Impact_0h_downregulated.csv
Impact of RF and AMRF HT and their combination with RT	AMRF+RT impact - 0h	Downregulated	LIPK	-3.10021053452371	0.0148318551273509	AMRF HT + RT Impact_0h_downregulated.csv
Impact of RF and AMRF HT and their combination with RT	AMRF+RT impact - 0h	Downregulated	LNPK	-1.69500896936719	4.66549787286231e-06	AMRF HT + RT Impact_0h_downregulated.csv
Impact of RF and AMRF HT and their combination with RT	AMRF+RT impact - 0h	Downregulated	LNX1	-3.14394808030235	6.74855811362421e-07	AMRF HT + RT Impact_0h_downregulated.csv
Impact of RF and AMRF HT and their combination with RT	AMRF+RT impact - 0h	Downregulated	LOC100128317	-27.022035337558	0.0130622301393421	AMRF HT + RT Impact_0h_downregulated.csv
Impact of RF and AMRF HT and their combination with RT	AMRF+RT impact - 0h	Downregulated	LOC100129291	-5.43063112568722	0.023513564865748	AMRF HT + RT Impact_0h_downregulated.csv
Impact of RF and AMRF HT and their combination with RT	AMRF+RT impact - 0h	Downregulated	LOC100289361	-1.50752263841373	0.0305747553023388	AMRF HT + RT Impact_0h_downregulated.csv
Impact of RF and AMRF HT and their combination with RT	AMRF+RT impact - 0h	Downregulated	LOC100289473	-5.10489998495303	0.0135393667024449	AMRF HT + RT Impact_0h_downregulated.csv
Impact of RF and AMRF HT and their combination with RT	AMRF+RT impact - 0h	Downregulated	LOC100289518	-2.93128782336236	0.00612413489075166	AMRF HT + RT Impact_0h_downregulated.csv
Impact of RF and AMRF HT and their combination with RT	AMRF+RT impact - 0h	Upregulated	LOC100422300	1.95082376969751	0.0247910037535866	AMRF HT + RT Impact_0h_upregulated.csv
Impact of RF and AMRF HT and their combination with RT	AMRF+RT impact - 0h	Upregulated	LOC100505664	2.87372554791165	0.0195114842887883	AMRF HT + RT Impact_0h_upregulated.csv
Impact of RF and AMRF HT and their combination with RT	AMRF+RT impact - 0h	Downregulated	LOC100506474	-25.0013073657418	0.0228843452650241	AMRF HT + RT Impact_0h_downregulated.csv
Impact of RF and AMRF HT and their combination with RT	AMRF+RT impact - 0h	Downregulated	LOC100507053	-2.68910890477568	0.00228074432280665	AMRF HT + RT Impact_0h_downregulated.csv
Impact of RF and AMRF HT and their combination with RT	AMRF+RT impact - 0h	Downregulated	LOC100996361	-2.85855070899124	0.0212534947010762	AMRF HT + RT Impact_0h_downregulated.csv
Impact of RF and AMRF HT and their combination with RT	AMRF+RT impact - 0h	Upregulated	LOC101927040	1.76272961340322	0.0453587115020319	AMRF HT + RT Impact_0h_upregulated.csv
Impact of RF and AMRF HT and their combination with RT	AMRF+RT impact - 0h	Downregulated	LOC101927293	-3.7714740044041	0.0261513197995276	AMRF HT + RT Impact_0h_downregulated.csv
Impact of RF and AMRF HT and their combination with RT	AMRF+RT impact - 0h	Downregulated	LOC101928728	-2.15311894579038	0.00508596394583516	AMRF HT + RT Impact_0h_downregulated.csv
Impact of RF and AMRF HT and their combination with RT	AMRF+RT impact - 0h	Upregulated	LOC101928994	2.18637230645673	0.00775754223561215	AMRF HT + RT Impact_0h_upregulated.csv
Impact of RF and AMRF HT and their combination with RT	AMRF+RT impact - 0h	Downregulated	LOC102723834	-6.93715922703551	0.000786959237947303	AMRF HT + RT Impact_0h_downregulated.csv
Impact of RF and AMRF HT and their combination with RT	AMRF+RT impact - 0h	Downregulated	LOC102724434	-6.16949535869407	0.00473472875187559	AMRF HT + RT Impact_0h_downregulated.csv
Impact of RF and AMRF HT and their combination with RT	AMRF+RT impact - 0h	Downregulated	LOC105371855	-7.54894727070355	3.7098453520883e-05	AMRF HT + RT Impact_0h_downregulated.csv
Impact of RF and AMRF HT and their combination with RT	AMRF+RT impact - 0h	Downregulated	LOC105373383	-2.86505921337665	0.000725252945451307	AMRF HT + RT Impact_0h_downregulated.csv
Impact of RF and AMRF HT and their combination with RT	AMRF+RT impact - 0h	Downregulated	LOC105377043	-5.9191038174621	6.66451319014991e-05	AMRF HT + RT Impact_0h_downregulated.csv
Impact of RF and AMRF HT and their combination with RT	AMRF+RT impact - 0h	Downregulated	LOC107985216	-7.2266600461671	0.00590093045243576	AMRF HT + RT Impact_0h_downregulated.csv
Impact of RF and AMRF HT and their combination with RT	AMRF+RT impact - 0h	Downregulated	LOC389831	-1.81881796179012	0.000350539252030001	AMRF HT + RT Impact_0h_downregulated.csv
Impact of RF and AMRF HT and their combination with RT	AMRF+RT impact - 0h	Downregulated	LOC730098	-1.7431173966021	0.0392886289337426	AMRF HT + RT Impact_0h_downregulated.csv
Impact of RF and AMRF HT and their combination with RT	AMRF+RT impact - 0h	Downregulated	LOXL1	-4.17131462087323	3.30389636359294e-06	AMRF HT + RT Impact_0h_downregulated.csv
Impact of RF and AMRF HT and their combination with RT	AMRF+RT impact - 0h	Downregulated	LPAR1	-9.37853610582095	1.5367286601359e-12	AMRF HT + RT Impact_0h_downregulated.csv
Impact of RF and AMRF HT and their combination with RT	AMRF+RT impact - 0h	Upregulated	LPAR5	2.04526787265501	0.000105111030549734	AMRF HT + RT Impact_0h_upregulated.csv
Impact of RF and AMRF HT and their combination with RT	AMRF+RT impact - 0h	Downregulated	LPIN1	-1.79306788111592	0.00326523308041015	AMRF HT + RT Impact_0h_downregulated.csv
Impact of RF and AMRF HT and their combination with RT	AMRF+RT impact - 0h	Downregulated	LPP-AS2	-3.36434837000124	1.25101356213541e-06	AMRF HT + RT Impact_0h_downregulated.csv
Impact of RF and AMRF HT and their combination with RT	AMRF+RT impact - 0h	Downregulated	LRAT	-21.702308318997	7.28734058677442e-08	AMRF HT + RT Impact_0h_downregulated.csv
Impact of RF and AMRF HT and their combination with RT	AMRF+RT impact - 0h	Downregulated	LRGUK	-1.90476100020868	0.0161308871531123	AMRF HT + RT Impact_0h_downregulated.csv
Impact of RF and AMRF HT and their combination with RT	AMRF+RT impact - 0h	Downregulated	LRIF1	-1.77230826606177	1.80230663780509e-08	AMRF HT + RT Impact_0h_downregulated.csv
Impact of RF and AMRF HT and their combination with RT	AMRF+RT impact - 0h	Downregulated	LRIT3	-2.53043069024778	0.0243512440773495	AMRF HT + RT Impact_0h_downregulated.csv
Impact of RF and AMRF HT and their combination with RT	AMRF+RT impact - 0h	Downregulated	LRP1	-3.43449040396962	3.51118022716469e-07	AMRF HT + RT Impact_0h_downregulated.csv
Impact of RF and AMRF HT and their combination with RT	AMRF+RT impact - 0h	Downregulated	LRP12	-2.52791009929925	2.39483500356932e-05	AMRF HT + RT Impact_0h_downregulated.csv
Impact of RF and AMRF HT and their combination with RT	AMRF+RT impact - 0h	Downregulated	LRRC15	-6.3705476273751	6.09599841915885e-07	AMRF HT + RT Impact_0h_downregulated.csv
Impact of RF and AMRF HT and their combination with RT	AMRF+RT impact - 0h	Downregulated	LRRC17	-3.69193236062068	0.00480315850922914	AMRF HT + RT Impact_0h_downregulated.csv
Impact of RF and AMRF HT and their combination with RT	AMRF+RT impact - 0h	Downregulated	LRRC32	-6.61904634396265	0.0319578343217103	AMRF HT + RT Impact_0h_downregulated.csv
Impact of RF and AMRF HT and their combination with RT	AMRF+RT impact - 0h	Downregulated	LRRC46	-2.06445992496077	0.00593726150792346	AMRF HT + RT Impact_0h_downregulated.csv
Impact of RF and AMRF HT and their combination with RT	AMRF+RT impact - 0h	Downregulated	LRRC77P	-2.08393105144997	0.0499076847905519	AMRF HT + RT Impact_0h_downregulated.csv
Impact of RF and AMRF HT and their combination with RT	AMRF+RT impact - 0h	Upregulated	LRRC8A	1.7538760644079	2.46059169812366e-06	AMRF HT + RT Impact_0h_upregulated.csv
Impact of RF and AMRF HT and their combination with RT	AMRF+RT impact - 0h	Downregulated	LRRIQ1	-5.09989266289717	0.000984379234013437	AMRF HT + RT Impact_0h_downregulated.csv
Impact of RF and AMRF HT and their combination with RT	AMRF+RT impact - 0h	Downregulated	LRRN4CL	-5.30465184969943	9.801590090079e-07	AMRF HT + RT Impact_0h_downregulated.csv
Impact of RF and AMRF HT and their combination with RT	AMRF+RT impact - 0h	Upregulated	LRRTM1	2.07586877522946	0.00211322414745061	AMRF HT + RT Impact_0h_upregulated.csv
Impact of RF and AMRF HT and their combination with RT	AMRF+RT impact - 0h	Downregulated	LTBP2	-4.31249814655021	1.76994352086649e-05	AMRF HT + RT Impact_0h_downregulated.csv
Impact of RF and AMRF HT and their combination with RT	AMRF+RT impact - 0h	Upregulated	LTBP4	1.74846483268924	0.00741724899868972	AMRF HT + RT Impact_0h_upregulated.csv
Impact of RF and AMRF HT and their combination with RT	AMRF+RT impact - 0h	Upregulated	LTK	3.80124747153364	0.000328480268329922	AMRF HT + RT Impact_0h_upregulated.csv
Impact of RF and AMRF HT and their combination with RT	AMRF+RT impact - 0h	Downregulated	LURAP1	-2.64212272228982	0.00168758730521969	AMRF HT + RT Impact_0h_downregulated.csv
Impact of RF and AMRF HT and their combination with RT	AMRF+RT impact - 0h	Upregulated	LURAP1L-AS1	2.34185301896435	0.011548718424041	AMRF HT + RT Impact_0h_upregulated.csv
Impact of RF and AMRF HT and their combination with RT	AMRF+RT impact - 0h	Downregulated	LY6K	-7.26702653823331	0.0343533901915193	AMRF HT + RT Impact_0h_downregulated.csv
Impact of RF and AMRF HT and their combination with RT	AMRF+RT impact - 0h	Upregulated	LY9	3.32303306827204	0.0344937932364585	AMRF HT + RT Impact_0h_upregulated.csv
Impact of RF and AMRF HT and their combination with RT	AMRF+RT impact - 0h	Downregulated	LYPD6	-3.27681776118251	0.00485079803656313	AMRF HT + RT Impact_0h_downregulated.csv
Impact of RF and AMRF HT and their combination with RT	AMRF+RT impact - 0h	Downregulated	LYPLAL1-DT	-2.88803129769507	0.00626260655139425	AMRF HT + RT Impact_0h_downregulated.csv
Impact of RF and AMRF HT and their combination with RT	AMRF+RT impact - 0h	Downregulated	LZTS1	-5.90260821960298	9.51435621319991e-05	AMRF HT + RT Impact_0h_downregulated.csv
Impact of RF and AMRF HT and their combination with RT	AMRF+RT impact - 0h	Downregulated	MACROD2	-1.9344984434675	0.0287923088377035	AMRF HT + RT Impact_0h_downregulated.csv
Impact of RF and AMRF HT and their combination with RT	AMRF+RT impact - 0h	Downregulated	MAFA	-3.54811906230708	0.000215930781571373	AMRF HT + RT Impact_0h_downregulated.csv
Impact of RF and AMRF HT and their combination with RT	AMRF+RT impact - 0h	Downregulated	MAK	-1.93306792806064	0.0437918592130273	AMRF HT + RT Impact_0h_downregulated.csv
Impact of RF and AMRF HT and their combination with RT	AMRF+RT impact - 0h	Downregulated	MAMSTR	-4.56622186895652	1.82973059631663e-06	AMRF HT + RT Impact_0h_downregulated.csv
Impact of RF and AMRF HT and their combination with RT	AMRF+RT impact - 0h	Upregulated	MANCR	1.68402716672989	0.000431100874912768	AMRF HT + RT Impact_0h_upregulated.csv
Impact of RF and AMRF HT and their combination with RT	AMRF+RT impact - 0h	Downregulated	MAP1A	-5.87674084847132	3.56715750344616e-11	AMRF HT + RT Impact_0h_downregulated.csv
Impact of RF and AMRF HT and their combination with RT	AMRF+RT impact - 0h	Downregulated	MAP1LC3A	-3.87503783925743	6.10817734265142e-06	AMRF HT + RT Impact_0h_downregulated.csv
Impact of RF and AMRF HT and their combination with RT	AMRF+RT impact - 0h	Downregulated	MAP3K12	-2.47981053116441	0.000134700421227783	AMRF HT + RT Impact_0h_downregulated.csv
Impact of RF and AMRF HT and their combination with RT	AMRF+RT impact - 0h	Downregulated	MAP3K4-AS1	-2.08389012389174	0.00345784682605067	AMRF HT + RT Impact_0h_downregulated.csv
Impact of RF and AMRF HT and their combination with RT	AMRF+RT impact - 0h	Downregulated	MAP3K7CL	-2.52885852092315	3.63660578401507e-05	AMRF HT + RT Impact_0h_downregulated.csv
Impact of RF and AMRF HT and their combination with RT	AMRF+RT impact - 0h	Downregulated	MAP4K4	-2.18595312823753	4.59448788182651e-05	AMRF HT + RT Impact_0h_downregulated.csv
Impact of RF and AMRF HT and their combination with RT	AMRF+RT impact - 0h	Downregulated	MAPK10	-22.731457866412	8.23095303657019e-07	AMRF HT + RT Impact_0h_downregulated.csv
Impact of RF and AMRF HT and their combination with RT	AMRF+RT impact - 0h	Downregulated	MAPK8IP1	-2.54750936177457	3.93194078988471e-05	AMRF HT + RT Impact_0h_downregulated.csv
Impact of RF and AMRF HT and their combination with RT	AMRF+RT impact - 0h	Downregulated	MARCHF2	-3.57389480216031	4.73351144861544e-09	AMRF HT + RT Impact_0h_downregulated.csv
Impact of RF and AMRF HT and their combination with RT	AMRF+RT impact - 0h	Downregulated	MARCHF3	-1.71204311385565	7.16070972989145e-05	AMRF HT + RT Impact_0h_downregulated.csv
Impact of RF and AMRF HT and their combination with RT	AMRF+RT impact - 0h	Downregulated	MATN2	-3.3697998682016	7.30134228919339e-05	AMRF HT + RT Impact_0h_downregulated.csv
Impact of RF and AMRF HT and their combination with RT	AMRF+RT impact - 0h	Downregulated	MATN3	-4.59742305271405	6.40211375746601e-06	AMRF HT + RT Impact_0h_downregulated.csv
Impact of RF and AMRF HT and their combination with RT	AMRF+RT impact - 0h	Downregulated	MBNL1-AS1	-2.27843675108954	3.35607758530206e-05	AMRF HT + RT Impact_0h_downregulated.csv
Impact of RF and AMRF HT and their combination with RT	AMRF+RT impact - 0h	Upregulated	MBOAT2	1.56278196001092	0.00161084954208114	AMRF HT + RT Impact_0h_upregulated.csv
Impact of RF and AMRF HT and their combination with RT	AMRF+RT impact - 0h	Downregulated	MCOLN2	-4.32722109544658	2.92852461555979e-05	AMRF HT + RT Impact_0h_downregulated.csv
Impact of RF and AMRF HT and their combination with RT	AMRF+RT impact - 0h	Downregulated	MCTP1	-1.99638939731251	0.00696592924007499	AMRF HT + RT Impact_0h_downregulated.csv
Impact of RF and AMRF HT and their combination with RT	AMRF+RT impact - 0h	Downregulated	MCUB	-1.63596108919351	0.00032427432098842	AMRF HT + RT Impact_0h_downregulated.csv
Impact of RF and AMRF HT and their combination with RT	AMRF+RT impact - 0h	Upregulated	MDFI	1.70431444280966	0.0424211797335836	AMRF HT + RT Impact_0h_upregulated.csv
Impact of RF and AMRF HT and their combination with RT	AMRF+RT impact - 0h	Upregulated	MDGA1	1.51848183189045	0.00955627597609369	AMRF HT + RT Impact_0h_upregulated.csv
Impact of RF and AMRF HT and their combination with RT	AMRF+RT impact - 0h	Downregulated	MEGF10	-6.19626542141058	0.0124867192926058	AMRF HT + RT Impact_0h_downregulated.csv
Impact of RF and AMRF HT and their combination with RT	AMRF+RT impact - 0h	Upregulated	MEGF6	1.76768052586591	0.00217833762479976	AMRF HT + RT Impact_0h_upregulated.csv
Impact of RF and AMRF HT and their combination with RT	AMRF+RT impact - 0h	Downregulated	MEIOC	-1.54096803519441	0.0234503195118836	AMRF HT + RT Impact_0h_downregulated.csv
Impact of RF and AMRF HT and their combination with RT	AMRF+RT impact - 0h	Downregulated	MEIS2	-3.0663772207241	3.91510515909865e-06	AMRF HT + RT Impact_0h_downregulated.csv
Impact of RF and AMRF HT and their combination with RT	AMRF+RT impact - 0h	Upregulated	MELTF	1.54351539120034	0.00995683523705594	AMRF HT + RT Impact_0h_upregulated.csv
Impact of RF and AMRF HT and their combination with RT	AMRF+RT impact - 0h	Downregulated	MEOX2	-6.07272220242459	3.415349852393e-11	AMRF HT + RT Impact_0h_downregulated.csv
Impact of RF and AMRF HT and their combination with RT	AMRF+RT impact - 0h	Downregulated	METRNL	-1.75128234515089	0.0404362973642864	AMRF HT + RT Impact_0h_downregulated.csv
Impact of RF and AMRF HT and their combination with RT	AMRF+RT impact - 0h	Downregulated	METTL14-DT	-2.60270779439729	0.0188733767236862	AMRF HT + RT Impact_0h_downregulated.csv
Impact of RF and AMRF HT and their combination with RT	AMRF+RT impact - 0h	Downregulated	MFGE8	-2.1533941994984	1.10291686407085e-05	AMRF HT + RT Impact_0h_downregulated.csv
Impact of RF and AMRF HT and their combination with RT	AMRF+RT impact - 0h	Downregulated	MGAM	-2.00503073781236	0.0282739931337166	AMRF HT + RT Impact_0h_downregulated.csv
Impact of RF and AMRF HT and their combination with RT	AMRF+RT impact - 0h	Upregulated	MGAT3	2.85563929059302	6.54019536798091e-07	AMRF HT + RT Impact_0h_upregulated.csv
Impact of RF and AMRF HT and their combination with RT	AMRF+RT impact - 0h	Downregulated	MIA2-AS1	-2.54955064313601	0.0124717052103042	AMRF HT + RT Impact_0h_downregulated.csv
Impact of RF and AMRF HT and their combination with RT	AMRF+RT impact - 0h	Downregulated	MICB	-1.74573540618143	2.09351169507787e-11	AMRF HT + RT Impact_0h_downregulated.csv
Impact of RF and AMRF HT and their combination with RT	AMRF+RT impact - 0h	Upregulated	MID2	1.59452087311535	0.0425968821410697	AMRF HT + RT Impact_0h_upregulated.csv
Impact of RF and AMRF HT and their combination with RT	AMRF+RT impact - 0h	Downregulated	MINAR1	-41.3116101387426	2.10135235288584e-37	AMRF HT + RT Impact_0h_downregulated.csv
Impact of RF and AMRF HT and their combination with RT	AMRF+RT impact - 0h	Downregulated	MIR1915HG	-1.61787254995813	0.00106801335252172	AMRF HT + RT Impact_0h_downregulated.csv
Impact of RF and AMRF HT and their combination with RT	AMRF+RT impact - 0h	Upregulated	MIR196A1	1.79646401190504	0.0165808891247751	AMRF HT + RT Impact_0h_upregulated.csv
Impact of RF and AMRF HT and their combination with RT	AMRF+RT impact - 0h	Upregulated	MIR200CHG	1.92761622837272	0.0247225262397259	AMRF HT + RT Impact_0h_upregulated.csv
Impact of RF and AMRF HT and their combination with RT	AMRF+RT impact - 0h	Upregulated	MIR3929	2.46200788250206	0.0139443543006926	AMRF HT + RT Impact_0h_upregulated.csv
Impact of RF and AMRF HT and their combination with RT	AMRF+RT impact - 0h	Downregulated	MIR4263	-1.99722883634561	0.0158764921621829	AMRF HT + RT Impact_0h_downregulated.csv
Impact of RF and AMRF HT and their combination with RT	AMRF+RT impact - 0h	Downregulated	MIR4477B	-2.01650696803431	0.00447123072634282	AMRF HT + RT Impact_0h_downregulated.csv
Impact of RF and AMRF HT and their combination with RT	AMRF+RT impact - 0h	Downregulated	MIR5188	-3.94882222790396	0.00213797593335712	AMRF HT + RT Impact_0h_downregulated.csv
Impact of RF and AMRF HT and their combination with RT	AMRF+RT impact - 0h	Upregulated	MIR6814	3.92800351053031	0.0454942051987285	AMRF HT + RT Impact_0h_upregulated.csv
Impact of RF and AMRF HT and their combination with RT	AMRF+RT impact - 0h	Downregulated	MIR7111	-2.83300830622215	0.0272227377415399	AMRF HT + RT Impact_0h_downregulated.csv
Impact of RF and AMRF HT and their combination with RT	AMRF+RT impact - 0h	Downregulated	MIR924HG	-2.17896997369622	0.00112444049277796	AMRF HT + RT Impact_0h_downregulated.csv
Impact of RF and AMRF HT and their combination with RT	AMRF+RT impact - 0h	Downregulated	MIR99AHG	-4.57289883654885	9.21641979397606e-05	AMRF HT + RT Impact_0h_downregulated.csv
Impact of RF and AMRF HT and their combination with RT	AMRF+RT impact - 0h	Upregulated	MISP	1.87746332620164	0.0317518946285413	AMRF HT + RT Impact_0h_upregulated.csv
Impact of RF and AMRF HT and their combination with RT	AMRF+RT impact - 0h	Downregulated	MITF	-3.04064331357303	6.18459776102554e-05	AMRF HT + RT Impact_0h_downregulated.csv
Impact of RF and AMRF HT and their combination with RT	AMRF+RT impact - 0h	Downregulated	MLF1	-3.59494651500351	1.02847864687823e-05	AMRF HT + RT Impact_0h_downregulated.csv
Impact of RF and AMRF HT and their combination with RT	AMRF+RT impact - 0h	Downregulated	MME	-4.05484822467187	1.74562203498537e-05	AMRF HT + RT Impact_0h_downregulated.csv
Impact of RF and AMRF HT and their combination with RT	AMRF+RT impact - 0h	Downregulated	MMP10	-5.65669405797147	0.0176081238093933	AMRF HT + RT Impact_0h_downregulated.csv
Impact of RF and AMRF HT and their combination with RT	AMRF+RT impact - 0h	Downregulated	MMP13	-5.25720361120966	0.00257692857381408	AMRF HT + RT Impact_0h_downregulated.csv
Impact of RF and AMRF HT and their combination with RT	AMRF+RT impact - 0h	Upregulated	MMP15	1.73539010135093	0.00510501282768104	AMRF HT + RT Impact_0h_upregulated.csv
Impact of RF and AMRF HT and their combination with RT	AMRF+RT impact - 0h	Downregulated	MMP19	-1.78428348180327	0.000494116856812942	AMRF HT + RT Impact_0h_downregulated.csv
Impact of RF and AMRF HT and their combination with RT	AMRF+RT impact - 0h	Downregulated	MMP25	-2.3856769012746	0.0486044762907289	AMRF HT + RT Impact_0h_downregulated.csv
Impact of RF and AMRF HT and their combination with RT	AMRF+RT impact - 0h	Upregulated	MMP28	3.83239058051222	0.033583889279394	AMRF HT + RT Impact_0h_upregulated.csv
Impact of RF and AMRF HT and their combination with RT	AMRF+RT impact - 0h	Downregulated	MMP9	-5.58410704991892	0.000476287473344767	AMRF HT + RT Impact_0h_downregulated.csv
Impact of RF and AMRF HT and their combination with RT	AMRF+RT impact - 0h	Upregulated	MMRN2	2.13875772764291	0.00313233583016486	AMRF HT + RT Impact_0h_upregulated.csv
Impact of RF and AMRF HT and their combination with RT	AMRF+RT impact - 0h	Downregulated	MNS1	-4.96364545431239	1.98133115241788e-06	AMRF HT + RT Impact_0h_downregulated.csv
Impact of RF and AMRF HT and their combination with RT	AMRF+RT impact - 0h	Downregulated	MOB1B	-1.6375347261709	6.6901303961013e-05	AMRF HT + RT Impact_0h_downregulated.csv
Impact of RF and AMRF HT and their combination with RT	AMRF+RT impact - 0h	Downregulated	MOB3A	-1.68225334082561	7.85010833237968e-06	AMRF HT + RT Impact_0h_downregulated.csv
Impact of RF and AMRF HT and their combination with RT	AMRF+RT impact - 0h	Downregulated	MOCS3	-1.76365762316491	0.000110942565745494	AMRF HT + RT Impact_0h_downregulated.csv
Impact of RF and AMRF HT and their combination with RT	AMRF+RT impact - 0h	Downregulated	MOK	-4.49799101154255	1.32717543761026e-09	AMRF HT + RT Impact_0h_downregulated.csv
Impact of RF and AMRF HT and their combination with RT	AMRF+RT impact - 0h	Downregulated	MPP1	-3.39419270317556	1.87234909380136e-05	AMRF HT + RT Impact_0h_downregulated.csv
Impact of RF and AMRF HT and their combination with RT	AMRF+RT impact - 0h	Downregulated	MPP2	-2.18542326986508	7.4311118369978e-05	AMRF HT + RT Impact_0h_downregulated.csv
Impact of RF and AMRF HT and their combination with RT	AMRF+RT impact - 0h	Downregulated	MRAP2	-4.8068011804716	0.0210285166673176	AMRF HT + RT Impact_0h_downregulated.csv
Impact of RF and AMRF HT and their combination with RT	AMRF+RT impact - 0h	Downregulated	MRGPRF	-3.50732069195265	3.17678376076664e-05	AMRF HT + RT Impact_0h_downregulated.csv
Impact of RF and AMRF HT and their combination with RT	AMRF+RT impact - 0h	Downregulated	MRPS24	-5.22769504798781	9.06018141246444e-08	AMRF HT + RT Impact_0h_downregulated.csv
Impact of RF and AMRF HT and their combination with RT	AMRF+RT impact - 0h	Downregulated	MSANTD2	-1.95861157443626	9.801590090079e-07	AMRF HT + RT Impact_0h_downregulated.csv
Impact of RF and AMRF HT and their combination with RT	AMRF+RT impact - 0h	Upregulated	MT1M	4.2233528087437	0.00789499884669427	AMRF HT + RT Impact_0h_upregulated.csv
Impact of RF and AMRF HT and their combination with RT	AMRF+RT impact - 0h	Downregulated	MT2A	-2.23565036326667	0.00133477134280002	AMRF HT + RT Impact_0h_downregulated.csv
Impact of RF and AMRF HT and their combination with RT	AMRF+RT impact - 0h	Downregulated	MTA1-DT	-1.71552303960562	0.00201362740550441	AMRF HT + RT Impact_0h_downregulated.csv
Impact of RF and AMRF HT and their combination with RT	AMRF+RT impact - 0h	Downregulated	MTUS2	-4.2354099762582	0.00339882362853285	AMRF HT + RT Impact_0h_downregulated.csv
Impact of RF and AMRF HT and their combination with RT	AMRF+RT impact - 0h	Downregulated	MUC12	-3.22663939755878	0.000845379699343269	AMRF HT + RT Impact_0h_downregulated.csv
Impact of RF and AMRF HT and their combination with RT	AMRF+RT impact - 0h	Upregulated	MUC2	3.80973957229606	0.00276734432640299	AMRF HT + RT Impact_0h_upregulated.csv
Impact of RF and AMRF HT and their combination with RT	AMRF+RT impact - 0h	Downregulated	MYBL1	-2.68669087312967	3.25755929473383e-05	AMRF HT + RT Impact_0h_downregulated.csv
Impact of RF and AMRF HT and their combination with RT	AMRF+RT impact - 0h	Upregulated	MYCT1	4.07215788584367	0.000496783440821073	AMRF HT + RT Impact_0h_upregulated.csv
Impact of RF and AMRF HT and their combination with RT	AMRF+RT impact - 0h	Downregulated	MYH15	-5.79199395663219	0.00214198355849069	AMRF HT + RT Impact_0h_downregulated.csv
Impact of RF and AMRF HT and their combination with RT	AMRF+RT impact - 0h	Upregulated	MYH4	3.04538948903838	0.000861324313371975	AMRF HT + RT Impact_0h_upregulated.csv
Impact of RF and AMRF HT and their combination with RT	AMRF+RT impact - 0h	Downregulated	MYL9	-5.69070376677521	4.0938335432125e-14	AMRF HT + RT Impact_0h_downregulated.csv
Impact of RF and AMRF HT and their combination with RT	AMRF+RT impact - 0h	Downregulated	MYLK	-4.15123200487319	3.30389636359294e-06	AMRF HT + RT Impact_0h_downregulated.csv
Impact of RF and AMRF HT and their combination with RT	AMRF+RT impact - 0h	Downregulated	MYLK2	-2.47830977702551	0.0047097207428215	AMRF HT + RT Impact_0h_downregulated.csv
Impact of RF and AMRF HT and their combination with RT	AMRF+RT impact - 0h	Upregulated	MYO16-AS1	4.94507454159685	0.0163991810047243	AMRF HT + RT Impact_0h_upregulated.csv
Impact of RF and AMRF HT and their combination with RT	AMRF+RT impact - 0h	Upregulated	MYO5B	1.58019629159399	0.0211426524276243	AMRF HT + RT Impact_0h_upregulated.csv
Impact of RF and AMRF HT and their combination with RT	AMRF+RT impact - 0h	Downregulated	MYOM2	-8.00585660578168	0.0200076317091008	AMRF HT + RT Impact_0h_downregulated.csv
Impact of RF and AMRF HT and their combination with RT	AMRF+RT impact - 0h	Downregulated	MYPN	-4.95264608686038	0.0403734802829762	AMRF HT + RT Impact_0h_downregulated.csv
Impact of RF and AMRF HT and their combination with RT	AMRF+RT impact - 0h	Downregulated	MYRIP	-1.97709353098412	0.0398965826836175	AMRF HT + RT Impact_0h_downregulated.csv
Impact of RF and AMRF HT and their combination with RT	AMRF+RT impact - 0h	Downregulated	NAALAD2	-4.68981580252634	0.0134559411096549	AMRF HT + RT Impact_0h_downregulated.csv
Impact of RF and AMRF HT and their combination with RT	AMRF+RT impact - 0h	Downregulated	NAALADL1	-2.92260343518063	0.0155861147576642	AMRF HT + RT Impact_0h_downregulated.csv
Impact of RF and AMRF HT and their combination with RT	AMRF+RT impact - 0h	Downregulated	NAALADL2	-6.06095867660527	1.60138171199952e-05	AMRF HT + RT Impact_0h_downregulated.csv
Impact of RF and AMRF HT and their combination with RT	AMRF+RT impact - 0h	Downregulated	NAB1	-1.52673259106627	4.1258871727818e-05	AMRF HT + RT Impact_0h_downregulated.csv
Impact of RF and AMRF HT and their combination with RT	AMRF+RT impact - 0h	Downregulated	NABP1	-1.74683422498766	0.000299947906416789	AMRF HT + RT Impact_0h_downregulated.csv
Impact of RF and AMRF HT and their combination with RT	AMRF+RT impact - 0h	Upregulated	NAT8L	3.14692535192366	0.00207400263472085	AMRF HT + RT Impact_0h_upregulated.csv
Impact of RF and AMRF HT and their combination with RT	AMRF+RT impact - 0h	Downregulated	NCAM1	-2.85759605653748	0.00820425419643421	AMRF HT + RT Impact_0h_downregulated.csv
Impact of RF and AMRF HT and their combination with RT	AMRF+RT impact - 0h	Upregulated	NCF2	3.88628094061591	0.000112300566497835	AMRF HT + RT Impact_0h_upregulated.csv
Impact of RF and AMRF HT and their combination with RT	AMRF+RT impact - 0h	Downregulated	NCKAP1L	-2.3522697494383	0.0156031338147554	AMRF HT + RT Impact_0h_downregulated.csv
Impact of RF and AMRF HT and their combination with RT	AMRF+RT impact - 0h	Downregulated	NCMAP	-3.56139973415579	0.00426965573744534	AMRF HT + RT Impact_0h_downregulated.csv
Impact of RF and AMRF HT and their combination with RT	AMRF+RT impact - 0h	Downregulated	NDP	-3.85818069190709	0.00869064053393161	AMRF HT + RT Impact_0h_downregulated.csv
Impact of RF and AMRF HT and their combination with RT	AMRF+RT impact - 0h	Downregulated	NEAT1	-1.61362325623019	0.046498262472645	AMRF HT + RT Impact_0h_downregulated.csv
Impact of RF and AMRF HT and their combination with RT	AMRF+RT impact - 0h	Upregulated	NEBL	1.94632238603596	0.0426630141469124	AMRF HT + RT Impact_0h_upregulated.csv
Impact of RF and AMRF HT and their combination with RT	AMRF+RT impact - 0h	Downregulated	NEFL	-24.4125463256278	1.39096270177595e-14	AMRF HT + RT Impact_0h_downregulated.csv
Impact of RF and AMRF HT and their combination with RT	AMRF+RT impact - 0h	Downregulated	NEK10	-3.07396395993839	0.000518622658368883	AMRF HT + RT Impact_0h_downregulated.csv
Impact of RF and AMRF HT and their combination with RT	AMRF+RT impact - 0h	Downregulated	NEK11	-2.83758610477071	1.94987216675101e-05	AMRF HT + RT Impact_0h_downregulated.csv
Impact of RF and AMRF HT and their combination with RT	AMRF+RT impact - 0h	Downregulated	NEURL1B	-1.9203659796116	0.00454765292653701	AMRF HT + RT Impact_0h_downregulated.csv
Impact of RF and AMRF HT and their combination with RT	AMRF+RT impact - 0h	Downregulated	NEXN-AS1	-34.3769247557934	1.09193872652912e-16	AMRF HT + RT Impact_0h_downregulated.csv
Impact of RF and AMRF HT and their combination with RT	AMRF+RT impact - 0h	Downregulated	NFATC1	-2.37663280707816	2.49185029112241e-06	AMRF HT + RT Impact_0h_downregulated.csv
Impact of RF and AMRF HT and their combination with RT	AMRF+RT impact - 0h	Downregulated	NFATC4	-3.15250576699958	1.88532978378336e-05	AMRF HT + RT Impact_0h_downregulated.csv
Impact of RF and AMRF HT and their combination with RT	AMRF+RT impact - 0h	Downregulated	NFIB	-3.34589106351548	0.000523412839891919	AMRF HT + RT Impact_0h_downregulated.csv
Impact of RF and AMRF HT and their combination with RT	AMRF+RT impact - 0h	Downregulated	NFKBIA	-1.5143771183547	7.04127922920546e-05	AMRF HT + RT Impact_0h_downregulated.csv
Impact of RF and AMRF HT and their combination with RT	AMRF+RT impact - 0h	Upregulated	NHERF2	1.69691686311666	0.000715895086137715	AMRF HT + RT Impact_0h_upregulated.csv
Impact of RF and AMRF HT and their combination with RT	AMRF+RT impact - 0h	Downregulated	NHLH1	-2.06257147630476	0.049188094491962	AMRF HT + RT Impact_0h_downregulated.csv
Impact of RF and AMRF HT and their combination with RT	AMRF+RT impact - 0h	Upregulated	NIPAL4	2.3276369088299	4.0626089990999e-05	AMRF HT + RT Impact_0h_upregulated.csv
Impact of RF and AMRF HT and their combination with RT	AMRF+RT impact - 0h	Downregulated	NKX2-8	-3.06322603438706	0.00865911563829456	AMRF HT + RT Impact_0h_downregulated.csv
Impact of RF and AMRF HT and their combination with RT	AMRF+RT impact - 0h	Downregulated	NKX3-2	-4.35976167007327	0.000303877241003174	AMRF HT + RT Impact_0h_downregulated.csv
Impact of RF and AMRF HT and their combination with RT	AMRF+RT impact - 0h	Downregulated	NLGN2	-1.80879356081775	0.000296018995749815	AMRF HT + RT Impact_0h_downregulated.csv
Impact of RF and AMRF HT and their combination with RT	AMRF+RT impact - 0h	Downregulated	NLRP1	-5.10573097379886	2.91512776810262e-06	AMRF HT + RT Impact_0h_downregulated.csv
Impact of RF and AMRF HT and their combination with RT	AMRF+RT impact - 0h	Downregulated	NLRP10	-6.79955161207777	0.0328629564066405	AMRF HT + RT Impact_0h_downregulated.csv
Impact of RF and AMRF HT and their combination with RT	AMRF+RT impact - 0h	Downregulated	NLRP11	-3.43963383614185	0.00098504180936225	AMRF HT + RT Impact_0h_downregulated.csv
Impact of RF and AMRF HT and their combination with RT	AMRF+RT impact - 0h	Downregulated	NLRP3	-36.7004906798871	3.99100547765617e-14	AMRF HT + RT Impact_0h_downregulated.csv
Impact of RF and AMRF HT and their combination with RT	AMRF+RT impact - 0h	Downregulated	NMNAT2	-3.78939027311995	0.0268888469398952	AMRF HT + RT Impact_0h_downregulated.csv
Impact of RF and AMRF HT and their combination with RT	AMRF+RT impact - 0h	Downregulated	NOCT	-1.69754266875168	0.000109075962132487	AMRF HT + RT Impact_0h_downregulated.csv
Impact of RF and AMRF HT and their combination with RT	AMRF+RT impact - 0h	Upregulated	NOS3	3.65757649786353	2.39385061918875e-07	AMRF HT + RT Impact_0h_upregulated.csv
Impact of RF and AMRF HT and their combination with RT	AMRF+RT impact - 0h	Upregulated	NOSTRIN	2.2910969562422	0.00182585202345082	AMRF HT + RT Impact_0h_upregulated.csv
Impact of RF and AMRF HT and their combination with RT	AMRF+RT impact - 0h	Downregulated	NOTCH2	-4.40472459140178	0.000448188548450342	AMRF HT + RT Impact_0h_downregulated.csv
Impact of RF and AMRF HT and their combination with RT	AMRF+RT impact - 0h	Downregulated	NOTCH3	-5.27118745234311	7.24497724860813e-10	AMRF HT + RT Impact_0h_downregulated.csv
Impact of RF and AMRF HT and their combination with RT	AMRF+RT impact - 0h	Downregulated	NOVA1	-4.39859547290629	1.10741595472313e-07	AMRF HT + RT Impact_0h_downregulated.csv
Impact of RF and AMRF HT and their combination with RT	AMRF+RT impact - 0h	Downregulated	NPC2	-2.48057797836506	1.3506777846811e-05	AMRF HT + RT Impact_0h_downregulated.csv
Impact of RF and AMRF HT and their combination with RT	AMRF+RT impact - 0h	Downregulated	NPHP1	-1.63608916619087	0.00152998742553954	AMRF HT + RT Impact_0h_downregulated.csv
Impact of RF and AMRF HT and their combination with RT	AMRF+RT impact - 0h	Upregulated	NPHS1	2.21815873356325	0.0158799521748013	AMRF HT + RT Impact_0h_upregulated.csv
Impact of RF and AMRF HT and their combination with RT	AMRF+RT impact - 0h	Downregulated	NPIPB15	-3.59376732879406	0.0276627320849831	AMRF HT + RT Impact_0h_downregulated.csv
Impact of RF and AMRF HT and their combination with RT	AMRF+RT impact - 0h	Downregulated	NPR3	-5.02515796400273	2.06686918100597e-06	AMRF HT + RT Impact_0h_downregulated.csv
Impact of RF and AMRF HT and their combination with RT	AMRF+RT impact - 0h	Downregulated	NR2F1	-1.75257965648251	0.000740472154085742	AMRF HT + RT Impact_0h_downregulated.csv
Impact of RF and AMRF HT and their combination with RT	AMRF+RT impact - 0h	Downregulated	NR2F2-AS1	-5.1847379016111	0.0421862252123062	AMRF HT + RT Impact_0h_downregulated.csv
Impact of RF and AMRF HT and their combination with RT	AMRF+RT impact - 0h	Downregulated	NR3C1	-4.97537783072599	7.43550781776647e-08	AMRF HT + RT Impact_0h_downregulated.csv
Impact of RF and AMRF HT and their combination with RT	AMRF+RT impact - 0h	Downregulated	NR3C2	-4.09624212099926	2.12453773362057e-06	AMRF HT + RT Impact_0h_downregulated.csv
Impact of RF and AMRF HT and their combination with RT	AMRF+RT impact - 0h	Downregulated	NR4A1	-1.92989859456328	0.00471874058137835	AMRF HT + RT Impact_0h_downregulated.csv
Impact of RF and AMRF HT and their combination with RT	AMRF+RT impact - 0h	Downregulated	NRARP	-3.9418559412971	0.000582997661673726	AMRF HT + RT Impact_0h_downregulated.csv
Impact of RF and AMRF HT and their combination with RT	AMRF+RT impact - 0h	Downregulated	NRAV	-2.25345548012433	2.74844083911985e-06	AMRF HT + RT Impact_0h_downregulated.csv
Impact of RF and AMRF HT and their combination with RT	AMRF+RT impact - 0h	Downregulated	NREP	-3.40198714939941	2.83416313235445e-07	AMRF HT + RT Impact_0h_downregulated.csv
Impact of RF and AMRF HT and their combination with RT	AMRF+RT impact - 0h	Downregulated	NRG2	-3.99586129118614	2.1049411093581e-06	AMRF HT + RT Impact_0h_downregulated.csv
Impact of RF and AMRF HT and their combination with RT	AMRF+RT impact - 0h	Downregulated	NRGN	-2.90852824806803	0.000519411291381583	AMRF HT + RT Impact_0h_downregulated.csv
Impact of RF and AMRF HT and their combination with RT	AMRF+RT impact - 0h	Downregulated	NRIP3	-2.28437879371178	0.00204083503171828	AMRF HT + RT Impact_0h_downregulated.csv
Impact of RF and AMRF HT and their combination with RT	AMRF+RT impact - 0h	Downregulated	NRM	-2.07649553072851	0.000834633768660805	AMRF HT + RT Impact_0h_downregulated.csv
Impact of RF and AMRF HT and their combination with RT	AMRF+RT impact - 0h	Downregulated	NRN1	-3.46819044794513	3.42163260470831e-05	AMRF HT + RT Impact_0h_downregulated.csv
Impact of RF and AMRF HT and their combination with RT	AMRF+RT impact - 0h	Downregulated	NRP1	-1.83921357129946	0.00923836117791664	AMRF HT + RT Impact_0h_downregulated.csv
Impact of RF and AMRF HT and their combination with RT	AMRF+RT impact - 0h	Downregulated	NRXN2	-3.27330555978616	0.011695967096652	AMRF HT + RT Impact_0h_downregulated.csv
Impact of RF and AMRF HT and their combination with RT	AMRF+RT impact - 0h	Downregulated	NT5DC2	-2.17469883191825	5.41693380961491e-06	AMRF HT + RT Impact_0h_downregulated.csv
Impact of RF and AMRF HT and their combination with RT	AMRF+RT impact - 0h	Upregulated	NT5DC4	1.53912465447421	0.0451088067473206	AMRF HT + RT Impact_0h_upregulated.csv
Impact of RF and AMRF HT and their combination with RT	AMRF+RT impact - 0h	Downregulated	NT5E	-3.13487451244685	0.00350663384273358	AMRF HT + RT Impact_0h_downregulated.csv
Impact of RF and AMRF HT and their combination with RT	AMRF+RT impact - 0h	Downregulated	NTAN1	-2.77748601156815	6.19844416105655e-08	AMRF HT + RT Impact_0h_downregulated.csv
Impact of RF and AMRF HT and their combination with RT	AMRF+RT impact - 0h	Downregulated	NTN1	-6.18420958171941	9.46711613850726e-09	AMRF HT + RT Impact_0h_downregulated.csv
Impact of RF and AMRF HT and their combination with RT	AMRF+RT impact - 0h	Upregulated	NTSR1	2.64067400589683	0.00179757856311241	AMRF HT + RT Impact_0h_upregulated.csv
Impact of RF and AMRF HT and their combination with RT	AMRF+RT impact - 0h	Downregulated	NUAK2	-1.64906596681299	0.000237334555026544	AMRF HT + RT Impact_0h_downregulated.csv
Impact of RF and AMRF HT and their combination with RT	AMRF+RT impact - 0h	Downregulated	NUCB1	-2.14873831992556	2.05779677931917e-05	AMRF HT + RT Impact_0h_downregulated.csv
Impact of RF and AMRF HT and their combination with RT	AMRF+RT impact - 0h	Downregulated	NUMB	-1.64217990429658	1.25776814303399e-06	AMRF HT + RT Impact_0h_downregulated.csv
Impact of RF and AMRF HT and their combination with RT	AMRF+RT impact - 0h	Downregulated	NUPR1	-6.87804443225678	3.01939308899569e-06	AMRF HT + RT Impact_0h_downregulated.csv
Impact of RF and AMRF HT and their combination with RT	AMRF+RT impact - 0h	Downregulated	NUTM2E	-5.35756754138238	0.00558061059096172	AMRF HT + RT Impact_0h_downregulated.csv
Impact of RF and AMRF HT and their combination with RT	AMRF+RT impact - 0h	Downregulated	NXPE3	-4.15971244784875	8.24242156355976e-11	AMRF HT + RT Impact_0h_downregulated.csv
Impact of RF and AMRF HT and their combination with RT	AMRF+RT impact - 0h	Downregulated	NXT2	-1.77949663346728	0.000850054768656304	AMRF HT + RT Impact_0h_downregulated.csv
Impact of RF and AMRF HT and their combination with RT	AMRF+RT impact - 0h	Downregulated	NYNRIN	-2.40564597412846	0.00229460578588305	AMRF HT + RT Impact_0h_downregulated.csv
Impact of RF and AMRF HT and their combination with RT	AMRF+RT impact - 0h	Upregulated	OCIAD2	1.6008547760792	0.0497922292568653	AMRF HT + RT Impact_0h_upregulated.csv
Impact of RF and AMRF HT and their combination with RT	AMRF+RT impact - 0h	Downregulated	ODAD3	-2.53781619771286	4.62469494687503e-05	AMRF HT + RT Impact_0h_downregulated.csv
Impact of RF and AMRF HT and their combination with RT	AMRF+RT impact - 0h	Downregulated	OGFRL1	-2.33640013303179	1.01262765451403e-05	AMRF HT + RT Impact_0h_downregulated.csv
Impact of RF and AMRF HT and their combination with RT	AMRF+RT impact - 0h	Upregulated	OLFM1	2.35880586953591	0.00713207368556843	AMRF HT + RT Impact_0h_upregulated.csv
Impact of RF and AMRF HT and their combination with RT	AMRF+RT impact - 0h	Downregulated	OLFML2A	-4.33583955514135	2.63872768566653e-09	AMRF HT + RT Impact_0h_downregulated.csv
Impact of RF and AMRF HT and their combination with RT	AMRF+RT impact - 0h	Downregulated	OLFML2B	-8.78271441355463	0.000727518002701685	AMRF HT + RT Impact_0h_downregulated.csv
Impact of RF and AMRF HT and their combination with RT	AMRF+RT impact - 0h	Downregulated	ONECUT1	-5.43535189924126	0.0108337180151829	AMRF HT + RT Impact_0h_downregulated.csv
Impact of RF and AMRF HT and their combination with RT	AMRF+RT impact - 0h	Downregulated	OR2B6	-1.93891587783884	0.0418711637547697	AMRF HT + RT Impact_0h_downregulated.csv
Impact of RF and AMRF HT and their combination with RT	AMRF+RT impact - 0h	Upregulated	OR51B2	3.38024753515642	0.00682093312038904	AMRF HT + RT Impact_0h_upregulated.csv
Impact of RF and AMRF HT and their combination with RT	AMRF+RT impact - 0h	Upregulated	OR51B4	2.04083758207828	0.0284365249240465	AMRF HT + RT Impact_0h_upregulated.csv
Impact of RF and AMRF HT and their combination with RT	AMRF+RT impact - 0h	Upregulated	OR51B5	2.08920529551625	0.0322339274046504	AMRF HT + RT Impact_0h_upregulated.csv
Impact of RF and AMRF HT and their combination with RT	AMRF+RT impact - 0h	Upregulated	OSCAR	2.40818509130794	0.0140826223632403	AMRF HT + RT Impact_0h_upregulated.csv
Impact of RF and AMRF HT and their combination with RT	AMRF+RT impact - 0h	Downregulated	OSCP1	-2.11951929136788	0.000329117310279341	AMRF HT + RT Impact_0h_downregulated.csv
Impact of RF and AMRF HT and their combination with RT	AMRF+RT impact - 0h	Downregulated	OSR1	-2.37172390993069	0.00309564595070725	AMRF HT + RT Impact_0h_downregulated.csv
Impact of RF and AMRF HT and their combination with RT	AMRF+RT impact - 0h	Downregulated	OTOG	-3.25404375467371	0.00927956050517048	AMRF HT + RT Impact_0h_downregulated.csv
Impact of RF and AMRF HT and their combination with RT	AMRF+RT impact - 0h	Downregulated	OTOGL	-3.34573961970254	0.000206737193992924	AMRF HT + RT Impact_0h_downregulated.csv
Impact of RF and AMRF HT and their combination with RT	AMRF+RT impact - 0h	Downregulated	OTULINL	-2.62305294457124	0.000371000180800736	AMRF HT + RT Impact_0h_downregulated.csv
Impact of RF and AMRF HT and their combination with RT	AMRF+RT impact - 0h	Upregulated	OXCT2P1	1.77150039974239	6.50748960886443e-05	AMRF HT + RT Impact_0h_upregulated.csv
Impact of RF and AMRF HT and their combination with RT	AMRF+RT impact - 0h	Downregulated	OXTR	-2.01536668108697	0.00207582955546189	AMRF HT + RT Impact_0h_downregulated.csv
Impact of RF and AMRF HT and their combination with RT	AMRF+RT impact - 0h	Downregulated	P2RX6	-1.85626480369767	0.00488683467691322	AMRF HT + RT Impact_0h_downregulated.csv
Impact of RF and AMRF HT and their combination with RT	AMRF+RT impact - 0h	Downregulated	P2RY6	-9.66093890268765	6.01493134322742e-05	AMRF HT + RT Impact_0h_downregulated.csv
Impact of RF and AMRF HT and their combination with RT	AMRF+RT impact - 0h	Downregulated	P3H3	-2.34087883890329	0.00210313945773468	AMRF HT + RT Impact_0h_downregulated.csv
Impact of RF and AMRF HT and their combination with RT	AMRF+RT impact - 0h	Downregulated	P4HA2	-1.65783085112053	0.000847934905345917	AMRF HT + RT Impact_0h_downregulated.csv
Impact of RF and AMRF HT and their combination with RT	AMRF+RT impact - 0h	Downregulated	PACSIN1	-4.03032725533063	0.0400953895034176	AMRF HT + RT Impact_0h_downregulated.csv
Impact of RF and AMRF HT and their combination with RT	AMRF+RT impact - 0h	Downregulated	PAG1	-2.96788380300932	6.26624240850596e-06	AMRF HT + RT Impact_0h_downregulated.csv
Impact of RF and AMRF HT and their combination with RT	AMRF+RT impact - 0h	Downregulated	PALLD	-1.95790217387848	1.21220554695768e-07	AMRF HT + RT Impact_0h_downregulated.csv
Impact of RF and AMRF HT and their combination with RT	AMRF+RT impact - 0h	Downregulated	PALM2AKAP2	-4.18738300362347	0.0183024184656286	AMRF HT + RT Impact_0h_downregulated.csv
Impact of RF and AMRF HT and their combination with RT	AMRF+RT impact - 0h	Downregulated	PALM3	-2.73937579495003	1.60193026455467e-05	AMRF HT + RT Impact_0h_downregulated.csv
Impact of RF and AMRF HT and their combination with RT	AMRF+RT impact - 0h	Downregulated	PAPSS2	-4.25982156887076	2.81622790375004e-08	AMRF HT + RT Impact_0h_downregulated.csv
Impact of RF and AMRF HT and their combination with RT	AMRF+RT impact - 0h	Downregulated	PARD3B	-5.40941850821943	6.54019536798091e-07	AMRF HT + RT Impact_0h_downregulated.csv
Impact of RF and AMRF HT and their combination with RT	AMRF+RT impact - 0h	Downregulated	PARM1	-5.01475144594318	1.73076581973562e-05	AMRF HT + RT Impact_0h_downregulated.csv
Impact of RF and AMRF HT and their combination with RT	AMRF+RT impact - 0h	Upregulated	PAX6-AS1	5.69063947646212	0.0449155396026777	AMRF HT + RT Impact_0h_upregulated.csv
Impact of RF and AMRF HT and their combination with RT	AMRF+RT impact - 0h	Downregulated	PAXBP1-AS1	-2.09216345029526	0.00239368279966706	AMRF HT + RT Impact_0h_downregulated.csv
Impact of RF and AMRF HT and their combination with RT	AMRF+RT impact - 0h	Downregulated	PBX1	-4.8330075486669	5.11802534448106e-07	AMRF HT + RT Impact_0h_downregulated.csv
Impact of RF and AMRF HT and their combination with RT	AMRF+RT impact - 0h	Downregulated	PBX3	-1.63316641870353	0.00287248628996679	AMRF HT + RT Impact_0h_downregulated.csv
Impact of RF and AMRF HT and their combination with RT	AMRF+RT impact - 0h	Upregulated	PCDH1	2.26373067884999	0.0048781876503448	AMRF HT + RT Impact_0h_upregulated.csv
Impact of RF and AMRF HT and their combination with RT	AMRF+RT impact - 0h	Downregulated	PCDH10-DT	-24.7854872077939	0.0241926473445607	AMRF HT + RT Impact_0h_downregulated.csv
Impact of RF and AMRF HT and their combination with RT	AMRF+RT impact - 0h	Downregulated	PCDHB10	-3.61110012134826	0.000374817746360096	AMRF HT + RT Impact_0h_downregulated.csv
Impact of RF and AMRF HT and their combination with RT	AMRF+RT impact - 0h	Downregulated	PCDHB7	-5.37633293893171	9.26596187209447e-05	AMRF HT + RT Impact_0h_downregulated.csv
Impact of RF and AMRF HT and their combination with RT	AMRF+RT impact - 0h	Downregulated	PCDHB8	-3.49248455448454	0.000331207259636062	AMRF HT + RT Impact_0h_downregulated.csv
Impact of RF and AMRF HT and their combination with RT	AMRF+RT impact - 0h	Downregulated	PCDHB9	-3.74218809866925	3.2955576652052e-05	AMRF HT + RT Impact_0h_downregulated.csv
Impact of RF and AMRF HT and their combination with RT	AMRF+RT impact - 0h	Downregulated	PCDHGA1	-1.79852993879386	0.00330814851881275	AMRF HT + RT Impact_0h_downregulated.csv
Impact of RF and AMRF HT and their combination with RT	AMRF+RT impact - 0h	Downregulated	PCDHGA10	-3.80497650764662	1.54316138046751e-05	AMRF HT + RT Impact_0h_downregulated.csv
Impact of RF and AMRF HT and their combination with RT	AMRF+RT impact - 0h	Downregulated	PCDHGA2	-2.7607515530396	0.0232445916612795	AMRF HT + RT Impact_0h_downregulated.csv
Impact of RF and AMRF HT and their combination with RT	AMRF+RT impact - 0h	Downregulated	PCDHGA6	-1.56375130734097	0.0149587866891842	AMRF HT + RT Impact_0h_downregulated.csv
Impact of RF and AMRF HT and their combination with RT	AMRF+RT impact - 0h	Downregulated	PCDHGB1	-3.22789305448723	0.0444968480153089	AMRF HT + RT Impact_0h_downregulated.csv
Impact of RF and AMRF HT and their combination with RT	AMRF+RT impact - 0h	Downregulated	PCDHGB4	-4.89876020577217	0.00327254496698071	AMRF HT + RT Impact_0h_downregulated.csv
Impact of RF and AMRF HT and their combination with RT	AMRF+RT impact - 0h	Downregulated	PCDHGB7	-2.58158256098176	0.00315476521194527	AMRF HT + RT Impact_0h_downregulated.csv
Impact of RF and AMRF HT and their combination with RT	AMRF+RT impact - 0h	Downregulated	PCDHGC3	-1.62540103132785	0.00684797499517751	AMRF HT + RT Impact_0h_downregulated.csv
Impact of RF and AMRF HT and their combination with RT	AMRF+RT impact - 0h	Downregulated	PCDHGC5	-6.0886367048044	0.000286250325491541	AMRF HT + RT Impact_0h_downregulated.csv
Impact of RF and AMRF HT and their combination with RT	AMRF+RT impact - 0h	Downregulated	PCLAF	-2.03894671556059	6.57542000926703e-05	AMRF HT + RT Impact_0h_downregulated.csv
Impact of RF and AMRF HT and their combination with RT	AMRF+RT impact - 0h	Downregulated	PCNX4	-1.5094508017198	3.70760397888146e-05	AMRF HT + RT Impact_0h_downregulated.csv
Impact of RF and AMRF HT and their combination with RT	AMRF+RT impact - 0h	Downregulated	PCOLCE-AS1	-6.91387288412029	0.000830049248032645	AMRF HT + RT Impact_0h_downregulated.csv
Impact of RF and AMRF HT and their combination with RT	AMRF+RT impact - 0h	Downregulated	PCSK4	-1.69989750412687	0.0336528695885797	AMRF HT + RT Impact_0h_downregulated.csv
Impact of RF and AMRF HT and their combination with RT	AMRF+RT impact - 0h	Downregulated	PDE5A	-4.39798637882022	6.042590799412e-07	AMRF HT + RT Impact_0h_downregulated.csv
Impact of RF and AMRF HT and their combination with RT	AMRF+RT impact - 0h	Downregulated	PDE6B	-4.95250140097033	0.0167707915055335	AMRF HT + RT Impact_0h_downregulated.csv
Impact of RF and AMRF HT and their combination with RT	AMRF+RT impact - 0h	Downregulated	PDZK1	-2.76876948462406	0.00362199681751933	AMRF HT + RT Impact_0h_downregulated.csv
Impact of RF and AMRF HT and their combination with RT	AMRF+RT impact - 0h	Downregulated	PEAK1	-2.11547219126583	1.64596985334055e-08	AMRF HT + RT Impact_0h_downregulated.csv
Impact of RF and AMRF HT and their combination with RT	AMRF+RT impact - 0h	Downregulated	PECAM1	-4.45697790214812	4.62469494687503e-05	AMRF HT + RT Impact_0h_downregulated.csv
Impact of RF and AMRF HT and their combination with RT	AMRF+RT impact - 0h	Upregulated	PECR	1.51350329226182	0.00327254496698071	AMRF HT + RT Impact_0h_upregulated.csv
Impact of RF and AMRF HT and their combination with RT	AMRF+RT impact - 0h	Downregulated	PER3	-2.16241937288556	4.7350902520166e-08	AMRF HT + RT Impact_0h_downregulated.csv
Impact of RF and AMRF HT and their combination with RT	AMRF+RT impact - 0h	Upregulated	PGAM2	3.1788803620519	0.00373773552207837	AMRF HT + RT Impact_0h_upregulated.csv
Impact of RF and AMRF HT and their combination with RT	AMRF+RT impact - 0h	Downregulated	PGF	-1.98784124812034	0.0440520397135634	AMRF HT + RT Impact_0h_downregulated.csv
Impact of RF and AMRF HT and their combination with RT	AMRF+RT impact - 0h	Downregulated	PGM2L1	-2.07464235957959	1.99129242518682e-05	AMRF HT + RT Impact_0h_downregulated.csv
Impact of RF and AMRF HT and their combination with RT	AMRF+RT impact - 0h	Downregulated	PHACTR1	-4.91068860725631	0.00072894297925742	AMRF HT + RT Impact_0h_downregulated.csv
Impact of RF and AMRF HT and their combination with RT	AMRF+RT impact - 0h	Downregulated	PHC1	-1.82846512009403	1.14874772330094e-06	AMRF HT + RT Impact_0h_downregulated.csv
Impact of RF and AMRF HT and their combination with RT	AMRF+RT impact - 0h	Upregulated	PHETA2	1.97589777160644	0.000189579684505002	AMRF HT + RT Impact_0h_upregulated.csv
Impact of RF and AMRF HT and their combination with RT	AMRF+RT impact - 0h	Downregulated	PHEX	-3.40615442044301	2.04203357645163e-06	AMRF HT + RT Impact_0h_downregulated.csv
Impact of RF and AMRF HT and their combination with RT	AMRF+RT impact - 0h	Downregulated	PHLDA3	-1.50051043306783	0.0315543119944664	AMRF HT + RT Impact_0h_downregulated.csv
Impact of RF and AMRF HT and their combination with RT	AMRF+RT impact - 0h	Downregulated	PHLDB2	-5.54309531419308	2.40741332809791e-05	AMRF HT + RT Impact_0h_downregulated.csv
Impact of RF and AMRF HT and their combination with RT	AMRF+RT impact - 0h	Downregulated	PHTF2	-1.52099324214044	1.0653441558794e-05	AMRF HT + RT Impact_0h_downregulated.csv
Impact of RF and AMRF HT and their combination with RT	AMRF+RT impact - 0h	Downregulated	PI4KAP2	-2.89448745149969	0.000288375280369253	AMRF HT + RT Impact_0h_downregulated.csv
Impact of RF and AMRF HT and their combination with RT	AMRF+RT impact - 0h	Downregulated	PIANP	-24.4778290646338	1.39096270177595e-14	AMRF HT + RT Impact_0h_downregulated.csv
Impact of RF and AMRF HT and their combination with RT	AMRF+RT impact - 0h	Downregulated	PIAS3	-1.77859543904053	6.99588698213632e-07	AMRF HT + RT Impact_0h_downregulated.csv
Impact of RF and AMRF HT and their combination with RT	AMRF+RT impact - 0h	Downregulated	PIK3R3	-1.93865459935273	0.000254609329398935	AMRF HT + RT Impact_0h_downregulated.csv
Impact of RF and AMRF HT and their combination with RT	AMRF+RT impact - 0h	Downregulated	PIK3R5	-5.71829098448476	0.0454344644023154	AMRF HT + RT Impact_0h_downregulated.csv
Impact of RF and AMRF HT and their combination with RT	AMRF+RT impact - 0h	Downregulated	PINLYP	-4.84751934860075	0.00284708662829932	AMRF HT + RT Impact_0h_downregulated.csv
Impact of RF and AMRF HT and their combination with RT	AMRF+RT impact - 0h	Upregulated	PIP5K1B	3.12740405033298	0.00556860268993248	AMRF HT + RT Impact_0h_upregulated.csv
Impact of RF and AMRF HT and their combination with RT	AMRF+RT impact - 0h	Upregulated	PIWIL1	1.71941483951755	0.0280415266760465	AMRF HT + RT Impact_0h_upregulated.csv
Impact of RF and AMRF HT and their combination with RT	AMRF+RT impact - 0h	Upregulated	PIWIL4	1.97790943510462	0.00727991182487817	AMRF HT + RT Impact_0h_upregulated.csv
Impact of RF and AMRF HT and their combination with RT	AMRF+RT impact - 0h	Upregulated	PKD1-AS1	1.51665822260967	0.0133310971863637	AMRF HT + RT Impact_0h_upregulated.csv
Impact of RF and AMRF HT and their combination with RT	AMRF+RT impact - 0h	Upregulated	PKD1P2	1.84304481022028	0.0171512028660588	AMRF HT + RT Impact_0h_upregulated.csv
Impact of RF and AMRF HT and their combination with RT	AMRF+RT impact - 0h	Downregulated	PKD2	-1.58684216562154	0.000196960713455416	AMRF HT + RT Impact_0h_downregulated.csv
Impact of RF and AMRF HT and their combination with RT	AMRF+RT impact - 0h	Downregulated	PKDCC	-1.95957276995469	0.000103115104667399	AMRF HT + RT Impact_0h_downregulated.csv
Impact of RF and AMRF HT and their combination with RT	AMRF+RT impact - 0h	Downregulated	PKIB	-2.29730035196117	0.0136281165433673	AMRF HT + RT Impact_0h_downregulated.csv
Impact of RF and AMRF HT and their combination with RT	AMRF+RT impact - 0h	Downregulated	PKIG	-2.37245584355235	3.21499266677005e-05	AMRF HT + RT Impact_0h_downregulated.csv
Impact of RF and AMRF HT and their combination with RT	AMRF+RT impact - 0h	Downregulated	PLA2G4E	-2.05467082595625	0.0186942354798076	AMRF HT + RT Impact_0h_downregulated.csv
Impact of RF and AMRF HT and their combination with RT	AMRF+RT impact - 0h	Downregulated	PLAT	-3.73555383220438	7.01427872534039e-06	AMRF HT + RT Impact_0h_downregulated.csv
Impact of RF and AMRF HT and their combination with RT	AMRF+RT impact - 0h	Downregulated	PLCB4	-4.83640311107232	0.00253697531206805	AMRF HT + RT Impact_0h_downregulated.csv
Impact of RF and AMRF HT and their combination with RT	AMRF+RT impact - 0h	Upregulated	PLCD3	1.57127902436906	0.000158742774512026	AMRF HT + RT Impact_0h_upregulated.csv
Impact of RF and AMRF HT and their combination with RT	AMRF+RT impact - 0h	Downregulated	PLCD4	-2.91974234630007	0.0227260053462617	AMRF HT + RT Impact_0h_downregulated.csv
Impact of RF and AMRF HT and their combination with RT	AMRF+RT impact - 0h	Upregulated	PLEC	1.52648489045319	0.00029319872727659	AMRF HT + RT Impact_0h_upregulated.csv
Impact of RF and AMRF HT and their combination with RT	AMRF+RT impact - 0h	Upregulated	PLEKHG3	1.57562021847798	2.39483500356932e-05	AMRF HT + RT Impact_0h_upregulated.csv
Impact of RF and AMRF HT and their combination with RT	AMRF+RT impact - 0h	Downregulated	PLEKHO2	-1.90103677668125	2.94959196181225e-07	AMRF HT + RT Impact_0h_downregulated.csv
Impact of RF and AMRF HT and their combination with RT	AMRF+RT impact - 0h	Upregulated	PLLP	1.74676468877655	0.00868474023000499	AMRF HT + RT Impact_0h_upregulated.csv
Impact of RF and AMRF HT and their combination with RT	AMRF+RT impact - 0h	Downregulated	PLPP3	-2.22902260104538	4.29872532503961e-05	AMRF HT + RT Impact_0h_downregulated.csv
Impact of RF and AMRF HT and their combination with RT	AMRF+RT impact - 0h	Downregulated	PLPPR2	-1.98479428694443	0.0140028026203275	AMRF HT + RT Impact_0h_downregulated.csv
Impact of RF and AMRF HT and their combination with RT	AMRF+RT impact - 0h	Downregulated	PLSCR4	-6.20372246238911	1.54086758279632e-08	AMRF HT + RT Impact_0h_downregulated.csv
Impact of RF and AMRF HT and their combination with RT	AMRF+RT impact - 0h	Downregulated	PLXDC1	-2.06097266219535	0.0473718361002311	AMRF HT + RT Impact_0h_downregulated.csv
Impact of RF and AMRF HT and their combination with RT	AMRF+RT impact - 0h	Downregulated	PLXNC1	-2.65104369626414	0.040701808835111	AMRF HT + RT Impact_0h_downregulated.csv
Impact of RF and AMRF HT and their combination with RT	AMRF+RT impact - 0h	Downregulated	PNLDC1	-4.59681783101744	0.000308548304678132	AMRF HT + RT Impact_0h_downregulated.csv
Impact of RF and AMRF HT and their combination with RT	AMRF+RT impact - 0h	Upregulated	PNPLA7	1.86819682171828	0.0241295664991557	AMRF HT + RT Impact_0h_upregulated.csv
Impact of RF and AMRF HT and their combination with RT	AMRF+RT impact - 0h	Downregulated	PODNL1	-2.34682112276693	5.98001967585639e-05	AMRF HT + RT Impact_0h_downregulated.csv
Impact of RF and AMRF HT and their combination with RT	AMRF+RT impact - 0h	Downregulated	POGLUT3	-2.27318866113382	3.00877784697597e-07	AMRF HT + RT Impact_0h_downregulated.csv
Impact of RF and AMRF HT and their combination with RT	AMRF+RT impact - 0h	Downregulated	POLI	-1.79585026379168	0.000229584998922256	AMRF HT + RT Impact_0h_downregulated.csv
Impact of RF and AMRF HT and their combination with RT	AMRF+RT impact - 0h	Upregulated	POLM	1.57159927058368	0.000508704897876627	AMRF HT + RT Impact_0h_upregulated.csv
Impact of RF and AMRF HT and their combination with RT	AMRF+RT impact - 0h	Upregulated	PORCN	1.90792133300646	0.00173705881947558	AMRF HT + RT Impact_0h_upregulated.csv
Impact of RF and AMRF HT and their combination with RT	AMRF+RT impact - 0h	Downregulated	POU2F2	-3.76653645854049	3.42650529845597e-06	AMRF HT + RT Impact_0h_downregulated.csv
Impact of RF and AMRF HT and their combination with RT	AMRF+RT impact - 0h	Downregulated	PPARGC1A	-1.69980282238198	0.00439751538527726	AMRF HT + RT Impact_0h_downregulated.csv
Impact of RF and AMRF HT and their combination with RT	AMRF+RT impact - 0h	Downregulated	PPFIA4	-2.624554262102	0.006040290997023	AMRF HT + RT Impact_0h_downregulated.csv
Impact of RF and AMRF HT and their combination with RT	AMRF+RT impact - 0h	Downregulated	PPP1R3B	-2.68249835518994	0.00065856804219252	AMRF HT + RT Impact_0h_downregulated.csv
Impact of RF and AMRF HT and their combination with RT	AMRF+RT impact - 0h	Downregulated	PPP1R3G	-3.46408193651126	0.0352583627907516	AMRF HT + RT Impact_0h_downregulated.csv
Impact of RF and AMRF HT and their combination with RT	AMRF+RT impact - 0h	Downregulated	PPP1R42	-4.42796440091618	0.0225687135487708	AMRF HT + RT Impact_0h_downregulated.csv
Impact of RF and AMRF HT and their combination with RT	AMRF+RT impact - 0h	Downregulated	PPP2R3A	-5.49564093870624	4.17752120912188e-11	AMRF HT + RT Impact_0h_downregulated.csv
Impact of RF and AMRF HT and their combination with RT	AMRF+RT impact - 0h	Downregulated	PPP4R4	-4.84713165536384	6.66465903026037e-06	AMRF HT + RT Impact_0h_downregulated.csv
Impact of RF and AMRF HT and their combination with RT	AMRF+RT impact - 0h	Downregulated	PRAME	-2.97946233941426	0.0433868034174935	AMRF HT + RT Impact_0h_downregulated.csv
Impact of RF and AMRF HT and their combination with RT	AMRF+RT impact - 0h	Upregulated	PRDM16	1.55864752537853	1.55138803421079e-06	AMRF HT + RT Impact_0h_upregulated.csv
Impact of RF and AMRF HT and their combination with RT	AMRF+RT impact - 0h	Downregulated	PRDM6	-4.60284805887513	0.0172327077235702	AMRF HT + RT Impact_0h_downregulated.csv
Impact of RF and AMRF HT and their combination with RT	AMRF+RT impact - 0h	Downregulated	PRDM8	-3.67574121528003	0.0112423328555483	AMRF HT + RT Impact_0h_downregulated.csv
Impact of RF and AMRF HT and their combination with RT	AMRF+RT impact - 0h	Downregulated	PRECSIT	-3.49991434056544	3.49510586205576e-06	AMRF HT + RT Impact_0h_downregulated.csv
Impact of RF and AMRF HT and their combination with RT	AMRF+RT impact - 0h	Downregulated	PRELP	-4.76346431234663	0.0024074675112392	AMRF HT + RT Impact_0h_downregulated.csv
Impact of RF and AMRF HT and their combination with RT	AMRF+RT impact - 0h	Downregulated	PRICKLE1	-4.60589640925997	0.00861047109157162	AMRF HT + RT Impact_0h_downregulated.csv
Impact of RF and AMRF HT and their combination with RT	AMRF+RT impact - 0h	Downregulated	PRICKLE2	-6.41451445029787	1.28108149073859e-10	AMRF HT + RT Impact_0h_downregulated.csv
Impact of RF and AMRF HT and their combination with RT	AMRF+RT impact - 0h	Downregulated	PRKAR2B	-5.39224686790649	3.29921702964738e-05	AMRF HT + RT Impact_0h_downregulated.csv
Impact of RF and AMRF HT and their combination with RT	AMRF+RT impact - 0h	Downregulated	PRKCH	-3.13425574133288	4.02531604418082e-05	AMRF HT + RT Impact_0h_downregulated.csv
Impact of RF and AMRF HT and their combination with RT	AMRF+RT impact - 0h	Downregulated	PRKG1	-4.00959409287075	1.5088444396132e-06	AMRF HT + RT Impact_0h_downregulated.csv
Impact of RF and AMRF HT and their combination with RT	AMRF+RT impact - 0h	Upregulated	PRKG2-AS1	2.14124670966597	0.0089305696757996	AMRF HT + RT Impact_0h_upregulated.csv
Impact of RF and AMRF HT and their combination with RT	AMRF+RT impact - 0h	Downregulated	PRLR	-9.09529602690131	0.000699012565117803	AMRF HT + RT Impact_0h_downregulated.csv
Impact of RF and AMRF HT and their combination with RT	AMRF+RT impact - 0h	Upregulated	PRMT8	5.40354774696646	0.0131674561859598	AMRF HT + RT Impact_0h_upregulated.csv
Impact of RF and AMRF HT and their combination with RT	AMRF+RT impact - 0h	Downregulated	PROS1	-1.67954268000611	0.000249447266329159	AMRF HT + RT Impact_0h_downregulated.csv
Impact of RF and AMRF HT and their combination with RT	AMRF+RT impact - 0h	Upregulated	PROSER2	2.12992382971563	0.00818463975980567	AMRF HT + RT Impact_0h_upregulated.csv
Impact of RF and AMRF HT and their combination with RT	AMRF+RT impact - 0h	Upregulated	PRPH	2.16633649754965	0.000749538808092537	AMRF HT + RT Impact_0h_upregulated.csv
Impact of RF and AMRF HT and their combination with RT	AMRF+RT impact - 0h	Upregulated	PRR18	1.52645128662033	0.000347063104216449	AMRF HT + RT Impact_0h_upregulated.csv
Impact of RF and AMRF HT and their combination with RT	AMRF+RT impact - 0h	Upregulated	PRR5-ARHGAP8	2.36465525954803	0.0278542636577184	AMRF HT + RT Impact_0h_upregulated.csv
Impact of RF and AMRF HT and their combination with RT	AMRF+RT impact - 0h	Downregulated	PRR5L	-3.2008613968742	5.70959179130949e-05	AMRF HT + RT Impact_0h_downregulated.csv
Impact of RF and AMRF HT and their combination with RT	AMRF+RT impact - 0h	Downregulated	PRRT2	-4.77045576041769	0.000464483446228807	AMRF HT + RT Impact_0h_downregulated.csv
Impact of RF and AMRF HT and their combination with RT	AMRF+RT impact - 0h	Downregulated	PRRX1	-5.00753453481693	0.000222333498710013	AMRF HT + RT Impact_0h_downregulated.csv
Impact of RF and AMRF HT and their combination with RT	AMRF+RT impact - 0h	Downregulated	PRSS23	-2.01329466474548	0.00181736516581812	AMRF HT + RT Impact_0h_downregulated.csv
Impact of RF and AMRF HT and their combination with RT	AMRF+RT impact - 0h	Downregulated	PRSS35	-6.97728259978224	0.00292774306391109	AMRF HT + RT Impact_0h_downregulated.csv
Impact of RF and AMRF HT and their combination with RT	AMRF+RT impact - 0h	Downregulated	PRUNE2	-5.78247748525826	9.04894628998569e-07	AMRF HT + RT Impact_0h_downregulated.csv
Impact of RF and AMRF HT and their combination with RT	AMRF+RT impact - 0h	Downregulated	PSAPL1	-2.43824338564281	0.0375564288567178	AMRF HT + RT Impact_0h_downregulated.csv
Impact of RF and AMRF HT and their combination with RT	AMRF+RT impact - 0h	Downregulated	PSG4	-24.4526685568064	0.0261997685919579	AMRF HT + RT Impact_0h_downregulated.csv
Impact of RF and AMRF HT and their combination with RT	AMRF+RT impact - 0h	Downregulated	PSMB9	-1.91019285150511	0.00403718448042844	AMRF HT + RT Impact_0h_downregulated.csv
Impact of RF and AMRF HT and their combination with RT	AMRF+RT impact - 0h	Downregulated	PTCHD4	-5.37663078595994	0.0037132437087621	AMRF HT + RT Impact_0h_downregulated.csv
Impact of RF and AMRF HT and their combination with RT	AMRF+RT impact - 0h	Downregulated	PTGES	-1.60062758507909	0.0339838345390198	AMRF HT + RT Impact_0h_downregulated.csv
Impact of RF and AMRF HT and their combination with RT	AMRF+RT impact - 0h	Downregulated	PTGIR	-27.8550593553857	0.00627837044044466	AMRF HT + RT Impact_0h_downregulated.csv
Impact of RF and AMRF HT and their combination with RT	AMRF+RT impact - 0h	Downregulated	PTGIS	-6.89913487778731	5.38147141836144e-05	AMRF HT + RT Impact_0h_downregulated.csv
Impact of RF and AMRF HT and their combination with RT	AMRF+RT impact - 0h	Downregulated	PTGR1	-1.99110269798646	0.0199008022382624	AMRF HT + RT Impact_0h_downregulated.csv
Impact of RF and AMRF HT and their combination with RT	AMRF+RT impact - 0h	Downregulated	PTHLH	-1.50460744122088	0.0219453983712699	AMRF HT + RT Impact_0h_downregulated.csv
Impact of RF and AMRF HT and their combination with RT	AMRF+RT impact - 0h	Upregulated	PTK2B	1.79518465289893	0.00241959265845461	AMRF HT + RT Impact_0h_upregulated.csv
Impact of RF and AMRF HT and their combination with RT	AMRF+RT impact - 0h	Upregulated	PTK6	2.16611550628207	0.00417473075954708	AMRF HT + RT Impact_0h_upregulated.csv
Impact of RF and AMRF HT and their combination with RT	AMRF+RT impact - 0h	Downregulated	PTOV1-AS1	-2.29767105392987	0.00149069667007511	AMRF HT + RT Impact_0h_downregulated.csv
Impact of RF and AMRF HT and their combination with RT	AMRF+RT impact - 0h	Downregulated	PTPN13	-2.02429768495665	1.02884832471103e-05	AMRF HT + RT Impact_0h_downregulated.csv
Impact of RF and AMRF HT and their combination with RT	AMRF+RT impact - 0h	Downregulated	PTPN14	-2.51203750930282	4.51663331576155e-06	AMRF HT + RT Impact_0h_downregulated.csv
Impact of RF and AMRF HT and their combination with RT	AMRF+RT impact - 0h	Downregulated	PTPN22	-2.03866411224887	0.000706825337640468	AMRF HT + RT Impact_0h_downregulated.csv
Impact of RF and AMRF HT and their combination with RT	AMRF+RT impact - 0h	Downregulated	PTPN7	-2.3789486562951	0.0158609321896415	AMRF HT + RT Impact_0h_downregulated.csv
Impact of RF and AMRF HT and their combination with RT	AMRF+RT impact - 0h	Upregulated	PTPRH	1.88814129155378	0.00218712856846867	AMRF HT + RT Impact_0h_upregulated.csv
Impact of RF and AMRF HT and their combination with RT	AMRF+RT impact - 0h	Downregulated	PTPRM	-2.66978764360961	0.00101384682408509	AMRF HT + RT Impact_0h_downregulated.csv
Impact of RF and AMRF HT and their combination with RT	AMRF+RT impact - 0h	Downregulated	PTPRO	-3.01753023960938	0.0319905474823813	AMRF HT + RT Impact_0h_downregulated.csv
Impact of RF and AMRF HT and their combination with RT	AMRF+RT impact - 0h	Downregulated	PTPRS	-1.89989613844895	0.00853688100527427	AMRF HT + RT Impact_0h_downregulated.csv
Impact of RF and AMRF HT and their combination with RT	AMRF+RT impact - 0h	Upregulated	PTPRZ1	2.30455236800537	0.0266875278059478	AMRF HT + RT Impact_0h_upregulated.csv
Impact of RF and AMRF HT and their combination with RT	AMRF+RT impact - 0h	Downregulated	PWP2	-1.5470122909051	0.0211028233405297	AMRF HT + RT Impact_0h_downregulated.csv
Impact of RF and AMRF HT and their combination with RT	AMRF+RT impact - 0h	Upregulated	PWWP2B	1.56453870290376	0.000212656679451342	AMRF HT + RT Impact_0h_upregulated.csv
Impact of RF and AMRF HT and their combination with RT	AMRF+RT impact - 0h	Downregulated	PWWP3B	-2.37121618968994	0.0259746939376722	AMRF HT + RT Impact_0h_downregulated.csv
Impact of RF and AMRF HT and their combination with RT	AMRF+RT impact - 0h	Upregulated	PYGB	1.54624632360935	5.29535107916811e-05	AMRF HT + RT Impact_0h_upregulated.csv
Impact of RF and AMRF HT and their combination with RT	AMRF+RT impact - 0h	Downregulated	RAB11FIP5	-2.39784532968365	0.00348471929104088	AMRF HT + RT Impact_0h_downregulated.csv
Impact of RF and AMRF HT and their combination with RT	AMRF+RT impact - 0h	Downregulated	RAB13	-1.75586796261911	4.12136142944872e-05	AMRF HT + RT Impact_0h_downregulated.csv
Impact of RF and AMRF HT and their combination with RT	AMRF+RT impact - 0h	Downregulated	RAB27A	-1.59070261159834	0.000106168705447295	AMRF HT + RT Impact_0h_downregulated.csv
Impact of RF and AMRF HT and their combination with RT	AMRF+RT impact - 0h	Downregulated	RAB39A	-5.87601310658287	0.00587401019167834	AMRF HT + RT Impact_0h_downregulated.csv
Impact of RF and AMRF HT and their combination with RT	AMRF+RT impact - 0h	Downregulated	RAB3A	-1.50365377676843	0.0082111877726699	AMRF HT + RT Impact_0h_downregulated.csv
Impact of RF and AMRF HT and their combination with RT	AMRF+RT impact - 0h	Downregulated	RAB6B	-5.72138695992616	1.0353947010347e-05	AMRF HT + RT Impact_0h_downregulated.csv
Impact of RF and AMRF HT and their combination with RT	AMRF+RT impact - 0h	Downregulated	RAB7B	-9.08416322339869	7.90125060964876e-07	AMRF HT + RT Impact_0h_downregulated.csv
Impact of RF and AMRF HT and their combination with RT	AMRF+RT impact - 0h	Downregulated	RAB8B	-2.52184704072208	3.19936458676072e-07	AMRF HT + RT Impact_0h_downregulated.csv
Impact of RF and AMRF HT and their combination with RT	AMRF+RT impact - 0h	Downregulated	RAI14	-1.78392866724697	0.000197620565651906	AMRF HT + RT Impact_0h_downregulated.csv
Impact of RF and AMRF HT and their combination with RT	AMRF+RT impact - 0h	Downregulated	RAMP2	-9.02160922220657	3.08211262878129e-05	AMRF HT + RT Impact_0h_downregulated.csv
Impact of RF and AMRF HT and their combination with RT	AMRF+RT impact - 0h	Downregulated	RANBP3L	-5.47137748462347	0.0324905352743245	AMRF HT + RT Impact_0h_downregulated.csv
Impact of RF and AMRF HT and their combination with RT	AMRF+RT impact - 0h	Upregulated	RAP1GAP2	1.61747396004037	3.78589582261788e-06	AMRF HT + RT Impact_0h_upregulated.csv
Impact of RF and AMRF HT and their combination with RT	AMRF+RT impact - 0h	Upregulated	RAPGEFL1	1.52003999579172	3.17538707828148e-05	AMRF HT + RT Impact_0h_upregulated.csv
Impact of RF and AMRF HT and their combination with RT	AMRF+RT impact - 0h	Upregulated	RARA-AS1	1.63912479296521	0.0267451302475921	AMRF HT + RT Impact_0h_upregulated.csv
Impact of RF and AMRF HT and their combination with RT	AMRF+RT impact - 0h	Downregulated	RASAL2-AS1	-2.05837748609016	0.0119244224708553	AMRF HT + RT Impact_0h_downregulated.csv
Impact of RF and AMRF HT and their combination with RT	AMRF+RT impact - 0h	Upregulated	RASGEF1A	2.01053386105341	0.0136754825319455	AMRF HT + RT Impact_0h_upregulated.csv
Impact of RF and AMRF HT and their combination with RT	AMRF+RT impact - 0h	Upregulated	RASL11B	1.99487950021882	0.012716992387898	AMRF HT + RT Impact_0h_upregulated.csv
Impact of RF and AMRF HT and their combination with RT	AMRF+RT impact - 0h	Downregulated	RASSF8	-2.1801957237497	0.00819946712111392	AMRF HT + RT Impact_0h_downregulated.csv
Impact of RF and AMRF HT and their combination with RT	AMRF+RT impact - 0h	Downregulated	RASSF9	-6.65696531513268	2.21414253910533e-08	AMRF HT + RT Impact_0h_downregulated.csv
Impact of RF and AMRF HT and their combination with RT	AMRF+RT impact - 0h	Upregulated	RBCK1	2.1433050117459	1.78166459814786e-06	AMRF HT + RT Impact_0h_upregulated.csv
Impact of RF and AMRF HT and their combination with RT	AMRF+RT impact - 0h	Downregulated	RBM43	-2.55768199766423	0.00526155626013918	AMRF HT + RT Impact_0h_downregulated.csv
Impact of RF and AMRF HT and their combination with RT	AMRF+RT impact - 0h	Downregulated	RBM48	-1.69141463412816	9.21064022230254e-06	AMRF HT + RT Impact_0h_downregulated.csv
Impact of RF and AMRF HT and their combination with RT	AMRF+RT impact - 0h	Downregulated	REC8	-1.6857421621221	0.0296503238669085	AMRF HT + RT Impact_0h_downregulated.csv
Impact of RF and AMRF HT and their combination with RT	AMRF+RT impact - 0h	Downregulated	RECK	-4.63529816072046	6.02784899630855e-10	AMRF HT + RT Impact_0h_downregulated.csv
Impact of RF and AMRF HT and their combination with RT	AMRF+RT impact - 0h	Downregulated	RETREG1	-3.40355631161789	8.24369632503644e-05	AMRF HT + RT Impact_0h_downregulated.csv
Impact of RF and AMRF HT and their combination with RT	AMRF+RT impact - 0h	Downregulated	RFPL2	-3.73056754846368	0.00144053520958038	AMRF HT + RT Impact_0h_downregulated.csv
Impact of RF and AMRF HT and their combination with RT	AMRF+RT impact - 0h	Downregulated	RFTN2	-5.77618871919941	0.000393819234324246	AMRF HT + RT Impact_0h_downregulated.csv
Impact of RF and AMRF HT and their combination with RT	AMRF+RT impact - 0h	Downregulated	RGMB	-1.61031232321002	0.0093126153580991	AMRF HT + RT Impact_0h_downregulated.csv
Impact of RF and AMRF HT and their combination with RT	AMRF+RT impact - 0h	Downregulated	RGPD1	-3.83398630467728	0.00286396729285618	AMRF HT + RT Impact_0h_downregulated.csv
Impact of RF and AMRF HT and their combination with RT	AMRF+RT impact - 0h	Upregulated	RGS16	2.32018271729664	4.76053842190271e-05	AMRF HT + RT Impact_0h_upregulated.csv
Impact of RF and AMRF HT and their combination with RT	AMRF+RT impact - 0h	Downregulated	RGS17	-4.24877404101799	5.46568150606806e-05	AMRF HT + RT Impact_0h_downregulated.csv
Impact of RF and AMRF HT and their combination with RT	AMRF+RT impact - 0h	Downregulated	RGS20	-7.30263980596451	2.82092271539582e-06	AMRF HT + RT Impact_0h_downregulated.csv
Impact of RF and AMRF HT and their combination with RT	AMRF+RT impact - 0h	Downregulated	RGS9BP	-1.81997233562724	0.0223528180825136	AMRF HT + RT Impact_0h_downregulated.csv
Impact of RF and AMRF HT and their combination with RT	AMRF+RT impact - 0h	Upregulated	RHOF	2.11884454963792	0.00482146713717775	AMRF HT + RT Impact_0h_upregulated.csv
Impact of RF and AMRF HT and their combination with RT	AMRF+RT impact - 0h	Downregulated	RHOJ	-7.65955242665712	0.00495170253871688	AMRF HT + RT Impact_0h_downregulated.csv
Impact of RF and AMRF HT and their combination with RT	AMRF+RT impact - 0h	Downregulated	RHOQ	-2.2535714066548	0.000217078717332236	AMRF HT + RT Impact_0h_downregulated.csv
Impact of RF and AMRF HT and their combination with RT	AMRF+RT impact - 0h	Downregulated	RIMKLB	-2.34777740553856	0.0147508481241139	AMRF HT + RT Impact_0h_downregulated.csv
Impact of RF and AMRF HT and their combination with RT	AMRF+RT impact - 0h	Downregulated	RIPOR3	-5.52359493064358	0.0278148367871402	AMRF HT + RT Impact_0h_downregulated.csv
Impact of RF and AMRF HT and their combination with RT	AMRF+RT impact - 0h	Downregulated	RN7SL181P	-1.76090890262197	0.0481200807613675	AMRF HT + RT Impact_0h_downregulated.csv
Impact of RF and AMRF HT and their combination with RT	AMRF+RT impact - 0h	Downregulated	RN7SL751P	-1.90689435871264	0.0180109545502733	AMRF HT + RT Impact_0h_downregulated.csv
Impact of RF and AMRF HT and their combination with RT	AMRF+RT impact - 0h	Downregulated	RN7SL832P	-3.07196923374456	0.00728387471668088	AMRF HT + RT Impact_0h_downregulated.csv
Impact of RF and AMRF HT and their combination with RT	AMRF+RT impact - 0h	Downregulated	RND2	-1.91834566626793	0.001635569561761	AMRF HT + RT Impact_0h_downregulated.csv
Impact of RF and AMRF HT and their combination with RT	AMRF+RT impact - 0h	Upregulated	RNF125	1.77564399890155	0.0322217513948214	AMRF HT + RT Impact_0h_upregulated.csv
Impact of RF and AMRF HT and their combination with RT	AMRF+RT impact - 0h	Downregulated	RNF152	-11.0171494686706	1.50842861938822e-06	AMRF HT + RT Impact_0h_downregulated.csv
Impact of RF and AMRF HT and their combination with RT	AMRF+RT impact - 0h	Downregulated	RNF182	-7.24954136351487	3.01099380921635e-06	AMRF HT + RT Impact_0h_downregulated.csv
Impact of RF and AMRF HT and their combination with RT	AMRF+RT impact - 0h	Downregulated	RNF19A	-1.67831418929759	2.5687078593744e-05	AMRF HT + RT Impact_0h_downregulated.csv
Impact of RF and AMRF HT and their combination with RT	AMRF+RT impact - 0h	Upregulated	RNF223	1.74299610805568	0.024694640608737	AMRF HT + RT Impact_0h_upregulated.csv
Impact of RF and AMRF HT and their combination with RT	AMRF+RT impact - 0h	Upregulated	RNF43	1.66363115075752	0.0183344786839699	AMRF HT + RT Impact_0h_upregulated.csv
Impact of RF and AMRF HT and their combination with RT	AMRF+RT impact - 0h	Downregulated	ROBO3	-5.84616979109065	7.81800832615582e-05	AMRF HT + RT Impact_0h_downregulated.csv
Impact of RF and AMRF HT and their combination with RT	AMRF+RT impact - 0h	Downregulated	ROBO4	-4.72750621874487	0.0324782832709396	AMRF HT + RT Impact_0h_downregulated.csv
Impact of RF and AMRF HT and their combination with RT	AMRF+RT impact - 0h	Downregulated	RORA	-1.50012528739554	0.0209684211182464	AMRF HT + RT Impact_0h_downregulated.csv
Impact of RF and AMRF HT and their combination with RT	AMRF+RT impact - 0h	Upregulated	RORC	2.79021707887374	0.00511107374411322	AMRF HT + RT Impact_0h_upregulated.csv
Impact of RF and AMRF HT and their combination with RT	AMRF+RT impact - 0h	Downregulated	ROS1	-5.89085700140455	0.0183708207134713	AMRF HT + RT Impact_0h_downregulated.csv
Impact of RF and AMRF HT and their combination with RT	AMRF+RT impact - 0h	Downregulated	RP1L1	-1.93303857664435	0.0145425038310578	AMRF HT + RT Impact_0h_downregulated.csv
Impact of RF and AMRF HT and their combination with RT	AMRF+RT impact - 0h	Upregulated	RPL12P8	2.25684495347913	0.024694640608737	AMRF HT + RT Impact_0h_upregulated.csv
Impact of RF and AMRF HT and their combination with RT	AMRF+RT impact - 0h	Upregulated	RPL13AP20	1.70150776572723	0.00982968660328247	AMRF HT + RT Impact_0h_upregulated.csv
Impact of RF and AMRF HT and their combination with RT	AMRF+RT impact - 0h	Downregulated	RPL13P8	-3.41612384731138	0.00155469822912128	AMRF HT + RT Impact_0h_downregulated.csv
Impact of RF and AMRF HT and their combination with RT	AMRF+RT impact - 0h	Upregulated	RPL14P4	1.64256729296071	0.013533450555478	AMRF HT + RT Impact_0h_upregulated.csv
Impact of RF and AMRF HT and their combination with RT	AMRF+RT impact - 0h	Upregulated	RPL21P37	1.6663968660817	0.00666502346654211	AMRF HT + RT Impact_0h_upregulated.csv
Impact of RF and AMRF HT and their combination with RT	AMRF+RT impact - 0h	Upregulated	RPL26P36	1.78346347286353	0.00357347128399956	AMRF HT + RT Impact_0h_upregulated.csv
Impact of RF and AMRF HT and their combination with RT	AMRF+RT impact - 0h	Upregulated	RPL26P4	1.69076817178965	0.0188174945670146	AMRF HT + RT Impact_0h_upregulated.csv
Impact of RF and AMRF HT and their combination with RT	AMRF+RT impact - 0h	Upregulated	RPL7AP39	1.5097327689708	0.00211322414745061	AMRF HT + RT Impact_0h_upregulated.csv
Impact of RF and AMRF HT and their combination with RT	AMRF+RT impact - 0h	Upregulated	RPL7P22	3.49041693240336	0.00110432720720606	AMRF HT + RT Impact_0h_upregulated.csv
Impact of RF and AMRF HT and their combination with RT	AMRF+RT impact - 0h	Upregulated	RPL7P32	2.27671313602348	0.0174883796229538	AMRF HT + RT Impact_0h_upregulated.csv
Impact of RF and AMRF HT and their combination with RT	AMRF+RT impact - 0h	Upregulated	RPP25	1.77086235619421	0.00570822597826376	AMRF HT + RT Impact_0h_upregulated.csv
Impact of RF and AMRF HT and their combination with RT	AMRF+RT impact - 0h	Downregulated	RPS15AP14	-4.10231372342497	0.0497911870999094	AMRF HT + RT Impact_0h_downregulated.csv
Impact of RF and AMRF HT and their combination with RT	AMRF+RT impact - 0h	Upregulated	RPS18P12	1.58302496734797	0.000535775909201963	AMRF HT + RT Impact_0h_upregulated.csv
Impact of RF and AMRF HT and their combination with RT	AMRF+RT impact - 0h	Downregulated	RPS2P14	-1.74852959263465	0.0255436718895875	AMRF HT + RT Impact_0h_downregulated.csv
Impact of RF and AMRF HT and their combination with RT	AMRF+RT impact - 0h	Downregulated	RPS2P5	-2.28473355093515	3.74342321552911e-05	AMRF HT + RT Impact_0h_downregulated.csv
Impact of RF and AMRF HT and their combination with RT	AMRF+RT impact - 0h	Upregulated	RPS4XP7	2.6100679734687	0.034352032295435	AMRF HT + RT Impact_0h_upregulated.csv
Impact of RF and AMRF HT and their combination with RT	AMRF+RT impact - 0h	Downregulated	RPSAP52	-5.36872102255644	0.000675393338993871	AMRF HT + RT Impact_0h_downregulated.csv
Impact of RF and AMRF HT and their combination with RT	AMRF+RT impact - 0h	Downregulated	RRAD	-6.82872950715505	6.09070604279353e-06	AMRF HT + RT Impact_0h_downregulated.csv
Impact of RF and AMRF HT and their combination with RT	AMRF+RT impact - 0h	Downregulated	RRAS	-1.72238360885186	0.0216253074663563	AMRF HT + RT Impact_0h_downregulated.csv
Impact of RF and AMRF HT and their combination with RT	AMRF+RT impact - 0h	Downregulated	RTBDN	-1.55660358817939	0.0488230044404784	AMRF HT + RT Impact_0h_downregulated.csv
Impact of RF and AMRF HT and their combination with RT	AMRF+RT impact - 0h	Downregulated	RTL1	-4.29922002460189	0.0380291199650592	AMRF HT + RT Impact_0h_downregulated.csv
Impact of RF and AMRF HT and their combination with RT	AMRF+RT impact - 0h	Downregulated	RTL9	-5.32728526752728	5.58741849363448e-05	AMRF HT + RT Impact_0h_downregulated.csv
Impact of RF and AMRF HT and their combination with RT	AMRF+RT impact - 0h	Upregulated	RTN4R	1.53647662515645	0.00207645515578715	AMRF HT + RT Impact_0h_upregulated.csv
Impact of RF and AMRF HT and their combination with RT	AMRF+RT impact - 0h	Downregulated	RUNDC3B	-3.13842241982789	0.000356554272291149	AMRF HT + RT Impact_0h_downregulated.csv
Impact of RF and AMRF HT and their combination with RT	AMRF+RT impact - 0h	Downregulated	RUNX2	-2.50669127423032	0.00100641493623264	AMRF HT + RT Impact_0h_downregulated.csv
Impact of RF and AMRF HT and their combination with RT	AMRF+RT impact - 0h	Upregulated	S100A14	2.08854249606952	0.00477946421484229	AMRF HT + RT Impact_0h_upregulated.csv
Impact of RF and AMRF HT and their combination with RT	AMRF+RT impact - 0h	Upregulated	S100P	1.58608046181807	0.0432983093942191	AMRF HT + RT Impact_0h_upregulated.csv
Impact of RF and AMRF HT and their combination with RT	AMRF+RT impact - 0h	Downregulated	S100PBP	-1.60600778320205	1.39859093124496e-07	AMRF HT + RT Impact_0h_downregulated.csv
Impact of RF and AMRF HT and their combination with RT	AMRF+RT impact - 0h	Upregulated	S1PR4	3.62106443818445	0.00865911563829456	AMRF HT + RT Impact_0h_upregulated.csv
Impact of RF and AMRF HT and their combination with RT	AMRF+RT impact - 0h	Downregulated	S1PR5	-3.11853262148864	0.00134691201012663	AMRF HT + RT Impact_0h_downregulated.csv
Impact of RF and AMRF HT and their combination with RT	AMRF+RT impact - 0h	Downregulated	SACS	-1.51783728539411	0.000752988225299023	AMRF HT + RT Impact_0h_downregulated.csv
Impact of RF and AMRF HT and their combination with RT	AMRF+RT impact - 0h	Downregulated	SAMD11	-4.43461244375731	0.00441247741094621	AMRF HT + RT Impact_0h_downregulated.csv
Impact of RF and AMRF HT and their combination with RT	AMRF+RT impact - 0h	Downregulated	SAMD14	-2.20362815006428	0.00245776288935925	AMRF HT + RT Impact_0h_downregulated.csv
Impact of RF and AMRF HT and their combination with RT	AMRF+RT impact - 0h	Downregulated	SAMD15	-2.28036409333231	0.0115481154257443	AMRF HT + RT Impact_0h_downregulated.csv
Impact of RF and AMRF HT and their combination with RT	AMRF+RT impact - 0h	Downregulated	SAMD4A	-2.48333252167475	0.0110458119362843	AMRF HT + RT Impact_0h_downregulated.csv
Impact of RF and AMRF HT and their combination with RT	AMRF+RT impact - 0h	Downregulated	SAP30-DT	-1.70355654095767	0.0115899669971903	AMRF HT + RT Impact_0h_downregulated.csv
Impact of RF and AMRF HT and their combination with RT	AMRF+RT impact - 0h	Downregulated	SARDH	-1.82923514239049	0.0304534190807326	AMRF HT + RT Impact_0h_downregulated.csv
Impact of RF and AMRF HT and their combination with RT	AMRF+RT impact - 0h	Downregulated	SATB2	-1.57541996948221	0.00392045540787457	AMRF HT + RT Impact_0h_downregulated.csv
Impact of RF and AMRF HT and their combination with RT	AMRF+RT impact - 0h	Downregulated	SAXO2	-2.28304110528205	0.00203765039962167	AMRF HT + RT Impact_0h_downregulated.csv
Impact of RF and AMRF HT and their combination with RT	AMRF+RT impact - 0h	Downregulated	SBSN	-5.05637821781052	8.0260266103104e-05	AMRF HT + RT Impact_0h_downregulated.csv
Impact of RF and AMRF HT and their combination with RT	AMRF+RT impact - 0h	Downregulated	SCARF2	-4.55426513837778	2.22967289212769e-05	AMRF HT + RT Impact_0h_downregulated.csv
Impact of RF and AMRF HT and their combination with RT	AMRF+RT impact - 0h	Upregulated	SCAT1	1.77467081954014	0.04197835720557	AMRF HT + RT Impact_0h_upregulated.csv
Impact of RF and AMRF HT and their combination with RT	AMRF+RT impact - 0h	Downregulated	SCAT8	-4.34277507688533	0.0243708634904352	AMRF HT + RT Impact_0h_downregulated.csv
Impact of RF and AMRF HT and their combination with RT	AMRF+RT impact - 0h	Upregulated	SCEL	2.83882949895054	0.0401542938987529	AMRF HT + RT Impact_0h_upregulated.csv
Impact of RF and AMRF HT and their combination with RT	AMRF+RT impact - 0h	Downregulated	SCG2	-2.92677309067588	8.5743607088535e-05	AMRF HT + RT Impact_0h_downregulated.csv
Impact of RF and AMRF HT and their combination with RT	AMRF+RT impact - 0h	Downregulated	SCGB2A1	-4.0851649107622	0.0321685899594669	AMRF HT + RT Impact_0h_downregulated.csv
Impact of RF and AMRF HT and their combination with RT	AMRF+RT impact - 0h	Downregulated	SCN3A	-4.67194319615865	0.00233252623714826	AMRF HT + RT Impact_0h_downregulated.csv
Impact of RF and AMRF HT and their combination with RT	AMRF+RT impact - 0h	Downregulated	SCN8A	-2.01515065435629	7.94016734269674e-05	AMRF HT + RT Impact_0h_downregulated.csv
Impact of RF and AMRF HT and their combination with RT	AMRF+RT impact - 0h	Downregulated	SCOC-AS1	-2.24383023321163	0.00397068295400984	AMRF HT + RT Impact_0h_downregulated.csv
Impact of RF and AMRF HT and their combination with RT	AMRF+RT impact - 0h	Downregulated	SCPEP1	-2.52766816861548	8.86099616476515e-08	AMRF HT + RT Impact_0h_downregulated.csv
Impact of RF and AMRF HT and their combination with RT	AMRF+RT impact - 0h	Upregulated	SDCBP2	3.10044483080438	1.95600875560673e-05	AMRF HT + RT Impact_0h_upregulated.csv
Impact of RF and AMRF HT and their combination with RT	AMRF+RT impact - 0h	Downregulated	SELENOM	-4.24927219072727	1.55055353599533e-09	AMRF HT + RT Impact_0h_downregulated.csv
Impact of RF and AMRF HT and their combination with RT	AMRF+RT impact - 0h	Downregulated	SELL	-7.57338122573413	0.00010873879296669	AMRF HT + RT Impact_0h_downregulated.csv
Impact of RF and AMRF HT and their combination with RT	AMRF+RT impact - 0h	Downregulated	SELPLG	-3.71729762833151	0.000619601236824124	AMRF HT + RT Impact_0h_downregulated.csv
Impact of RF and AMRF HT and their combination with RT	AMRF+RT impact - 0h	Upregulated	SEMA3B	2.52401664058444	2.82172328331897e-05	AMRF HT + RT Impact_0h_upregulated.csv
Impact of RF and AMRF HT and their combination with RT	AMRF+RT impact - 0h	Downregulated	SEMA4A	-2.47983079493076	0.0375174812536114	AMRF HT + RT Impact_0h_downregulated.csv
Impact of RF and AMRF HT and their combination with RT	AMRF+RT impact - 0h	Upregulated	SEMA4B	1.71000388196762	1.65725438070491e-05	AMRF HT + RT Impact_0h_upregulated.csv
Impact of RF and AMRF HT and their combination with RT	AMRF+RT impact - 0h	Downregulated	SEMA4F	-2.68368439052288	1.08953759713514e-08	AMRF HT + RT Impact_0h_downregulated.csv
Impact of RF and AMRF HT and their combination with RT	AMRF+RT impact - 0h	Downregulated	SEMA6A	-2.49955358956055	0.016887176106884	AMRF HT + RT Impact_0h_downregulated.csv
Impact of RF and AMRF HT and their combination with RT	AMRF+RT impact - 0h	Downregulated	SEMA6C	-1.54239597891758	0.0186942354798076	AMRF HT + RT Impact_0h_downregulated.csv
Impact of RF and AMRF HT and their combination with RT	AMRF+RT impact - 0h	Downregulated	SEMA7A	-3.04638260203427	2.77191635511357e-05	AMRF HT + RT Impact_0h_downregulated.csv
Impact of RF and AMRF HT and their combination with RT	AMRF+RT impact - 0h	Downregulated	SEPTIN11	-1.54188597428099	1.49645623912373e-05	AMRF HT + RT Impact_0h_downregulated.csv
Impact of RF and AMRF HT and their combination with RT	AMRF+RT impact - 0h	Downregulated	SEPTIN5	-1.64452991643891	0.00732766153825896	AMRF HT + RT Impact_0h_downregulated.csv
Impact of RF and AMRF HT and their combination with RT	AMRF+RT impact - 0h	Downregulated	SEPTIN7	-1.57813046163313	0.00020366545380281	AMRF HT + RT Impact_0h_downregulated.csv
Impact of RF and AMRF HT and their combination with RT	AMRF+RT impact - 0h	Downregulated	SEPTIN9-DT	-3.48490021937246	0.0195581515637721	AMRF HT + RT Impact_0h_downregulated.csv
Impact of RF and AMRF HT and their combination with RT	AMRF+RT impact - 0h	Upregulated	SERPINB5	1.97554328911791	0.0242517067627166	AMRF HT + RT Impact_0h_upregulated.csv
Impact of RF and AMRF HT and their combination with RT	AMRF+RT impact - 0h	Downregulated	SERPINE1	-3.0684541037381	1.41743306350792e-06	AMRF HT + RT Impact_0h_downregulated.csv
Impact of RF and AMRF HT and their combination with RT	AMRF+RT impact - 0h	Downregulated	SERPINH1	-2.56652878338527	1.97191035169877e-10	AMRF HT + RT Impact_0h_downregulated.csv
Impact of RF and AMRF HT and their combination with RT	AMRF+RT impact - 0h	Downregulated	SERTAD4	-34.6139433288655	7.53010509523721e-19	AMRF HT + RT Impact_0h_downregulated.csv
Impact of RF and AMRF HT and their combination with RT	AMRF+RT impact - 0h	Downregulated	SESN3	-1.87742838095212	2.39483500356932e-05	AMRF HT + RT Impact_0h_downregulated.csv
Impact of RF and AMRF HT and their combination with RT	AMRF+RT impact - 0h	Downregulated	SETBP1-DT	-4.79138187041492	0.0110799220421323	AMRF HT + RT Impact_0h_downregulated.csv
Impact of RF and AMRF HT and their combination with RT	AMRF+RT impact - 0h	Upregulated	SF3A3P1	3.55398294726204	0.0311741025900037	AMRF HT + RT Impact_0h_upregulated.csv
Impact of RF and AMRF HT and their combination with RT	AMRF+RT impact - 0h	Downregulated	SFTA1P	-8.64696796991987	0.0256662027820476	AMRF HT + RT Impact_0h_downregulated.csv
Impact of RF and AMRF HT and their combination with RT	AMRF+RT impact - 0h	Downregulated	SGCB	-2.61106601767386	4.0558283847237e-07	AMRF HT + RT Impact_0h_downregulated.csv
Impact of RF and AMRF HT and their combination with RT	AMRF+RT impact - 0h	Downregulated	SGMS2	-1.86409679602023	0.0192165782828879	AMRF HT + RT Impact_0h_downregulated.csv
Impact of RF and AMRF HT and their combination with RT	AMRF+RT impact - 0h	Downregulated	SH2D1A	-5.60371031220929	0.0189786288777295	AMRF HT + RT Impact_0h_downregulated.csv
Impact of RF and AMRF HT and their combination with RT	AMRF+RT impact - 0h	Downregulated	SH3BP5	-1.67122599119559	1.45617741578944e-05	AMRF HT + RT Impact_0h_downregulated.csv
Impact of RF and AMRF HT and their combination with RT	AMRF+RT impact - 0h	Downregulated	SH3PXD2B	-3.15103683181305	1.16362336990591e-08	AMRF HT + RT Impact_0h_downregulated.csv
Impact of RF and AMRF HT and their combination with RT	AMRF+RT impact - 0h	Upregulated	SH3TC1	1.51694162338117	0.0107273897984204	AMRF HT + RT Impact_0h_upregulated.csv
Impact of RF and AMRF HT and their combination with RT	AMRF+RT impact - 0h	Downregulated	SHISA4	-2.8412180640586	7.31924420970831e-07	AMRF HT + RT Impact_0h_downregulated.csv
Impact of RF and AMRF HT and their combination with RT	AMRF+RT impact - 0h	Downregulated	SHROOM2	-3.47339632795365	7.43550781776647e-08	AMRF HT + RT Impact_0h_downregulated.csv
Impact of RF and AMRF HT and their combination with RT	AMRF+RT impact - 0h	Downregulated	SHROOM4	-4.90117301639388	0.00775754223561215	AMRF HT + RT Impact_0h_downregulated.csv
Impact of RF and AMRF HT and their combination with RT	AMRF+RT impact - 0h	Downregulated	SIAE	-4.29343835321242	5.57580091788575e-08	AMRF HT + RT Impact_0h_downregulated.csv
Impact of RF and AMRF HT and their combination with RT	AMRF+RT impact - 0h	Downregulated	SIGLEC15	-2.92722831196017	0.000388711553821651	AMRF HT + RT Impact_0h_downregulated.csv
Impact of RF and AMRF HT and their combination with RT	AMRF+RT impact - 0h	Upregulated	SIM2	1.98298774785089	0.00892193727619589	AMRF HT + RT Impact_0h_upregulated.csv
Impact of RF and AMRF HT and their combination with RT	AMRF+RT impact - 0h	Downregulated	SIPA1L2	-5.09215553854276	1.47123141052907e-05	AMRF HT + RT Impact_0h_downregulated.csv
Impact of RF and AMRF HT and their combination with RT	AMRF+RT impact - 0h	Downregulated	SLC13A4	-22.5808155579374	1.91845787234566e-09	AMRF HT + RT Impact_0h_downregulated.csv
Impact of RF and AMRF HT and their combination with RT	AMRF+RT impact - 0h	Upregulated	SLC16A14	1.93045725433623	0.00140337176027383	AMRF HT + RT Impact_0h_upregulated.csv
Impact of RF and AMRF HT and their combination with RT	AMRF+RT impact - 0h	Downregulated	SLC16A2	-6.22579138117497	4.97024959150011e-10	AMRF HT + RT Impact_0h_downregulated.csv
Impact of RF and AMRF HT and their combination with RT	AMRF+RT impact - 0h	Upregulated	SLC16A4	2.12177754155264	0.0048781876503448	AMRF HT + RT Impact_0h_upregulated.csv
Impact of RF and AMRF HT and their combination with RT	AMRF+RT impact - 0h	Downregulated	SLC16A7	-3.9167661644922	2.39483500356932e-05	AMRF HT + RT Impact_0h_downregulated.csv
Impact of RF and AMRF HT and their combination with RT	AMRF+RT impact - 0h	Downregulated	SLC17A7	-1.90205012473354	0.0234841184793588	AMRF HT + RT Impact_0h_downregulated.csv
Impact of RF and AMRF HT and their combination with RT	AMRF+RT impact - 0h	Downregulated	SLC18A1	-5.29320509846776	0.0253791185308884	AMRF HT + RT Impact_0h_downregulated.csv
Impact of RF and AMRF HT and their combination with RT	AMRF+RT impact - 0h	Downregulated	SLC19A3	-2.60534949869193	0.00757734358317606	AMRF HT + RT Impact_0h_downregulated.csv
Impact of RF and AMRF HT and their combination with RT	AMRF+RT impact - 0h	Downregulated	SLC1A1	-2.05845047749945	0.0378491040436494	AMRF HT + RT Impact_0h_downregulated.csv
Impact of RF and AMRF HT and their combination with RT	AMRF+RT impact - 0h	Upregulated	SLC22A15	1.66881600431983	0.00103809906369849	AMRF HT + RT Impact_0h_upregulated.csv
Impact of RF and AMRF HT and their combination with RT	AMRF+RT impact - 0h	Downregulated	SLC22A4	-2.98830541383319	0.000328039198474979	AMRF HT + RT Impact_0h_downregulated.csv
Impact of RF and AMRF HT and their combination with RT	AMRF+RT impact - 0h	Downregulated	SLC25A1	-1.5096668486588	4.66549787286231e-06	AMRF HT + RT Impact_0h_downregulated.csv
Impact of RF and AMRF HT and their combination with RT	AMRF+RT impact - 0h	Downregulated	SLC25A30	-1.64521141216096	7.36488074808258e-08	AMRF HT + RT Impact_0h_downregulated.csv
Impact of RF and AMRF HT and their combination with RT	AMRF+RT impact - 0h	Downregulated	SLC26A8	-5.76711822977828	0.0394716119056242	AMRF HT + RT Impact_0h_downregulated.csv
Impact of RF and AMRF HT and their combination with RT	AMRF+RT impact - 0h	Downregulated	SLC26A9	-2.72879634484098	0.0144749935222445	AMRF HT + RT Impact_0h_downregulated.csv
Impact of RF and AMRF HT and their combination with RT	AMRF+RT impact - 0h	Downregulated	SLC29A4	-3.45540893453732	1.03523845431948e-06	AMRF HT + RT Impact_0h_downregulated.csv
Impact of RF and AMRF HT and their combination with RT	AMRF+RT impact - 0h	Downregulated	SLC2A12	-1.83095050982358	0.00567597131768478	AMRF HT + RT Impact_0h_downregulated.csv
Impact of RF and AMRF HT and their combination with RT	AMRF+RT impact - 0h	Downregulated	SLC2A4RG	-1.86897754793885	0.000301561222174513	AMRF HT + RT Impact_0h_downregulated.csv
Impact of RF and AMRF HT and their combination with RT	AMRF+RT impact - 0h	Downregulated	SLC2A6	-2.90865072317494	5.26398499607724e-07	AMRF HT + RT Impact_0h_downregulated.csv
Impact of RF and AMRF HT and their combination with RT	AMRF+RT impact - 0h	Downregulated	SLC30A4	-1.80314552821347	0.0120252641147693	AMRF HT + RT Impact_0h_downregulated.csv
Impact of RF and AMRF HT and their combination with RT	AMRF+RT impact - 0h	Downregulated	SLC38A11	-4.74051150009439	0.0197139214849665	AMRF HT + RT Impact_0h_downregulated.csv
Impact of RF and AMRF HT and their combination with RT	AMRF+RT impact - 0h	Downregulated	SLC38A6	-1.71370931838896	0.000146040204608507	AMRF HT + RT Impact_0h_downregulated.csv
Impact of RF and AMRF HT and their combination with RT	AMRF+RT impact - 0h	Downregulated	SLC39A2	-5.25310343324797	0.00275989539523262	AMRF HT + RT Impact_0h_downregulated.csv
Impact of RF and AMRF HT and their combination with RT	AMRF+RT impact - 0h	Downregulated	SLC44A2	-2.48958280636416	0.00101887063342073	AMRF HT + RT Impact_0h_downregulated.csv
Impact of RF and AMRF HT and their combination with RT	AMRF+RT impact - 0h	Upregulated	SLC46A1	1.92456543503969	0.00541330611301012	AMRF HT + RT Impact_0h_upregulated.csv
Impact of RF and AMRF HT and their combination with RT	AMRF+RT impact - 0h	Upregulated	SLC4A11	1.60831697953252	0.0269536359441239	AMRF HT + RT Impact_0h_upregulated.csv
Impact of RF and AMRF HT and their combination with RT	AMRF+RT impact - 0h	Downregulated	SLC4A8	-2.82113862973546	2.44149172534201e-05	AMRF HT + RT Impact_0h_downregulated.csv
Impact of RF and AMRF HT and their combination with RT	AMRF+RT impact - 0h	Downregulated	SLC5A3	-1.64406890628546	0.00528331379262178	AMRF HT + RT Impact_0h_downregulated.csv
Impact of RF and AMRF HT and their combination with RT	AMRF+RT impact - 0h	Downregulated	SLC66A3	-2.94315243156614	2.99830643620487e-07	AMRF HT + RT Impact_0h_downregulated.csv
Impact of RF and AMRF HT and their combination with RT	AMRF+RT impact - 0h	Downregulated	SLC6A19	-4.58395184626294	0.0436301330179834	AMRF HT + RT Impact_0h_downregulated.csv
Impact of RF and AMRF HT and their combination with RT	AMRF+RT impact - 0h	Upregulated	SLC6A9	1.96921068887139	1.73550455954259e-08	AMRF HT + RT Impact_0h_upregulated.csv
Impact of RF and AMRF HT and their combination with RT	AMRF+RT impact - 0h	Upregulated	SLC7A4	2.0526923972597	0.0116132392245179	AMRF HT + RT Impact_0h_upregulated.csv
Impact of RF and AMRF HT and their combination with RT	AMRF+RT impact - 0h	Downregulated	SLC8A1	-5.01356852190247	9.89518696951704e-05	AMRF HT + RT Impact_0h_downregulated.csv
Impact of RF and AMRF HT and their combination with RT	AMRF+RT impact - 0h	Downregulated	SLCO1C1	-24.5358129193514	0.025779038704767	AMRF HT + RT Impact_0h_downregulated.csv
Impact of RF and AMRF HT and their combination with RT	AMRF+RT impact - 0h	Upregulated	SLFN5	2.11452246097787	0.00663657054487247	AMRF HT + RT Impact_0h_upregulated.csv
Impact of RF and AMRF HT and their combination with RT	AMRF+RT impact - 0h	Downregulated	SLFNL1	-3.38333397176153	0.015432205551872	AMRF HT + RT Impact_0h_downregulated.csv
Impact of RF and AMRF HT and their combination with RT	AMRF+RT impact - 0h	Upregulated	SLIT1	1.90103810242545	0.0213750902210365	AMRF HT + RT Impact_0h_upregulated.csv
Impact of RF and AMRF HT and their combination with RT	AMRF+RT impact - 0h	Downregulated	SLIT3	-4.07452063201973	0.00305577293710752	AMRF HT + RT Impact_0h_downregulated.csv
Impact of RF and AMRF HT and their combination with RT	AMRF+RT impact - 0h	Downregulated	SMAD4	-4.52950215542975	2.21414253910533e-08	AMRF HT + RT Impact_0h_downregulated.csv
Impact of RF and AMRF HT and their combination with RT	AMRF+RT impact - 0h	Downregulated	SMAD5	-1.51658008501726	4.10152571391317e-07	AMRF HT + RT Impact_0h_downregulated.csv
Impact of RF and AMRF HT and their combination with RT	AMRF+RT impact - 0h	Upregulated	SMAD6	1.59290336297163	1.63548661801645e-07	AMRF HT + RT Impact_0h_upregulated.csv
Impact of RF and AMRF HT and their combination with RT	AMRF+RT impact - 0h	Downregulated	SMAD7	-1.85806644386701	0.000508704897876627	AMRF HT + RT Impact_0h_downregulated.csv
Impact of RF and AMRF HT and their combination with RT	AMRF+RT impact - 0h	Downregulated	SMARCD3	-2.4660429771788	0.000429375961635366	AMRF HT + RT Impact_0h_downregulated.csv
Impact of RF and AMRF HT and their combination with RT	AMRF+RT impact - 0h	Downregulated	SMG8	-1.57094592984292	0.000706408511901487	AMRF HT + RT Impact_0h_downregulated.csv
Impact of RF and AMRF HT and their combination with RT	AMRF+RT impact - 0h	Downregulated	SMIM10	-3.8491370952095	1.87234909380136e-05	AMRF HT + RT Impact_0h_downregulated.csv
Impact of RF and AMRF HT and their combination with RT	AMRF+RT impact - 0h	Downregulated	SMIM3	-3.2073178708304	1.20813087698167e-05	AMRF HT + RT Impact_0h_downregulated.csv
Impact of RF and AMRF HT and their combination with RT	AMRF+RT impact - 0h	Upregulated	SMIM36	3.97654485510471	0.03563232771926	AMRF HT + RT Impact_0h_upregulated.csv
Impact of RF and AMRF HT and their combination with RT	AMRF+RT impact - 0h	Downregulated	SMOC1	-2.03181015465865	0.0196276387065664	AMRF HT + RT Impact_0h_downregulated.csv
Impact of RF and AMRF HT and their combination with RT	AMRF+RT impact - 0h	Upregulated	SNAI1	2.79664097742219	3.4856329922512e-06	AMRF HT + RT Impact_0h_upregulated.csv
Impact of RF and AMRF HT and their combination with RT	AMRF+RT impact - 0h	Downregulated	SNAI2	-2.16929534154539	4.98052468270861e-06	AMRF HT + RT Impact_0h_downregulated.csv
Impact of RF and AMRF HT and their combination with RT	AMRF+RT impact - 0h	Downregulated	SNAI3-AS1	-2.96169882649801	6.70630237411061e-07	AMRF HT + RT Impact_0h_downregulated.csv
Impact of RF and AMRF HT and their combination with RT	AMRF+RT impact - 0h	Downregulated	SNAP25-AS1	-4.95888534948651	0.00359671354807146	AMRF HT + RT Impact_0h_downregulated.csv
Impact of RF and AMRF HT and their combination with RT	AMRF+RT impact - 0h	Downregulated	SNAPC1	-1.91522627591241	2.83125773345502e-05	AMRF HT + RT Impact_0h_downregulated.csv
Impact of RF and AMRF HT and their combination with RT	AMRF+RT impact - 0h	Downregulated	SNAPC2	-1.67797757731938	0.000400577705566411	AMRF HT + RT Impact_0h_downregulated.csv
Impact of RF and AMRF HT and their combination with RT	AMRF+RT impact - 0h	Downregulated	SNED1	-2.24003719585902	0.00495289865409432	AMRF HT + RT Impact_0h_downregulated.csv
Impact of RF and AMRF HT and their combination with RT	AMRF+RT impact - 0h	Downregulated	SNORA13	-3.49847547370161	0.0186118982004994	AMRF HT + RT Impact_0h_downregulated.csv
Impact of RF and AMRF HT and their combination with RT	AMRF+RT impact - 0h	Downregulated	SNORD20	-1.99964052472312	0.0314792959160421	AMRF HT + RT Impact_0h_downregulated.csv
Impact of RF and AMRF HT and their combination with RT	AMRF+RT impact - 0h	Downregulated	SNORD63B	-1.99805817529064	0.0416882328565487	AMRF HT + RT Impact_0h_downregulated.csv
Impact of RF and AMRF HT and their combination with RT	AMRF+RT impact - 0h	Downregulated	SNPH	-3.36099359367022	5.30476505018322e-05	AMRF HT + RT Impact_0h_downregulated.csv
Impact of RF and AMRF HT and their combination with RT	AMRF+RT impact - 0h	Downregulated	SNX16	-2.01820427099265	3.2194861164878e-05	AMRF HT + RT Impact_0h_downregulated.csv
Impact of RF and AMRF HT and their combination with RT	AMRF+RT impact - 0h	Downregulated	SNX21	-2.37086386350413	3.62180316378397e-05	AMRF HT + RT Impact_0h_downregulated.csv
Impact of RF and AMRF HT and their combination with RT	AMRF+RT impact - 0h	Downregulated	SNX24	-1.78152868714973	1.27122544923665e-05	AMRF HT + RT Impact_0h_downregulated.csv
Impact of RF and AMRF HT and their combination with RT	AMRF+RT impact - 0h	Downregulated	SNX7	-1.66908430222669	0.000250090206688664	AMRF HT + RT Impact_0h_downregulated.csv
Impact of RF and AMRF HT and their combination with RT	AMRF+RT impact - 0h	Downregulated	SOAT1	-2.11099068210301	1.11615074711574e-06	AMRF HT + RT Impact_0h_downregulated.csv
Impact of RF and AMRF HT and their combination with RT	AMRF+RT impact - 0h	Downregulated	SOCS1	-2.6560506681696	1.56435709977578e-05	AMRF HT + RT Impact_0h_downregulated.csv
Impact of RF and AMRF HT and their combination with RT	AMRF+RT impact - 0h	Downregulated	SOCS5	-2.34639049023198	2.67762361139414e-06	AMRF HT + RT Impact_0h_downregulated.csv
Impact of RF and AMRF HT and their combination with RT	AMRF+RT impact - 0h	Downregulated	SORCS1	-5.61421211032704	0.0330302671987098	AMRF HT + RT Impact_0h_downregulated.csv
Impact of RF and AMRF HT and their combination with RT	AMRF+RT impact - 0h	Upregulated	SOX4	1.64048853035726	4.84984635201612e-09	AMRF HT + RT Impact_0h_upregulated.csv
Impact of RF and AMRF HT and their combination with RT	AMRF+RT impact - 0h	Downregulated	SOX5	-2.50397117338257	0.00346253246283527	AMRF HT + RT Impact_0h_downregulated.csv
Impact of RF and AMRF HT and their combination with RT	AMRF+RT impact - 0h	Downregulated	SP110	-2.72713024982396	0.00157556659542334	AMRF HT + RT Impact_0h_downregulated.csv
Impact of RF and AMRF HT and their combination with RT	AMRF+RT impact - 0h	Downregulated	SP140	-4.23476318135557	0.00167850218350459	AMRF HT + RT Impact_0h_downregulated.csv
Impact of RF and AMRF HT and their combination with RT	AMRF+RT impact - 0h	Downregulated	SP2-AS1	-2.16345337690296	0.00233253198619032	AMRF HT + RT Impact_0h_downregulated.csv
Impact of RF and AMRF HT and their combination with RT	AMRF+RT impact - 0h	Upregulated	SP5	1.5390048420076	0.0140028026203275	AMRF HT + RT Impact_0h_upregulated.csv
Impact of RF and AMRF HT and their combination with RT	AMRF+RT impact - 0h	Downregulated	SPA17	-2.06026620172537	0.000215302825859198	AMRF HT + RT Impact_0h_downregulated.csv
Impact of RF and AMRF HT and their combination with RT	AMRF+RT impact - 0h	Downregulated	SPACA6	-2.41049848816508	0.00499989017774336	AMRF HT + RT Impact_0h_downregulated.csv
Impact of RF and AMRF HT and their combination with RT	AMRF+RT impact - 0h	Downregulated	SPATA1	-2.4092767827543	0.00504223738290305	AMRF HT + RT Impact_0h_downregulated.csv
Impact of RF and AMRF HT and their combination with RT	AMRF+RT impact - 0h	Downregulated	SPATA6	-2.46156447537586	1.81185648013723e-06	AMRF HT + RT Impact_0h_downregulated.csv
Impact of RF and AMRF HT and their combination with RT	AMRF+RT impact - 0h	Downregulated	SPC24	-1.8623545827816	0.024258125999261	AMRF HT + RT Impact_0h_downregulated.csv
Impact of RF and AMRF HT and their combination with RT	AMRF+RT impact - 0h	Downregulated	SPEG	-3.40142207316448	1.50842861938822e-06	AMRF HT + RT Impact_0h_downregulated.csv
Impact of RF and AMRF HT and their combination with RT	AMRF+RT impact - 0h	Downregulated	SPHK1	-4.71975361802132	6.13715887349484e-07	AMRF HT + RT Impact_0h_downregulated.csv
Impact of RF and AMRF HT and their combination with RT	AMRF+RT impact - 0h	Downregulated	SPIB	-5.02532753170336	0.00209679797271003	AMRF HT + RT Impact_0h_downregulated.csv
Impact of RF and AMRF HT and their combination with RT	AMRF+RT impact - 0h	Upregulated	SPNS2	1.71113372965088	0.043367929628066	AMRF HT + RT Impact_0h_upregulated.csv
Impact of RF and AMRF HT and their combination with RT	AMRF+RT impact - 0h	Downregulated	SPOCD1	-5.59700097553929	2.94882459224254e-09	AMRF HT + RT Impact_0h_downregulated.csv
Impact of RF and AMRF HT and their combination with RT	AMRF+RT impact - 0h	Downregulated	SPP1	-5.25601645294326	3.35607758530206e-05	AMRF HT + RT Impact_0h_downregulated.csv
Impact of RF and AMRF HT and their combination with RT	AMRF+RT impact - 0h	Downregulated	SPRED3	-1.60728989367756	0.0146426791005355	AMRF HT + RT Impact_0h_downregulated.csv
Impact of RF and AMRF HT and their combination with RT	AMRF+RT impact - 0h	Upregulated	SPRR2D	3.67913211012356	0.0122715529176526	AMRF HT + RT Impact_0h_upregulated.csv
Impact of RF and AMRF HT and their combination with RT	AMRF+RT impact - 0h	Upregulated	SPRYD3	1.88140603813154	8.90653586244193e-07	AMRF HT + RT Impact_0h_upregulated.csv
Impact of RF and AMRF HT and their combination with RT	AMRF+RT impact - 0h	Upregulated	SPTBN5	1.87902024169731	0.0381500305286462	AMRF HT + RT Impact_0h_upregulated.csv
Impact of RF and AMRF HT and their combination with RT	AMRF+RT impact - 0h	Downregulated	SPTSSB	-3.72190146371758	0.0153784622054183	AMRF HT + RT Impact_0h_downregulated.csv
Impact of RF and AMRF HT and their combination with RT	AMRF+RT impact - 0h	Upregulated	SREBF1	1.50164750273256	8.55004565390645e-05	AMRF HT + RT Impact_0h_upregulated.csv
Impact of RF and AMRF HT and their combination with RT	AMRF+RT impact - 0h	Downregulated	SRGAP1	-1.57002630461169	0.0145014307843595	AMRF HT + RT Impact_0h_downregulated.csv
Impact of RF and AMRF HT and their combination with RT	AMRF+RT impact - 0h	Downregulated	SRGAP2B	-1.99423427344819	1.54094549795338e-08	AMRF HT + RT Impact_0h_downregulated.csv
Impact of RF and AMRF HT and their combination with RT	AMRF+RT impact - 0h	Downregulated	SRGAP2C	-2.10575011813156	2.02909133919982e-06	AMRF HT + RT Impact_0h_downregulated.csv
Impact of RF and AMRF HT and their combination with RT	AMRF+RT impact - 0h	Downregulated	SRI-AS1	-5.08722440423052	0.00681195547892102	AMRF HT + RT Impact_0h_downregulated.csv
Impact of RF and AMRF HT and their combination with RT	AMRF+RT impact - 0h	Downregulated	SRRM3	-1.90655182718633	0.0158407230504149	AMRF HT + RT Impact_0h_downregulated.csv
Impact of RF and AMRF HT and their combination with RT	AMRF+RT impact - 0h	Downregulated	SS18	-1.97421949602032	1.96224609187358e-06	AMRF HT + RT Impact_0h_downregulated.csv
Impact of RF and AMRF HT and their combination with RT	AMRF+RT impact - 0h	Downregulated	SSC5D	-3.15881834529238	0.0104018006455983	AMRF HT + RT Impact_0h_downregulated.csv
Impact of RF and AMRF HT and their combination with RT	AMRF+RT impact - 0h	Downregulated	SSPN	-2.5927597558922	0.000569435172183159	AMRF HT + RT Impact_0h_downregulated.csv
Impact of RF and AMRF HT and their combination with RT	AMRF+RT impact - 0h	Downregulated	ST3GAL1	-1.64856641120855	0.0431936496760996	AMRF HT + RT Impact_0h_downregulated.csv
Impact of RF and AMRF HT and their combination with RT	AMRF+RT impact - 0h	Downregulated	ST3GAL6	-3.48045146293943	1.94731270527837e-05	AMRF HT + RT Impact_0h_downregulated.csv
Impact of RF and AMRF HT and their combination with RT	AMRF+RT impact - 0h	Upregulated	ST6GAL1	1.91140059384314	0.0207213772747732	AMRF HT + RT Impact_0h_upregulated.csv
Impact of RF and AMRF HT and their combination with RT	AMRF+RT impact - 0h	Downregulated	ST8SIA1	-3.57965871184818	0.000349027077819464	AMRF HT + RT Impact_0h_downregulated.csv
Impact of RF and AMRF HT and their combination with RT	AMRF+RT impact - 0h	Downregulated	STAB1	-5.01393068274764	0.00401127509082809	AMRF HT + RT Impact_0h_downregulated.csv
Impact of RF and AMRF HT and their combination with RT	AMRF+RT impact - 0h	Downregulated	STARD13	-1.55483327455089	0.000339313254710151	AMRF HT + RT Impact_0h_downregulated.csv
Impact of RF and AMRF HT and their combination with RT	AMRF+RT impact - 0h	Downregulated	STARD5	-2.80610878672147	3.58171083382394e-05	AMRF HT + RT Impact_0h_downregulated.csv
Impact of RF and AMRF HT and their combination with RT	AMRF+RT impact - 0h	Downregulated	STARD9	-3.29731157879718	4.47874496712704e-06	AMRF HT + RT Impact_0h_downregulated.csv
Impact of RF and AMRF HT and their combination with RT	AMRF+RT impact - 0h	Downregulated	STEAP3	-3.01983198155037	1.1309539829504e-05	AMRF HT + RT Impact_0h_downregulated.csv
Impact of RF and AMRF HT and their combination with RT	AMRF+RT impact - 0h	Downregulated	STIMATE	-1.55142776264006	0.000988863483417627	AMRF HT + RT Impact_0h_downregulated.csv
Impact of RF and AMRF HT and their combination with RT	AMRF+RT impact - 0h	Downregulated	STOM	-1.74615346013235	0.00189671452637015	AMRF HT + RT Impact_0h_downregulated.csv
Impact of RF and AMRF HT and their combination with RT	AMRF+RT impact - 0h	Downregulated	STOML1	-1.79002767953547	0.00112555836294321	AMRF HT + RT Impact_0h_downregulated.csv
Impact of RF and AMRF HT and their combination with RT	AMRF+RT impact - 0h	Downregulated	STON1	-4.55658151802372	1.6382760057529e-07	AMRF HT + RT Impact_0h_downregulated.csv
Impact of RF and AMRF HT and their combination with RT	AMRF+RT impact - 0h	Downregulated	STXBP5-AS1	-2.79393646758386	0.000182765351525335	AMRF HT + RT Impact_0h_downregulated.csv
Impact of RF and AMRF HT and their combination with RT	AMRF+RT impact - 0h	Downregulated	STYX	-1.6121216371465	4.0558283847237e-07	AMRF HT + RT Impact_0h_downregulated.csv
Impact of RF and AMRF HT and their combination with RT	AMRF+RT impact - 0h	Downregulated	SUCLG2-DT	-2.61755477256305	0.00273513542852281	AMRF HT + RT Impact_0h_downregulated.csv
Impact of RF and AMRF HT and their combination with RT	AMRF+RT impact - 0h	Downregulated	SUGCT	-2.1513620893995	0.00158183392616969	AMRF HT + RT Impact_0h_downregulated.csv
Impact of RF and AMRF HT and their combination with RT	AMRF+RT impact - 0h	Downregulated	SULF1	-5.6694932694123	0.00342501791678383	AMRF HT + RT Impact_0h_downregulated.csv
Impact of RF and AMRF HT and their combination with RT	AMRF+RT impact - 0h	Upregulated	SULT2B1	2.91976176564557	0.0278792597364514	AMRF HT + RT Impact_0h_upregulated.csv
Impact of RF and AMRF HT and their combination with RT	AMRF+RT impact - 0h	Downregulated	SULT4A1	-5.01756879137157	0.00281424236328422	AMRF HT + RT Impact_0h_downregulated.csv
Impact of RF and AMRF HT and their combination with RT	AMRF+RT impact - 0h	Downregulated	SUMF1	-1.89829127770461	3.33054347129941e-05	AMRF HT + RT Impact_0h_downregulated.csv
Impact of RF and AMRF HT and their combination with RT	AMRF+RT impact - 0h	Downregulated	SUSD4	-4.50799460393897	0.001023013482938	AMRF HT + RT Impact_0h_downregulated.csv
Impact of RF and AMRF HT and their combination with RT	AMRF+RT impact - 0h	Downregulated	SV2A	-2.11509779681136	2.52567757242203e-05	AMRF HT + RT Impact_0h_downregulated.csv
Impact of RF and AMRF HT and their combination with RT	AMRF+RT impact - 0h	Upregulated	SV2B	2.38877670374939	0.0381500305286462	AMRF HT + RT Impact_0h_upregulated.csv
Impact of RF and AMRF HT and their combination with RT	AMRF+RT impact - 0h	Downregulated	SYDE1	-3.58629683310499	1.15118341855059e-06	AMRF HT + RT Impact_0h_downregulated.csv
Impact of RF and AMRF HT and their combination with RT	AMRF+RT impact - 0h	Downregulated	SYDE2	-2.28740002465566	0.00880660978347459	AMRF HT + RT Impact_0h_downregulated.csv
Impact of RF and AMRF HT and their combination with RT	AMRF+RT impact - 0h	Downregulated	SYNC	-6.03962250848656	1.89950472126733e-10	AMRF HT + RT Impact_0h_downregulated.csv
Impact of RF and AMRF HT and their combination with RT	AMRF+RT impact - 0h	Downregulated	SYNE1	-1.54743974476279	0.0278942935046911	AMRF HT + RT Impact_0h_downregulated.csv
Impact of RF and AMRF HT and their combination with RT	AMRF+RT impact - 0h	Downregulated	SYNM	-4.58707443119612	4.84984635201612e-09	AMRF HT + RT Impact_0h_downregulated.csv
Impact of RF and AMRF HT and their combination with RT	AMRF+RT impact - 0h	Downregulated	SYNPO	-3.86969748218396	7.28734058677442e-08	AMRF HT + RT Impact_0h_downregulated.csv
Impact of RF and AMRF HT and their combination with RT	AMRF+RT impact - 0h	Downregulated	SYT11	-1.53362660596039	0.0135497644945425	AMRF HT + RT Impact_0h_downregulated.csv
Impact of RF and AMRF HT and their combination with RT	AMRF+RT impact - 0h	Upregulated	SYT7	2.33325195845596	0.000522052747136964	AMRF HT + RT Impact_0h_upregulated.csv
Impact of RF and AMRF HT and their combination with RT	AMRF+RT impact - 0h	Downregulated	SYTL2	-4.78359970608966	2.09351169507787e-11	AMRF HT + RT Impact_0h_downregulated.csv
Impact of RF and AMRF HT and their combination with RT	AMRF+RT impact - 0h	Downregulated	SYTL5	-2.77037639350648	1.95878770221199e-05	AMRF HT + RT Impact_0h_downregulated.csv
Impact of RF and AMRF HT and their combination with RT	AMRF+RT impact - 0h	Upregulated	TAGAP	1.98671590555838	0.00181607084174152	AMRF HT + RT Impact_0h_upregulated.csv
Impact of RF and AMRF HT and their combination with RT	AMRF+RT impact - 0h	Downregulated	TAGLN	-5.42440894855789	7.24497724860813e-10	AMRF HT + RT Impact_0h_downregulated.csv
Impact of RF and AMRF HT and their combination with RT	AMRF+RT impact - 0h	Downregulated	TAS2R4	-3.19374831357096	0.00541330611301012	AMRF HT + RT Impact_0h_downregulated.csv
Impact of RF and AMRF HT and their combination with RT	AMRF+RT impact - 0h	Upregulated	TBC1D3	2.4310649902344	0.0023099883706419	AMRF HT + RT Impact_0h_upregulated.csv
Impact of RF and AMRF HT and their combination with RT	AMRF+RT impact - 0h	Downregulated	TBC1D9	-3.57094272450338	3.48377515359161e-06	AMRF HT + RT Impact_0h_downregulated.csv
Impact of RF and AMRF HT and their combination with RT	AMRF+RT impact - 0h	Downregulated	TBXA2R	-3.98288971138227	1.73336887563193e-05	AMRF HT + RT Impact_0h_downregulated.csv
Impact of RF and AMRF HT and their combination with RT	AMRF+RT impact - 0h	Downregulated	TBXAS1	-1.7229063261582	0.0112310001332936	AMRF HT + RT Impact_0h_downregulated.csv
Impact of RF and AMRF HT and their combination with RT	AMRF+RT impact - 0h	Downregulated	TCEAL3	-2.2409665594877	1.84085767268488e-06	AMRF HT + RT Impact_0h_downregulated.csv
Impact of RF and AMRF HT and their combination with RT	AMRF+RT impact - 0h	Downregulated	TCF19	-1.83832019652156	0.000743694223691665	AMRF HT + RT Impact_0h_downregulated.csv
Impact of RF and AMRF HT and their combination with RT	AMRF+RT impact - 0h	Downregulated	TCN2	-1.66233927280997	0.0456923496999839	AMRF HT + RT Impact_0h_downregulated.csv
Impact of RF and AMRF HT and their combination with RT	AMRF+RT impact - 0h	Downregulated	TCP11	-5.41021441380277	0.0254200218501754	AMRF HT + RT Impact_0h_downregulated.csv
Impact of RF and AMRF HT and their combination with RT	AMRF+RT impact - 0h	Downregulated	TCTN2	-2.17381162474226	0.00117758152561355	AMRF HT + RT Impact_0h_downregulated.csv
Impact of RF and AMRF HT and their combination with RT	AMRF+RT impact - 0h	Upregulated	TDRD9	4.35223988880261	0.0169919166768721	AMRF HT + RT Impact_0h_upregulated.csv
Impact of RF and AMRF HT and their combination with RT	AMRF+RT impact - 0h	Downregulated	TDRG1	-4.37399269956025	0.00637150416269668	AMRF HT + RT Impact_0h_downregulated.csv
Impact of RF and AMRF HT and their combination with RT	AMRF+RT impact - 0h	Downregulated	TEAD2	-1.89227641630512	0.00284708662829932	AMRF HT + RT Impact_0h_downregulated.csv
Impact of RF and AMRF HT and their combination with RT	AMRF+RT impact - 0h	Downregulated	TESPA1	-22.007828730811	1.58242577395499e-06	AMRF HT + RT Impact_0h_downregulated.csv
Impact of RF and AMRF HT and their combination with RT	AMRF+RT impact - 0h	Downregulated	TEX13C	-6.24742624251811	0.0284173602210842	AMRF HT + RT Impact_0h_downregulated.csv
Impact of RF and AMRF HT and their combination with RT	AMRF+RT impact - 0h	Downregulated	TFAP2A	-1.94723599328087	0.000223470558591992	AMRF HT + RT Impact_0h_downregulated.csv
Impact of RF and AMRF HT and their combination with RT	AMRF+RT impact - 0h	Downregulated	TGFB2	-3.86527319998783	5.6426930569704e-07	AMRF HT + RT Impact_0h_downregulated.csv
Impact of RF and AMRF HT and their combination with RT	AMRF+RT impact - 0h	Downregulated	TGFB3	-2.14245288453991	0.000344804530488281	AMRF HT + RT Impact_0h_downregulated.csv
Impact of RF and AMRF HT and their combination with RT	AMRF+RT impact - 0h	Upregulated	THBD	2.00389908423078	0.00272161257413036	AMRF HT + RT Impact_0h_upregulated.csv
Impact of RF and AMRF HT and their combination with RT	AMRF+RT impact - 0h	Downregulated	THBS1	-4.58204082117065	1.45167694084464e-06	AMRF HT + RT Impact_0h_downregulated.csv
Impact of RF and AMRF HT and their combination with RT	AMRF+RT impact - 0h	Downregulated	THBS2	-8.7299037102453	3.35319931990856e-07	AMRF HT + RT Impact_0h_downregulated.csv
Impact of RF and AMRF HT and their combination with RT	AMRF+RT impact - 0h	Downregulated	THBS3	-2.36372918993118	1.93491192647066e-05	AMRF HT + RT Impact_0h_downregulated.csv
Impact of RF and AMRF HT and their combination with RT	AMRF+RT impact - 0h	Downregulated	THRB	-3.40587745015401	2.81297386507955e-06	AMRF HT + RT Impact_0h_downregulated.csv
Impact of RF and AMRF HT and their combination with RT	AMRF+RT impact - 0h	Downregulated	TIE1	-3.42774799067049	0.0189734304717316	AMRF HT + RT Impact_0h_downregulated.csv
Impact of RF and AMRF HT and their combination with RT	AMRF+RT impact - 0h	Downregulated	TIMP3	-2.92506204307688	0.00424687913483547	AMRF HT + RT Impact_0h_downregulated.csv
Impact of RF and AMRF HT and their combination with RT	AMRF+RT impact - 0h	Upregulated	TIMP4	1.9991921558116	0.0180272755540047	AMRF HT + RT Impact_0h_upregulated.csv
Impact of RF and AMRF HT and their combination with RT	AMRF+RT impact - 0h	Downregulated	TLE2	-4.33040673022325	9.74662607361285e-06	AMRF HT + RT Impact_0h_downregulated.csv
Impact of RF and AMRF HT and their combination with RT	AMRF+RT impact - 0h	Downregulated	TLE4	-4.99350412463081	6.79629280074849e-07	AMRF HT + RT Impact_0h_downregulated.csv
Impact of RF and AMRF HT and their combination with RT	AMRF+RT impact - 0h	Downregulated	TLN2	-2.94481438199994	3.11643529726078e-07	AMRF HT + RT Impact_0h_downregulated.csv
Impact of RF and AMRF HT and their combination with RT	AMRF+RT impact - 0h	Downregulated	TLR1	-6.36633675023207	0.00461262270675447	AMRF HT + RT Impact_0h_downregulated.csv
Impact of RF and AMRF HT and their combination with RT	AMRF+RT impact - 0h	Downregulated	TLR5	-6.80994054601672	0.00255539393024369	AMRF HT + RT Impact_0h_downregulated.csv
Impact of RF and AMRF HT and their combination with RT	AMRF+RT impact - 0h	Downregulated	TLR6	-2.67195555601222	0.00496456530766732	AMRF HT + RT Impact_0h_downregulated.csv
Impact of RF and AMRF HT and their combination with RT	AMRF+RT impact - 0h	Upregulated	TMC7	1.85619321433959	0.000211150043900687	AMRF HT + RT Impact_0h_upregulated.csv
Impact of RF and AMRF HT and their combination with RT	AMRF+RT impact - 0h	Downregulated	TMCC1-DT	-1.71845136152423	0.0083599290030401	AMRF HT + RT Impact_0h_downregulated.csv
Impact of RF and AMRF HT and their combination with RT	AMRF+RT impact - 0h	Downregulated	TMCC2	-3.24965442279047	7.45937276728146e-09	AMRF HT + RT Impact_0h_downregulated.csv
Impact of RF and AMRF HT and their combination with RT	AMRF+RT impact - 0h	Upregulated	TMEM102	1.96477802005106	1.84635007863528e-09	AMRF HT + RT Impact_0h_upregulated.csv
Impact of RF and AMRF HT and their combination with RT	AMRF+RT impact - 0h	Downregulated	TMEM119	-6.54459679587217	0.000676991348953937	AMRF HT + RT Impact_0h_downregulated.csv
Impact of RF and AMRF HT and their combination with RT	AMRF+RT impact - 0h	Downregulated	TMEM120A	-1.61331273162015	5.46568150606806e-05	AMRF HT + RT Impact_0h_downregulated.csv
Impact of RF and AMRF HT and their combination with RT	AMRF+RT impact - 0h	Downregulated	TMEM121	-2.56012412054326	0.00823054195385062	AMRF HT + RT Impact_0h_downregulated.csv
Impact of RF and AMRF HT and their combination with RT	AMRF+RT impact - 0h	Upregulated	TMEM125	2.08734853771079	0.00553092277648358	AMRF HT + RT Impact_0h_upregulated.csv
Impact of RF and AMRF HT and their combination with RT	AMRF+RT impact - 0h	Downregulated	TMEM170B	-3.42500397190231	7.28734058677442e-08	AMRF HT + RT Impact_0h_downregulated.csv
Impact of RF and AMRF HT and their combination with RT	AMRF+RT impact - 0h	Downregulated	TMEM19	-1.87125057493399	0.00153544751094567	AMRF HT + RT Impact_0h_downregulated.csv
Impact of RF and AMRF HT and their combination with RT	AMRF+RT impact - 0h	Downregulated	TMEM191B	-2.63314674939609	0.00789631218250753	AMRF HT + RT Impact_0h_downregulated.csv
Impact of RF and AMRF HT and their combination with RT	AMRF+RT impact - 0h	Downregulated	TMEM200B	-2.9587733512372	0.00107304084498871	AMRF HT + RT Impact_0h_downregulated.csv
Impact of RF and AMRF HT and their combination with RT	AMRF+RT impact - 0h	Downregulated	TMEM217	-2.3110632638014	0.00233426188246756	AMRF HT + RT Impact_0h_downregulated.csv
Impact of RF and AMRF HT and their combination with RT	AMRF+RT impact - 0h	Downregulated	TMEM225B	-24.0886730561576	0.0287461053695031	AMRF HT + RT Impact_0h_downregulated.csv
Impact of RF and AMRF HT and their combination with RT	AMRF+RT impact - 0h	Downregulated	TMEM233	-24.9962113002878	0.022898579595638	AMRF HT + RT Impact_0h_downregulated.csv
Impact of RF and AMRF HT and their combination with RT	AMRF+RT impact - 0h	Downregulated	TMEM237	-1.51669589792475	6.85907223018118e-05	AMRF HT + RT Impact_0h_downregulated.csv
Impact of RF and AMRF HT and their combination with RT	AMRF+RT impact - 0h	Downregulated	TMEM253	-1.72722513163581	0.0123707091235551	AMRF HT + RT Impact_0h_downregulated.csv
Impact of RF and AMRF HT and their combination with RT	AMRF+RT impact - 0h	Downregulated	TMEM270	-3.38353343906304	0.00128363126550325	AMRF HT + RT Impact_0h_downregulated.csv
Impact of RF and AMRF HT and their combination with RT	AMRF+RT impact - 0h	Downregulated	TMEM65	-1.9357517158024	5.90525848773647e-05	AMRF HT + RT Impact_0h_downregulated.csv
Impact of RF and AMRF HT and their combination with RT	AMRF+RT impact - 0h	Downregulated	TMEM74	-4.55742954576955	3.76884697388495e-06	AMRF HT + RT Impact_0h_downregulated.csv
Impact of RF and AMRF HT and their combination with RT	AMRF+RT impact - 0h	Downregulated	TMEM79	-1.84642255619173	2.0477227001977e-13	AMRF HT + RT Impact_0h_downregulated.csv
Impact of RF and AMRF HT and their combination with RT	AMRF+RT impact - 0h	Downregulated	TMEM98	-2.70794461898554	6.13715887349484e-07	AMRF HT + RT Impact_0h_downregulated.csv
Impact of RF and AMRF HT and their combination with RT	AMRF+RT impact - 0h	Upregulated	TMPRSS4	2.94785176283044	0.0324782832709396	AMRF HT + RT Impact_0h_upregulated.csv
Impact of RF and AMRF HT and their combination with RT	AMRF+RT impact - 0h	Downregulated	TMPRSS9	-3.04116013004799	0.00287248628996679	AMRF HT + RT Impact_0h_downregulated.csv
Impact of RF and AMRF HT and their combination with RT	AMRF+RT impact - 0h	Downregulated	TMTC1	-3.30914128401634	0.00012512637118468	AMRF HT + RT Impact_0h_downregulated.csv
Impact of RF and AMRF HT and their combination with RT	AMRF+RT impact - 0h	Downregulated	TMTC3	-1.5053423939792	3.08211262878129e-05	AMRF HT + RT Impact_0h_downregulated.csv
Impact of RF and AMRF HT and their combination with RT	AMRF+RT impact - 0h	Downregulated	TMX3	-1.72124126240665	2.12299583257562e-05	AMRF HT + RT Impact_0h_downregulated.csv
Impact of RF and AMRF HT and their combination with RT	AMRF+RT impact - 0h	Downregulated	TNFAIP3	-1.96930322243404	0.000358851325257447	AMRF HT + RT Impact_0h_downregulated.csv
Impact of RF and AMRF HT and their combination with RT	AMRF+RT impact - 0h	Downregulated	TNFAIP8L3	-6.1797216604329	3.85397286181616e-06	AMRF HT + RT Impact_0h_downregulated.csv
Impact of RF and AMRF HT and their combination with RT	AMRF+RT impact - 0h	Upregulated	TNFRSF10A	1.61822721861246	0.0143193280438273	AMRF HT + RT Impact_0h_upregulated.csv
Impact of RF and AMRF HT and their combination with RT	AMRF+RT impact - 0h	Downregulated	TNFRSF10C	-3.60164213200906	1.02884832471103e-05	AMRF HT + RT Impact_0h_downregulated.csv
Impact of RF and AMRF HT and their combination with RT	AMRF+RT impact - 0h	Downregulated	TNFRSF11A	-3.17803365198059	0.00737409121987107	AMRF HT + RT Impact_0h_downregulated.csv
Impact of RF and AMRF HT and their combination with RT	AMRF+RT impact - 0h	Downregulated	TNFRSF11B	-3.54776177910738	6.23436828752693e-05	AMRF HT + RT Impact_0h_downregulated.csv
Impact of RF and AMRF HT and their combination with RT	AMRF+RT impact - 0h	Downregulated	TNFRSF19	-3.15560475646329	7.64563901312171e-07	AMRF HT + RT Impact_0h_downregulated.csv
Impact of RF and AMRF HT and their combination with RT	AMRF+RT impact - 0h	Downregulated	TNFSF12	-4.92189286075393	2.9514957861806e-08	AMRF HT + RT Impact_0h_downregulated.csv
Impact of RF and AMRF HT and their combination with RT	AMRF+RT impact - 0h	Downregulated	TNKS2-DT	-2.1861536295316	0.00396637268581068	AMRF HT + RT Impact_0h_downregulated.csv
Impact of RF and AMRF HT and their combination with RT	AMRF+RT impact - 0h	Downregulated	TNNT1	-2.36326740293	0.00215343228521898	AMRF HT + RT Impact_0h_downregulated.csv
Impact of RF and AMRF HT and their combination with RT	AMRF+RT impact - 0h	Downregulated	TNNT3	-5.40613361351399	0.04743712150004	AMRF HT + RT Impact_0h_downregulated.csv
Impact of RF and AMRF HT and their combination with RT	AMRF+RT impact - 0h	Upregulated	TNPO1P3	3.41473578599011	0.0382680472174187	AMRF HT + RT Impact_0h_upregulated.csv
Impact of RF and AMRF HT and their combination with RT	AMRF+RT impact - 0h	Downregulated	TNS1	-7.85963320597058	2.85894927004818e-10	AMRF HT + RT Impact_0h_downregulated.csv
Impact of RF and AMRF HT and their combination with RT	AMRF+RT impact - 0h	Upregulated	TNS4	1.78903378735366	0.048738558068708	AMRF HT + RT Impact_0h_upregulated.csv
Impact of RF and AMRF HT and their combination with RT	AMRF+RT impact - 0h	Downregulated	TOGARAM1	-1.7502905683912	0.000100074684382984	AMRF HT + RT Impact_0h_downregulated.csv
Impact of RF and AMRF HT and their combination with RT	AMRF+RT impact - 0h	Upregulated	TOR4A	2.25012763987188	1.69574479001122e-06	AMRF HT + RT Impact_0h_upregulated.csv
Impact of RF and AMRF HT and their combination with RT	AMRF+RT impact - 0h	Downregulated	TOX-DT	-2.75075940480867	0.014374336555718	AMRF HT + RT Impact_0h_downregulated.csv
Impact of RF and AMRF HT and their combination with RT	AMRF+RT impact - 0h	Downregulated	TP53INP1	-3.43011123840949	3.74544861548998e-05	AMRF HT + RT Impact_0h_downregulated.csv
Impact of RF and AMRF HT and their combination with RT	AMRF+RT impact - 0h	Downregulated	TP53TG1	-1.86829387626414	5.38369454452002e-05	AMRF HT + RT Impact_0h_downregulated.csv
Impact of RF and AMRF HT and their combination with RT	AMRF+RT impact - 0h	Downregulated	TP63	-4.28174888977363	0.0485532874458765	AMRF HT + RT Impact_0h_downregulated.csv
Impact of RF and AMRF HT and their combination with RT	AMRF+RT impact - 0h	Downregulated	TPPP3	-1.50122798934888	0.0482072040127705	AMRF HT + RT Impact_0h_downregulated.csv
Impact of RF and AMRF HT and their combination with RT	AMRF+RT impact - 0h	Downregulated	TRABD2A	-1.83300290278142	0.00255173129043417	AMRF HT + RT Impact_0h_downregulated.csv
Impact of RF and AMRF HT and their combination with RT	AMRF+RT impact - 0h	Downregulated	TRAC	-3.75529889712866	0.00255837191358454	AMRF HT + RT Impact_0h_downregulated.csv
Impact of RF and AMRF HT and their combination with RT	AMRF+RT impact - 0h	Downregulated	TRAM2	-2.55090667369206	1.78166459814786e-06	AMRF HT + RT Impact_0h_downregulated.csv
Impact of RF and AMRF HT and their combination with RT	AMRF+RT impact - 0h	Downregulated	TRANK1	-6.36688748775407	4.04346898653304e-05	AMRF HT + RT Impact_0h_downregulated.csv
Impact of RF and AMRF HT and their combination with RT	AMRF+RT impact - 0h	Upregulated	TREML2	1.7260548451767	0.0385597044059337	AMRF HT + RT Impact_0h_upregulated.csv
Impact of RF and AMRF HT and their combination with RT	AMRF+RT impact - 0h	Downregulated	TRIB2	-3.52205614939111	2.0349974090407e-07	AMRF HT + RT Impact_0h_downregulated.csv
Impact of RF and AMRF HT and their combination with RT	AMRF+RT impact - 0h	Upregulated	TRIB3	1.84226409046356	0.00049045020573004	AMRF HT + RT Impact_0h_upregulated.csv
Impact of RF and AMRF HT and their combination with RT	AMRF+RT impact - 0h	Downregulated	TRIM3	-1.79820558756404	0.000742267590498743	AMRF HT + RT Impact_0h_downregulated.csv
Impact of RF and AMRF HT and their combination with RT	AMRF+RT impact - 0h	Downregulated	TRIM45	-2.76628470902665	1.70945157542432e-05	AMRF HT + RT Impact_0h_downregulated.csv
Impact of RF and AMRF HT and their combination with RT	AMRF+RT impact - 0h	Downregulated	TRIM46	-4.11942505992839	5.11802534448106e-07	AMRF HT + RT Impact_0h_downregulated.csv
Impact of RF and AMRF HT and their combination with RT	AMRF+RT impact - 0h	Downregulated	TRIM6	-4.44592605415536	0.000850054768656304	AMRF HT + RT Impact_0h_downregulated.csv
Impact of RF and AMRF HT and their combination with RT	AMRF+RT impact - 0h	Downregulated	TRIM69	-1.5574528263579	0.00119448178783037	AMRF HT + RT Impact_0h_downregulated.csv
Impact of RF and AMRF HT and their combination with RT	AMRF+RT impact - 0h	Upregulated	TRIM7	1.5848886749496	0.0200595652125518	AMRF HT + RT Impact_0h_upregulated.csv
Impact of RF and AMRF HT and their combination with RT	AMRF+RT impact - 0h	Downregulated	TRIML2	-5.92515564038355	0.00593527968124276	AMRF HT + RT Impact_0h_downregulated.csv
Impact of RF and AMRF HT and their combination with RT	AMRF+RT impact - 0h	Upregulated	TROAP-AS1	2.1349981754278	0.0299166498805745	AMRF HT + RT Impact_0h_upregulated.csv
Impact of RF and AMRF HT and their combination with RT	AMRF+RT impact - 0h	Downregulated	TRPC1	-2.19840635942449	0.00209460644359303	AMRF HT + RT Impact_0h_downregulated.csv
Impact of RF and AMRF HT and their combination with RT	AMRF+RT impact - 0h	Upregulated	TRPM2	1.74385186487393	0.0165972652309587	AMRF HT + RT Impact_0h_upregulated.csv
Impact of RF and AMRF HT and their combination with RT	AMRF+RT impact - 0h	Downregulated	TRPM8	-3.65031766551106	0.000376389767189285	AMRF HT + RT Impact_0h_downregulated.csv
Impact of RF and AMRF HT and their combination with RT	AMRF+RT impact - 0h	Upregulated	TRPV3	1.77450228571987	0.0401542938987529	AMRF HT + RT Impact_0h_upregulated.csv
Impact of RF and AMRF HT and their combination with RT	AMRF+RT impact - 0h	Upregulated	TRPV6	2.84844233583082	0.00478733257577407	AMRF HT + RT Impact_0h_upregulated.csv
Impact of RF and AMRF HT and their combination with RT	AMRF+RT impact - 0h	Downregulated	TSNAXIP1	-1.62221233824377	0.0324706208847125	AMRF HT + RT Impact_0h_downregulated.csv
Impact of RF and AMRF HT and their combination with RT	AMRF+RT impact - 0h	Upregulated	TSPAN1	2.05638028818668	0.00564453454104576	AMRF HT + RT Impact_0h_upregulated.csv
Impact of RF and AMRF HT and their combination with RT	AMRF+RT impact - 0h	Downregulated	TSPAN10	-5.34245481799079	6.26279856900301e-10	AMRF HT + RT Impact_0h_downregulated.csv
Impact of RF and AMRF HT and their combination with RT	AMRF+RT impact - 0h	Downregulated	TSPAN5	-1.76486888325654	1.21033896274842e-05	AMRF HT + RT Impact_0h_downregulated.csv
Impact of RF and AMRF HT and their combination with RT	AMRF+RT impact - 0h	Downregulated	TSPAN7	-1.99326715253804	0.00932978527208913	AMRF HT + RT Impact_0h_downregulated.csv
Impact of RF and AMRF HT and their combination with RT	AMRF+RT impact - 0h	Downregulated	TTC21A	-1.56440831880789	0.00115074698794173	AMRF HT + RT Impact_0h_downregulated.csv
Impact of RF and AMRF HT and their combination with RT	AMRF+RT impact - 0h	Downregulated	TTC28	-6.8663114747929	6.60205545624026e-08	AMRF HT + RT Impact_0h_downregulated.csv
Impact of RF and AMRF HT and their combination with RT	AMRF+RT impact - 0h	Downregulated	TTC39B	-1.65874575714615	0.000370300703253463	AMRF HT + RT Impact_0h_downregulated.csv
Impact of RF and AMRF HT and their combination with RT	AMRF+RT impact - 0h	Downregulated	TTLL7	-1.9728872527169	3.30584817114854e-05	AMRF HT + RT Impact_0h_downregulated.csv
Impact of RF and AMRF HT and their combination with RT	AMRF+RT impact - 0h	Upregulated	TTLL9	3.03416338968484	0.0219576580109428	AMRF HT + RT Impact_0h_upregulated.csv
Impact of RF and AMRF HT and their combination with RT	AMRF+RT impact - 0h	Downregulated	TUBA1A	-1.8048782497198	0.00283986087647827	AMRF HT + RT Impact_0h_downregulated.csv
Impact of RF and AMRF HT and their combination with RT	AMRF+RT impact - 0h	Upregulated	TUBAL3	2.97524999646836	0.000258900475461774	AMRF HT + RT Impact_0h_upregulated.csv
Impact of RF and AMRF HT and their combination with RT	AMRF+RT impact - 0h	Downregulated	TUBB6	-2.12360777293336	0.00140337176027383	AMRF HT + RT Impact_0h_downregulated.csv
Impact of RF and AMRF HT and their combination with RT	AMRF+RT impact - 0h	Downregulated	TUBG2	-1.65575790191249	4.34213164881123e-06	AMRF HT + RT Impact_0h_downregulated.csv
Impact of RF and AMRF HT and their combination with RT	AMRF+RT impact - 0h	Downregulated	TUSC3	-9.53147377080065	1.5869390287574e-06	AMRF HT + RT Impact_0h_downregulated.csv
Impact of RF and AMRF HT and their combination with RT	AMRF+RT impact - 0h	Downregulated	TWIST2	-7.77130588092681	3.62295756059583e-05	AMRF HT + RT Impact_0h_downregulated.csv
Impact of RF and AMRF HT and their combination with RT	AMRF+RT impact - 0h	Downregulated	TWSG1	-2.4149480168399	2.18217480036907e-06	AMRF HT + RT Impact_0h_downregulated.csv
Impact of RF and AMRF HT and their combination with RT	AMRF+RT impact - 0h	Downregulated	TYMS	-1.87830894661598	0.000863342996567319	AMRF HT + RT Impact_0h_downregulated.csv
Impact of RF and AMRF HT and their combination with RT	AMRF+RT impact - 0h	Downregulated	U2AF1	-2.41138005979009	0.00828528799318207	AMRF HT + RT Impact_0h_downregulated.csv
Impact of RF and AMRF HT and their combination with RT	AMRF+RT impact - 0h	Downregulated	UBA7	-5.65765986492038	3.67952059267685e-07	AMRF HT + RT Impact_0h_downregulated.csv
Impact of RF and AMRF HT and their combination with RT	AMRF+RT impact - 0h	Downregulated	UBASH3B	-1.85035349053974	2.807358090867e-05	AMRF HT + RT Impact_0h_downregulated.csv
Impact of RF and AMRF HT and their combination with RT	AMRF+RT impact - 0h	Downregulated	UBE2L6	-4.15987852876526	4.65098134586122e-07	AMRF HT + RT Impact_0h_downregulated.csv
Impact of RF and AMRF HT and their combination with RT	AMRF+RT impact - 0h	Upregulated	UCA1	3.70448297543439	0.0336528695885797	AMRF HT + RT Impact_0h_upregulated.csv
Impact of RF and AMRF HT and their combination with RT	AMRF+RT impact - 0h	Upregulated	UNC13D	2.19733062589884	0.000553965443277566	AMRF HT + RT Impact_0h_upregulated.csv
Impact of RF and AMRF HT and their combination with RT	AMRF+RT impact - 0h	Upregulated	UNC5A	1.68561979952673	0.0177913458931853	AMRF HT + RT Impact_0h_upregulated.csv
Impact of RF and AMRF HT and their combination with RT	AMRF+RT impact - 0h	Upregulated	UNC5B	2.88524788468284	0.000213410500867659	AMRF HT + RT Impact_0h_upregulated.csv
Impact of RF and AMRF HT and their combination with RT	AMRF+RT impact - 0h	Upregulated	UNC5B-AS1	2.4600096429692	0.0224436750330275	AMRF HT + RT Impact_0h_upregulated.csv
Impact of RF and AMRF HT and their combination with RT	AMRF+RT impact - 0h	Downregulated	USP51	-3.32287212830635	0.037741076140507	AMRF HT + RT Impact_0h_downregulated.csv
Impact of RF and AMRF HT and their combination with RT	AMRF+RT impact - 0h	Downregulated	USPL1	-1.73986454298161	0.00163293295387484	AMRF HT + RT Impact_0h_downregulated.csv
Impact of RF and AMRF HT and their combination with RT	AMRF+RT impact - 0h	Downregulated	UTRN	-1.80750834577713	0.00175216800550935	AMRF HT + RT Impact_0h_downregulated.csv
Impact of RF and AMRF HT and their combination with RT	AMRF+RT impact - 0h	Downregulated	VASH1	-1.8324251667717	0.00141178183200388	AMRF HT + RT Impact_0h_downregulated.csv
Impact of RF and AMRF HT and their combination with RT	AMRF+RT impact - 0h	Downregulated	VASN	-3.4711439255799	1.83977624079944e-13	AMRF HT + RT Impact_0h_downregulated.csv
Impact of RF and AMRF HT and their combination with RT	AMRF+RT impact - 0h	Downregulated	VEGFB	-1.59870354005398	0.00128090008131886	AMRF HT + RT Impact_0h_downregulated.csv
Impact of RF and AMRF HT and their combination with RT	AMRF+RT impact - 0h	Downregulated	VEPH1	-4.37277186509552	1.15087951914734e-07	AMRF HT + RT Impact_0h_downregulated.csv
Impact of RF and AMRF HT and their combination with RT	AMRF+RT impact - 0h	Downregulated	VIM	-1.69221348470813	0.00321786485887724	AMRF HT + RT Impact_0h_downregulated.csv
Impact of RF and AMRF HT and their combination with RT	AMRF+RT impact - 0h	Upregulated	VLDLR	1.52398038668107	1.60097955913864e-05	AMRF HT + RT Impact_0h_upregulated.csv
Impact of RF and AMRF HT and their combination with RT	AMRF+RT impact - 0h	Downregulated	VPS35L	-2.95801469396187	8.47154871505424e-06	AMRF HT + RT Impact_0h_downregulated.csv
Impact of RF and AMRF HT and their combination with RT	AMRF+RT impact - 0h	Upregulated	VSTM5	1.81392209337192	0.0023378780164679	AMRF HT + RT Impact_0h_upregulated.csv
Impact of RF and AMRF HT and their combination with RT	AMRF+RT impact - 0h	Downregulated	WDR7	-1.83833387607338	5.2531163621661e-07	AMRF HT + RT Impact_0h_downregulated.csv
Impact of RF and AMRF HT and their combination with RT	AMRF+RT impact - 0h	Upregulated	WDR81	1.61343027459473	3.17798478867828e-14	AMRF HT + RT Impact_0h_upregulated.csv
Impact of RF and AMRF HT and their combination with RT	AMRF+RT impact - 0h	Downregulated	WDR91	-1.55549648112887	0.000215302825859198	AMRF HT + RT Impact_0h_downregulated.csv
Impact of RF and AMRF HT and their combination with RT	AMRF+RT impact - 0h	Downregulated	WDR93	-3.26720164105275	0.048697825998107	AMRF HT + RT Impact_0h_downregulated.csv
Impact of RF and AMRF HT and their combination with RT	AMRF+RT impact - 0h	Upregulated	WFDC3	2.25400175477228	0.0258123509568077	AMRF HT + RT Impact_0h_upregulated.csv
Impact of RF and AMRF HT and their combination with RT	AMRF+RT impact - 0h	Downregulated	WLS	-2.42711769792073	8.13921627391284e-05	AMRF HT + RT Impact_0h_downregulated.csv
Impact of RF and AMRF HT and their combination with RT	AMRF+RT impact - 0h	Downregulated	WNT3	-1.91568359555538	2.83416313235445e-07	AMRF HT + RT Impact_0h_downregulated.csv
Impact of RF and AMRF HT and their combination with RT	AMRF+RT impact - 0h	Downregulated	WNT5B	-4.17449406863102	5.50836610849644e-07	AMRF HT + RT Impact_0h_downregulated.csv
Impact of RF and AMRF HT and their combination with RT	AMRF+RT impact - 0h	Upregulated	WNT7B	2.05186750570767	0.014703590176011	AMRF HT + RT Impact_0h_upregulated.csv
Impact of RF and AMRF HT and their combination with RT	AMRF+RT impact - 0h	Downregulated	WTAPP1	-5.82851248147657	0.0184940576645613	AMRF HT + RT Impact_0h_downregulated.csv
Impact of RF and AMRF HT and their combination with RT	AMRF+RT impact - 0h	Downregulated	WWTR1	-3.83230135858163	3.42862075685944e-10	AMRF HT + RT Impact_0h_downregulated.csv
Impact of RF and AMRF HT and their combination with RT	AMRF+RT impact - 0h	Downregulated	XAF1	-2.8499021444491	0.0216802845015469	AMRF HT + RT Impact_0h_downregulated.csv
Impact of RF and AMRF HT and their combination with RT	AMRF+RT impact - 0h	Downregulated	XDH	-3.07732127796754	0.00322796008430049	AMRF HT + RT Impact_0h_downregulated.csv
Impact of RF and AMRF HT and their combination with RT	AMRF+RT impact - 0h	Downregulated	XIRP1	-7.03943474655732	0.000406065844806203	AMRF HT + RT Impact_0h_downregulated.csv
Impact of RF and AMRF HT and their combination with RT	AMRF+RT impact - 0h	Downregulated	XKR6	-7.28424661891545	0.021647942416021	AMRF HT + RT Impact_0h_downregulated.csv
Impact of RF and AMRF HT and their combination with RT	AMRF+RT impact - 0h	Downregulated	XYLT2	-1.61840517710861	0.00593527968124276	AMRF HT + RT Impact_0h_downregulated.csv
Impact of RF and AMRF HT and their combination with RT	AMRF+RT impact - 0h	Downregulated	YBX1P4	-5.19899404691626	0.00866123998006444	AMRF HT + RT Impact_0h_downregulated.csv
Impact of RF and AMRF HT and their combination with RT	AMRF+RT impact - 0h	Upregulated	ZBED2	5.39010880470341	0.0090042055842533	AMRF HT + RT Impact_0h_upregulated.csv
Impact of RF and AMRF HT and their combination with RT	AMRF+RT impact - 0h	Downregulated	ZBTB8B	-1.91678620235902	0.0425622501949853	AMRF HT + RT Impact_0h_downregulated.csv
Impact of RF and AMRF HT and their combination with RT	AMRF+RT impact - 0h	Downregulated	ZC2HC1A	-1.6173429581903	0.000704139165436385	AMRF HT + RT Impact_0h_downregulated.csv
Impact of RF and AMRF HT and their combination with RT	AMRF+RT impact - 0h	Downregulated	ZC3H12D	-1.68750103648552	0.0259774002769885	AMRF HT + RT Impact_0h_downregulated.csv
Impact of RF and AMRF HT and their combination with RT	AMRF+RT impact - 0h	Downregulated	ZCCHC24	-2.32059556065822	6.12775588894901e-06	AMRF HT + RT Impact_0h_downregulated.csv
Impact of RF and AMRF HT and their combination with RT	AMRF+RT impact - 0h	Downregulated	ZDHHC1	-1.66958299069251	0.00519542666238809	AMRF HT + RT Impact_0h_downregulated.csv
Impact of RF and AMRF HT and their combination with RT	AMRF+RT impact - 0h	Downregulated	ZEB1	-2.35440522304716	3.21499266677005e-05	AMRF HT + RT Impact_0h_downregulated.csv
Impact of RF and AMRF HT and their combination with RT	AMRF+RT impact - 0h	Downregulated	ZFAND2A	-1.5782876000791	0.00346921713865277	AMRF HT + RT Impact_0h_downregulated.csv
Impact of RF and AMRF HT and their combination with RT	AMRF+RT impact - 0h	Downregulated	ZFHX4	-2.15534894104162	6.71308051081258e-05	AMRF HT + RT Impact_0h_downregulated.csv
Impact of RF and AMRF HT and their combination with RT	AMRF+RT impact - 0h	Downregulated	ZFP28	-1.56047622991139	0.00396637268581068	AMRF HT + RT Impact_0h_downregulated.csv
Impact of RF and AMRF HT and their combination with RT	AMRF+RT impact - 0h	Downregulated	ZFP36	-1.67980896168287	0.00452312540056279	AMRF HT + RT Impact_0h_downregulated.csv
Impact of RF and AMRF HT and their combination with RT	AMRF+RT impact - 0h	Downregulated	ZFP82	-8.73397753403148	0.0277760012285196	AMRF HT + RT Impact_0h_downregulated.csv
Impact of RF and AMRF HT and their combination with RT	AMRF+RT impact - 0h	Downregulated	ZFPM2	-1.97915056531806	0.00267904290194343	AMRF HT + RT Impact_0h_downregulated.csv
Impact of RF and AMRF HT and their combination with RT	AMRF+RT impact - 0h	Downregulated	ZIC2	-2.45781877501866	0.0250117129016777	AMRF HT + RT Impact_0h_downregulated.csv
Impact of RF and AMRF HT and their combination with RT	AMRF+RT impact - 0h	Downregulated	ZMAT3	-2.09087645790622	2.49185029112241e-06	AMRF HT + RT Impact_0h_downregulated.csv
Impact of RF and AMRF HT and their combination with RT	AMRF+RT impact - 0h	Upregulated	ZMYND15	2.20573448399418	0.00884557728162304	AMRF HT + RT Impact_0h_upregulated.csv
Impact of RF and AMRF HT and their combination with RT	AMRF+RT impact - 0h	Downregulated	ZNF10	-1.74495211830655	0.00142251519557728	AMRF HT + RT Impact_0h_downregulated.csv
Impact of RF and AMRF HT and their combination with RT	AMRF+RT impact - 0h	Downregulated	ZNF112	-2.227747493248	2.20085821006875e-05	AMRF HT + RT Impact_0h_downregulated.csv
Impact of RF and AMRF HT and their combination with RT	AMRF+RT impact - 0h	Upregulated	ZNF114	1.72074860895383	0.00144916817424226	AMRF HT + RT Impact_0h_upregulated.csv
Impact of RF and AMRF HT and their combination with RT	AMRF+RT impact - 0h	Downregulated	ZNF12	-1.59648649206224	0.000368937898142758	AMRF HT + RT Impact_0h_downregulated.csv
Impact of RF and AMRF HT and their combination with RT	AMRF+RT impact - 0h	Downregulated	ZNF134	-1.63494426526908	2.25127648755607e-05	AMRF HT + RT Impact_0h_downregulated.csv
Impact of RF and AMRF HT and their combination with RT	AMRF+RT impact - 0h	Downregulated	ZNF17	-2.47514002208056	7.31924420970831e-07	AMRF HT + RT Impact_0h_downregulated.csv
Impact of RF and AMRF HT and their combination with RT	AMRF+RT impact - 0h	Downregulated	ZNF175	-1.53684538987145	2.39483500356932e-05	AMRF HT + RT Impact_0h_downregulated.csv
Impact of RF and AMRF HT and their combination with RT	AMRF+RT impact - 0h	Upregulated	ZNF185	2.55241876112128	0.0373019702707662	AMRF HT + RT Impact_0h_upregulated.csv
Impact of RF and AMRF HT and their combination with RT	AMRF+RT impact - 0h	Downregulated	ZNF22-AS1	-3.45530300097254	9.13839053533528e-05	AMRF HT + RT Impact_0h_downregulated.csv
Impact of RF and AMRF HT and their combination with RT	AMRF+RT impact - 0h	Downregulated	ZNF221	-2.40673425852226	0.00197694031491674	AMRF HT + RT Impact_0h_downregulated.csv
Impact of RF and AMRF HT and their combination with RT	AMRF+RT impact - 0h	Downregulated	ZNF225	-1.86646796138595	2.09277825074314e-06	AMRF HT + RT Impact_0h_downregulated.csv
Impact of RF and AMRF HT and their combination with RT	AMRF+RT impact - 0h	Downregulated	ZNF225-AS1	-2.30944187974743	2.1049411093581e-06	AMRF HT + RT Impact_0h_downregulated.csv
Impact of RF and AMRF HT and their combination with RT	AMRF+RT impact - 0h	Downregulated	ZNF236-DT	-3.43985285560558	2.86499346116195e-07	AMRF HT + RT Impact_0h_downregulated.csv
Impact of RF and AMRF HT and their combination with RT	AMRF+RT impact - 0h	Downregulated	ZNF280A	-5.77647060170322	0.00357347128399956	AMRF HT + RT Impact_0h_downregulated.csv
Impact of RF and AMRF HT and their combination with RT	AMRF+RT impact - 0h	Downregulated	ZNF35	-1.57841632481398	0.000272079618396143	AMRF HT + RT Impact_0h_downregulated.csv
Impact of RF and AMRF HT and their combination with RT	AMRF+RT impact - 0h	Downregulated	ZNF365	-2.77834414928684	0.035146388596541	AMRF HT + RT Impact_0h_downregulated.csv
Impact of RF and AMRF HT and their combination with RT	AMRF+RT impact - 0h	Downregulated	ZNF407-AS1	-1.53731471083658	0.000513975884318707	AMRF HT + RT Impact_0h_downregulated.csv
Impact of RF and AMRF HT and their combination with RT	AMRF+RT impact - 0h	Downregulated	ZNF417	-1.69947246081568	0.00458445948559895	AMRF HT + RT Impact_0h_downregulated.csv
Impact of RF and AMRF HT and their combination with RT	AMRF+RT impact - 0h	Downregulated	ZNF420	-1.67894414788714	1.13309472572183e-05	AMRF HT + RT Impact_0h_downregulated.csv
Impact of RF and AMRF HT and their combination with RT	AMRF+RT impact - 0h	Downregulated	ZNF426	-5.94147832901022	2.14297731375007e-07	AMRF HT + RT Impact_0h_downregulated.csv
Impact of RF and AMRF HT and their combination with RT	AMRF+RT impact - 0h	Downregulated	ZNF433	-2.11692615833562	0.00205336230853423	AMRF HT + RT Impact_0h_downregulated.csv
Impact of RF and AMRF HT and their combination with RT	AMRF+RT impact - 0h	Downregulated	ZNF436	-1.62509970707552	0.0021222415977017	AMRF HT + RT Impact_0h_downregulated.csv
Impact of RF and AMRF HT and their combination with RT	AMRF+RT impact - 0h	Downregulated	ZNF439	-3.93266709908332	0.0155122292103707	AMRF HT + RT Impact_0h_downregulated.csv
Impact of RF and AMRF HT and their combination with RT	AMRF+RT impact - 0h	Downregulated	ZNF473	-1.97420139614764	6.99588698213632e-07	AMRF HT + RT Impact_0h_downregulated.csv
Impact of RF and AMRF HT and their combination with RT	AMRF+RT impact - 0h	Downregulated	ZNF488	-4.20309965195282	1.25101356213541e-06	AMRF HT + RT Impact_0h_downregulated.csv
Impact of RF and AMRF HT and their combination with RT	AMRF+RT impact - 0h	Downregulated	ZNF528	-6.68173288202845	8.03209468760525e-05	AMRF HT + RT Impact_0h_downregulated.csv
Impact of RF and AMRF HT and their combination with RT	AMRF+RT impact - 0h	Downregulated	ZNF529-AS1	-1.72118206751911	0.000680758983405291	AMRF HT + RT Impact_0h_downregulated.csv
Impact of RF and AMRF HT and their combination with RT	AMRF+RT impact - 0h	Downregulated	ZNF540	-2.46695884813862	4.24079777598841e-06	AMRF HT + RT Impact_0h_downregulated.csv
Impact of RF and AMRF HT and their combination with RT	AMRF+RT impact - 0h	Downregulated	ZNF547	-2.00267141998666	2.04203357645163e-06	AMRF HT + RT Impact_0h_downregulated.csv
Impact of RF and AMRF HT and their combination with RT	AMRF+RT impact - 0h	Downregulated	ZNF548	-3.72160470455141	0.000462855757673533	AMRF HT + RT Impact_0h_downregulated.csv
Impact of RF and AMRF HT and their combination with RT	AMRF+RT impact - 0h	Downregulated	ZNF550	-3.73836711518729	0.00308083814058488	AMRF HT + RT Impact_0h_downregulated.csv
Impact of RF and AMRF HT and their combination with RT	AMRF+RT impact - 0h	Downregulated	ZNF575	-2.296981218714	0.00171124164495878	AMRF HT + RT Impact_0h_downregulated.csv
Impact of RF and AMRF HT and their combination with RT	AMRF+RT impact - 0h	Downregulated	ZNF584	-1.71989031691608	1.20126288471423e-06	AMRF HT + RT Impact_0h_downregulated.csv
Impact of RF and AMRF HT and their combination with RT	AMRF+RT impact - 0h	Downregulated	ZNF585B	-4.2479629488025	3.27155402823358e-06	AMRF HT + RT Impact_0h_downregulated.csv
Impact of RF and AMRF HT and their combination with RT	AMRF+RT impact - 0h	Downregulated	ZNF586	-2.07931693863754	0.000121404007790508	AMRF HT + RT Impact_0h_downregulated.csv
Impact of RF and AMRF HT and their combination with RT	AMRF+RT impact - 0h	Downregulated	ZNF599	-3.88810843516237	4.40825301462802e-08	AMRF HT + RT Impact_0h_downregulated.csv
Impact of RF and AMRF HT and their combination with RT	AMRF+RT impact - 0h	Downregulated	ZNF606	-1.52987108609307	0.000178004344923469	AMRF HT + RT Impact_0h_downregulated.csv
Impact of RF and AMRF HT and their combination with RT	AMRF+RT impact - 0h	Downregulated	ZNF606-AS1	-2.19524932937774	0.010803470992689	AMRF HT + RT Impact_0h_downregulated.csv
Impact of RF and AMRF HT and their combination with RT	AMRF+RT impact - 0h	Downregulated	ZNF610	-1.92986976527657	0.00342848672734798	AMRF HT + RT Impact_0h_downregulated.csv
Impact of RF and AMRF HT and their combination with RT	AMRF+RT impact - 0h	Downregulated	ZNF646	-1.56670091548713	2.03224173403925e-05	AMRF HT + RT Impact_0h_downregulated.csv
Impact of RF and AMRF HT and their combination with RT	AMRF+RT impact - 0h	Downregulated	ZNF678	-1.63609788114825	4.4680888634471e-06	AMRF HT + RT Impact_0h_downregulated.csv
Impact of RF and AMRF HT and their combination with RT	AMRF+RT impact - 0h	Downregulated	ZNF697	-1.56504012739118	0.000475278946058695	AMRF HT + RT Impact_0h_downregulated.csv
Impact of RF and AMRF HT and their combination with RT	AMRF+RT impact - 0h	Downregulated	ZNF701	-3.07971781670702	8.14329828311286e-07	AMRF HT + RT Impact_0h_downregulated.csv
Impact of RF and AMRF HT and their combination with RT	AMRF+RT impact - 0h	Downregulated	ZNF771	-1.99419378893326	3.76484779493371e-06	AMRF HT + RT Impact_0h_downregulated.csv
Impact of RF and AMRF HT and their combination with RT	AMRF+RT impact - 0h	Downregulated	ZNF772	-3.75539637436887	4.87025208184985e-09	AMRF HT + RT Impact_0h_downregulated.csv
Impact of RF and AMRF HT and their combination with RT	AMRF+RT impact - 0h	Downregulated	ZNF773	-4.7434852724743	3.54519325737378e-05	AMRF HT + RT Impact_0h_downregulated.csv
Impact of RF and AMRF HT and their combination with RT	AMRF+RT impact - 0h	Downregulated	ZNF778	-1.91680069493711	8.01904865556654e-09	AMRF HT + RT Impact_0h_downregulated.csv
Impact of RF and AMRF HT and their combination with RT	AMRF+RT impact - 0h	Downregulated	ZNF780A	-1.9752966742698	2.04203357645163e-06	AMRF HT + RT Impact_0h_downregulated.csv
Impact of RF and AMRF HT and their combination with RT	AMRF+RT impact - 0h	Downregulated	ZNF79	-1.57285782174062	0.00491068456255649	AMRF HT + RT Impact_0h_downregulated.csv
Impact of RF and AMRF HT and their combination with RT	AMRF+RT impact - 0h	Downregulated	ZNF8-ERVK3-1	-2.85387086613676	1.48581007450233e-05	AMRF HT + RT Impact_0h_downregulated.csv
Impact of RF and AMRF HT and their combination with RT	AMRF+RT impact - 0h	Downregulated	ZNF844	-3.45971772271632	0.00896775592757228	AMRF HT + RT Impact_0h_downregulated.csv
Impact of RF and AMRF HT and their combination with RT	AMRF+RT impact - 0h	Downregulated	ZNF846	-1.85308682516378	0.000595808473203848	AMRF HT + RT Impact_0h_downregulated.csv
Impact of RF and AMRF HT and their combination with RT	AMRF+RT impact - 0h	Downregulated	ZNF888	-3.23278450212218	1.03684620405213e-06	AMRF HT + RT Impact_0h_downregulated.csv
Impact of RF and AMRF HT and their combination with RT	AMRF+RT impact - 0h	Upregulated	ZNF888-AS1	2.19785081106863	0.0243708634904352	AMRF HT + RT Impact_0h_upregulated.csv
Impact of RF and AMRF HT and their combination with RT	AMRF+RT impact - 0h	Downregulated	ZSCAN30	-3.16061049853676	1.61384610003702e-06	AMRF HT + RT Impact_0h_downregulated.csv
Impact of RF and AMRF HT and their combination with RT	AMRF+RT impact - 24h	Upregulated	ABCA10	2.74009914422214	0.0307356587435067	AMRF HT + RT Impact_24h_upregulated.csv
Impact of RF and AMRF HT and their combination with RT	AMRF+RT impact - 24h	Upregulated	ABCA13	6.15884383165243	0.00375293594542394	AMRF HT + RT Impact_24h_upregulated.csv
Impact of RF and AMRF HT and their combination with RT	AMRF+RT impact - 24h	Upregulated	ABCA17P	4.13187207855755	0.0232193651242298	AMRF HT + RT Impact_24h_upregulated.csv
Impact of RF and AMRF HT and their combination with RT	AMRF+RT impact - 24h	Upregulated	ABCB9	1.71110442522679	0.000402668857542573	AMRF HT + RT Impact_24h_upregulated.csv
Impact of RF and AMRF HT and their combination with RT	AMRF+RT impact - 24h	Upregulated	ACHE	4.47209429333223	0.00135068449488911	AMRF HT + RT Impact_24h_upregulated.csv
Impact of RF and AMRF HT and their combination with RT	AMRF+RT impact - 24h	Upregulated	ACKR3	5.6134066436478	0.0305566326123212	AMRF HT + RT Impact_24h_upregulated.csv
Impact of RF and AMRF HT and their combination with RT	AMRF+RT impact - 24h	Upregulated	ADGRD1	2.29974793494686	0.0217101133843296	AMRF HT + RT Impact_24h_upregulated.csv
Impact of RF and AMRF HT and their combination with RT	AMRF+RT impact - 24h	Upregulated	ADRA1D	1.66099655139011	0.0360169403526558	AMRF HT + RT Impact_24h_upregulated.csv
Impact of RF and AMRF HT and their combination with RT	AMRF+RT impact - 24h	Upregulated	AHNAK2	3.5796610912971	0.00529557729685538	AMRF HT + RT Impact_24h_upregulated.csv
Impact of RF and AMRF HT and their combination with RT	AMRF+RT impact - 24h	Upregulated	AKR1C1	1.9779686019287	0.00195063427621366	AMRF HT + RT Impact_24h_upregulated.csv
Impact of RF and AMRF HT and their combination with RT	AMRF+RT impact - 24h	Upregulated	AMOTL2	1.59316511117624	0.0126607511449257	AMRF HT + RT Impact_24h_upregulated.csv
Impact of RF and AMRF HT and their combination with RT	AMRF+RT impact - 24h	Upregulated	ANGPTL4	3.2568257280893	0.0492018225054367	AMRF HT + RT Impact_24h_upregulated.csv
Impact of RF and AMRF HT and their combination with RT	AMRF+RT impact - 24h	Downregulated	ANKRD65	-2.79941536249463	0.0468930314879345	AMRF HT + RT Impact_24h_downregulated.csv
Impact of RF and AMRF HT and their combination with RT	AMRF+RT impact - 24h	Upregulated	APCDD1L-DT	3.84182930912667	0.00783821556130179	AMRF HT + RT Impact_24h_upregulated.csv
Impact of RF and AMRF HT and their combination with RT	AMRF+RT impact - 24h	Upregulated	ARC	3.87033866026364	7.9402255587051e-07	AMRF HT + RT Impact_24h_upregulated.csv
Impact of RF and AMRF HT and their combination with RT	AMRF+RT impact - 24h	Upregulated	ARHGAP30	4.17904547926125	0.0402200682812397	AMRF HT + RT Impact_24h_upregulated.csv
Impact of RF and AMRF HT and their combination with RT	AMRF+RT impact - 24h	Upregulated	ARL14	3.04114887203236	0.0127728069976655	AMRF HT + RT Impact_24h_upregulated.csv
Impact of RF and AMRF HT and their combination with RT	AMRF+RT impact - 24h	Upregulated	ARL14EPL	10.231862750288	1.60131594492702e-07	AMRF HT + RT Impact_24h_upregulated.csv
Impact of RF and AMRF HT and their combination with RT	AMRF+RT impact - 24h	Upregulated	ARRDC3	1.58968002566775	0.03219530647153	AMRF HT + RT Impact_24h_upregulated.csv
Impact of RF and AMRF HT and their combination with RT	AMRF+RT impact - 24h	Upregulated	ARRDC4	1.80623961416386	0.019229088972472	AMRF HT + RT Impact_24h_upregulated.csv
Impact of RF and AMRF HT and their combination with RT	AMRF+RT impact - 24h	Upregulated	ASB2	3.1136841423838	0.000276634600054831	AMRF HT + RT Impact_24h_upregulated.csv
Impact of RF and AMRF HT and their combination with RT	AMRF+RT impact - 24h	Upregulated	ATG9B	2.0658785159466	0.0480402714698318	AMRF HT + RT Impact_24h_upregulated.csv
Impact of RF and AMRF HT and their combination with RT	AMRF+RT impact - 24h	Upregulated	ATP2B3	8.65254067713424	0.00203561702020775	AMRF HT + RT Impact_24h_upregulated.csv
Impact of RF and AMRF HT and their combination with RT	AMRF+RT impact - 24h	Upregulated	ATP6V0A4	3.07493449136098	0.0362512284852985	AMRF HT + RT Impact_24h_upregulated.csv
Impact of RF and AMRF HT and their combination with RT	AMRF+RT impact - 24h	Upregulated	ATP6V0C	2.06544421341029	0.0042132942888911	AMRF HT + RT Impact_24h_upregulated.csv
Impact of RF and AMRF HT and their combination with RT	AMRF+RT impact - 24h	Upregulated	BACH2	3.80694591167453	0.026934355743765	AMRF HT + RT Impact_24h_upregulated.csv
Impact of RF and AMRF HT and their combination with RT	AMRF+RT impact - 24h	Upregulated	BAG3	2.35477272122635	0.0438842442659883	AMRF HT + RT Impact_24h_upregulated.csv
Impact of RF and AMRF HT and their combination with RT	AMRF+RT impact - 24h	Upregulated	BATF2	2.0292045883011	0.0266376067232256	AMRF HT + RT Impact_24h_upregulated.csv
Impact of RF and AMRF HT and their combination with RT	AMRF+RT impact - 24h	Upregulated	BBC3	1.73614628061601	0.00136474168260856	AMRF HT + RT Impact_24h_upregulated.csv
Impact of RF and AMRF HT and their combination with RT	AMRF+RT impact - 24h	Upregulated	BEST1	2.05802812790134	0.00596313410878097	AMRF HT + RT Impact_24h_upregulated.csv
Impact of RF and AMRF HT and their combination with RT	AMRF+RT impact - 24h	Upregulated	BIRC3	1.5002053432299	0.0337788292700259	AMRF HT + RT Impact_24h_upregulated.csv
Impact of RF and AMRF HT and their combination with RT	AMRF+RT impact - 24h	Upregulated	BMF	1.96095165941512	0.0362963476378397	AMRF HT + RT Impact_24h_upregulated.csv
Impact of RF and AMRF HT and their combination with RT	AMRF+RT impact - 24h	Upregulated	BTK	7.02987682346243	0.00114106377378589	AMRF HT + RT Impact_24h_upregulated.csv
Impact of RF and AMRF HT and their combination with RT	AMRF+RT impact - 24h	Upregulated	BZW1-AS1	2.2329547220875	0.0369113052918893	AMRF HT + RT Impact_24h_upregulated.csv
Impact of RF and AMRF HT and their combination with RT	AMRF+RT impact - 24h	Upregulated	C11orf86	5.32437352243299	0.0127467923115022	AMRF HT + RT Impact_24h_upregulated.csv
Impact of RF and AMRF HT and their combination with RT	AMRF+RT impact - 24h	Upregulated	C11orf96	3.59281337816928	0.00359326091770785	AMRF HT + RT Impact_24h_upregulated.csv
Impact of RF and AMRF HT and their combination with RT	AMRF+RT impact - 24h	Upregulated	C13orf46	1.73565342664011	0.00783821556130179	AMRF HT + RT Impact_24h_upregulated.csv
Impact of RF and AMRF HT and their combination with RT	AMRF+RT impact - 24h	Upregulated	CA2	3.74113087538102	0.0202398083511361	AMRF HT + RT Impact_24h_upregulated.csv
Impact of RF and AMRF HT and their combination with RT	AMRF+RT impact - 24h	Upregulated	CACNA1G	6.04631834693845	0.000290562065291906	AMRF HT + RT Impact_24h_upregulated.csv
Impact of RF and AMRF HT and their combination with RT	AMRF+RT impact - 24h	Upregulated	CACNA1I	3.3322567156869	0.0392313449068796	AMRF HT + RT Impact_24h_upregulated.csv
Impact of RF and AMRF HT and their combination with RT	AMRF+RT impact - 24h	Upregulated	CBFA2T3	6.70988054119289	2.68560084445538e-05	AMRF HT + RT Impact_24h_upregulated.csv
Impact of RF and AMRF HT and their combination with RT	AMRF+RT impact - 24h	Upregulated	CBLN1	3.25272428659931	0.0016909757286867	AMRF HT + RT Impact_24h_upregulated.csv
Impact of RF and AMRF HT and their combination with RT	AMRF+RT impact - 24h	Upregulated	CCDC96	1.68616957304844	0.0106020644308762	AMRF HT + RT Impact_24h_upregulated.csv
Impact of RF and AMRF HT and their combination with RT	AMRF+RT impact - 24h	Upregulated	CCK	4.69253694435705	0.0144634668742183	AMRF HT + RT Impact_24h_upregulated.csv
Impact of RF and AMRF HT and their combination with RT	AMRF+RT impact - 24h	Upregulated	CCN2	2.77995585414687	0.00161715665817695	AMRF HT + RT Impact_24h_upregulated.csv
Impact of RF and AMRF HT and their combination with RT	AMRF+RT impact - 24h	Upregulated	CCNA1	9.612951234458	0.00205588823635254	AMRF HT + RT Impact_24h_upregulated.csv
Impact of RF and AMRF HT and their combination with RT	AMRF+RT impact - 24h	Upregulated	CD22	3.40643475209083	0.00557348148249309	AMRF HT + RT Impact_24h_upregulated.csv
Impact of RF and AMRF HT and their combination with RT	AMRF+RT impact - 24h	Upregulated	CD300A	9.02265702903027	0.00120738350743882	AMRF HT + RT Impact_24h_upregulated.csv
Impact of RF and AMRF HT and their combination with RT	AMRF+RT impact - 24h	Upregulated	CD55	2.83249953405519	0.0125403317649112	AMRF HT + RT Impact_24h_upregulated.csv
Impact of RF and AMRF HT and their combination with RT	AMRF+RT impact - 24h	Downregulated	CDCA3	-1.65809074792024	0.0465430649172202	AMRF HT + RT Impact_24h_downregulated.csv
Impact of RF and AMRF HT and their combination with RT	AMRF+RT impact - 24h	Upregulated	CDH15	6.39032143239031	0.00539536015018031	AMRF HT + RT Impact_24h_upregulated.csv
Impact of RF and AMRF HT and their combination with RT	AMRF+RT impact - 24h	Upregulated	CDKN1A	2.32885318020232	0.00338111150439177	AMRF HT + RT Impact_24h_upregulated.csv
Impact of RF and AMRF HT and their combination with RT	AMRF+RT impact - 24h	Upregulated	CDKN1C	1.59299532585182	0.0277868778364999	AMRF HT + RT Impact_24h_upregulated.csv
Impact of RF and AMRF HT and their combination with RT	AMRF+RT impact - 24h	Upregulated	CEBPB-AS1	2.23194929281307	0.0337788292700259	AMRF HT + RT Impact_24h_upregulated.csv
Impact of RF and AMRF HT and their combination with RT	AMRF+RT impact - 24h	Upregulated	CELA2B	26.881693129299	2.10132799451474e-05	AMRF HT + RT Impact_24h_upregulated.csv
Impact of RF and AMRF HT and their combination with RT	AMRF+RT impact - 24h	Upregulated	CELF2	8.38816180362125	0.0270552690044435	AMRF HT + RT Impact_24h_upregulated.csv
Impact of RF and AMRF HT and their combination with RT	AMRF+RT impact - 24h	Upregulated	CEP295NL	3.35774441280099	0.038531183854722	AMRF HT + RT Impact_24h_upregulated.csv
Impact of RF and AMRF HT and their combination with RT	AMRF+RT impact - 24h	Upregulated	CFAP251	1.58720770178053	0.00058683655756677	AMRF HT + RT Impact_24h_upregulated.csv
Impact of RF and AMRF HT and their combination with RT	AMRF+RT impact - 24h	Upregulated	CFAP97D2	8.84027784837986	0.000311066352504935	AMRF HT + RT Impact_24h_upregulated.csv
Impact of RF and AMRF HT and their combination with RT	AMRF+RT impact - 24h	Upregulated	CHGA	4.42936129705103	0.0134453119871184	AMRF HT + RT Impact_24h_upregulated.csv
Impact of RF and AMRF HT and their combination with RT	AMRF+RT impact - 24h	Upregulated	CHRM1	5.59883712155675	0.0330642690183923	AMRF HT + RT Impact_24h_upregulated.csv
Impact of RF and AMRF HT and their combination with RT	AMRF+RT impact - 24h	Upregulated	CHRM3-AS2	4.90639903085172	0.03689529051438	AMRF HT + RT Impact_24h_upregulated.csv
Impact of RF and AMRF HT and their combination with RT	AMRF+RT impact - 24h	Upregulated	CHRM4	2.39940847318631	0.0107626863670785	AMRF HT + RT Impact_24h_upregulated.csv
Impact of RF and AMRF HT and their combination with RT	AMRF+RT impact - 24h	Downregulated	CHRNA1	-2.01093801688891	0.032235114246746	AMRF HT + RT Impact_24h_downregulated.csv
Impact of RF and AMRF HT and their combination with RT	AMRF+RT impact - 24h	Upregulated	CHRNA2	7.28553228402736	0.0131160443422443	AMRF HT + RT Impact_24h_upregulated.csv
Impact of RF and AMRF HT and their combination with RT	AMRF+RT impact - 24h	Upregulated	CHRNA4	7.85086298480888	0.000311066352504935	AMRF HT + RT Impact_24h_upregulated.csv
Impact of RF and AMRF HT and their combination with RT	AMRF+RT impact - 24h	Upregulated	CHRNA7	5.03528631187895	1.0831426800145e-06	AMRF HT + RT Impact_24h_upregulated.csv
Impact of RF and AMRF HT and their combination with RT	AMRF+RT impact - 24h	Upregulated	CKM	3.44665408331769	0.0441481597457863	AMRF HT + RT Impact_24h_upregulated.csv
Impact of RF and AMRF HT and their combination with RT	AMRF+RT impact - 24h	Upregulated	CLDN6	3.07408113091301	0.0149755351030226	AMRF HT + RT Impact_24h_upregulated.csv
Impact of RF and AMRF HT and their combination with RT	AMRF+RT impact - 24h	Upregulated	CLIP4	2.98297302820583	0.0069860052909507	AMRF HT + RT Impact_24h_upregulated.csv
Impact of RF and AMRF HT and their combination with RT	AMRF+RT impact - 24h	Upregulated	COLEC11	2.83971623686411	0.000311066352504935	AMRF HT + RT Impact_24h_upregulated.csv
Impact of RF and AMRF HT and their combination with RT	AMRF+RT impact - 24h	Upregulated	CPN2	45.7898377883779	1.02947835447737e-83	AMRF HT + RT Impact_24h_upregulated.csv
Impact of RF and AMRF HT and their combination with RT	AMRF+RT impact - 24h	Upregulated	CREB3L3	2.98104204188721	0.00287561386972565	AMRF HT + RT Impact_24h_upregulated.csv
Impact of RF and AMRF HT and their combination with RT	AMRF+RT impact - 24h	Upregulated	CREBRF	2.64338768119761	5.5540185939932e-06	AMRF HT + RT Impact_24h_upregulated.csv
Impact of RF and AMRF HT and their combination with RT	AMRF+RT impact - 24h	Upregulated	CRYBA4	5.35568294293793	0.00245864115252193	AMRF HT + RT Impact_24h_upregulated.csv
Impact of RF and AMRF HT and their combination with RT	AMRF+RT impact - 24h	Upregulated	CRYM	1.8538927874294	0.0423842693785883	AMRF HT + RT Impact_24h_upregulated.csv
Impact of RF and AMRF HT and their combination with RT	AMRF+RT impact - 24h	Upregulated	CSF2	3.70814725507226	8.93136369777701e-05	AMRF HT + RT Impact_24h_upregulated.csv
Impact of RF and AMRF HT and their combination with RT	AMRF+RT impact - 24h	Upregulated	CSRNP1	1.97039934767995	4.84185769384846e-05	AMRF HT + RT Impact_24h_upregulated.csv
Impact of RF and AMRF HT and their combination with RT	AMRF+RT impact - 24h	Upregulated	CST6	2.1597033866332	0.0337788292700259	AMRF HT + RT Impact_24h_upregulated.csv
Impact of RF and AMRF HT and their combination with RT	AMRF+RT impact - 24h	Upregulated	CUBN	1.67374019839091	0.0153231651385041	AMRF HT + RT Impact_24h_upregulated.csv
Impact of RF and AMRF HT and their combination with RT	AMRF+RT impact - 24h	Upregulated	CYP19A1	2.13588534598409	0.0417956973525817	AMRF HT + RT Impact_24h_upregulated.csv
Impact of RF and AMRF HT and their combination with RT	AMRF+RT impact - 24h	Upregulated	CYP4F11	7.16973508445814	0.0323076519130054	AMRF HT + RT Impact_24h_upregulated.csv
Impact of RF and AMRF HT and their combination with RT	AMRF+RT impact - 24h	Upregulated	CYTH4	1.99362337877203	0.03681006291148	AMRF HT + RT Impact_24h_upregulated.csv
Impact of RF and AMRF HT and their combination with RT	AMRF+RT impact - 24h	Upregulated	DAZL	9.15143050698778	0.000695515155346187	AMRF HT + RT Impact_24h_upregulated.csv
Impact of RF and AMRF HT and their combination with RT	AMRF+RT impact - 24h	Upregulated	DDIT3	1.56507805673157	1.15399669852615e-05	AMRF HT + RT Impact_24h_upregulated.csv
Impact of RF and AMRF HT and their combination with RT	AMRF+RT impact - 24h	Upregulated	DEPP1	2.66730742745999	0.0115210938096255	AMRF HT + RT Impact_24h_upregulated.csv
Impact of RF and AMRF HT and their combination with RT	AMRF+RT impact - 24h	Upregulated	DHRS2	2.44240720240903	0.000993026882112526	AMRF HT + RT Impact_24h_upregulated.csv
Impact of RF and AMRF HT and their combination with RT	AMRF+RT impact - 24h	Upregulated	DIRAS1	6.44355174809324	1.06051292326698e-05	AMRF HT + RT Impact_24h_upregulated.csv
Impact of RF and AMRF HT and their combination with RT	AMRF+RT impact - 24h	Upregulated	DLGAP2	8.03559010438769	0.00417943809623848	AMRF HT + RT Impact_24h_upregulated.csv
Impact of RF and AMRF HT and their combination with RT	AMRF+RT impact - 24h	Upregulated	DNAJB9	2.117248033978	0.00275374781647943	AMRF HT + RT Impact_24h_upregulated.csv
Impact of RF and AMRF HT and their combination with RT	AMRF+RT impact - 24h	Upregulated	DSG3	4.53994122116769	0.0422202483792451	AMRF HT + RT Impact_24h_upregulated.csv
Impact of RF and AMRF HT and their combination with RT	AMRF+RT impact - 24h	Upregulated	DUSP10	3.54016248211507	8.22591131087617e-05	AMRF HT + RT Impact_24h_upregulated.csv
Impact of RF and AMRF HT and their combination with RT	AMRF+RT impact - 24h	Upregulated	DUSP5	2.99440516088588	0.000120865933751039	AMRF HT + RT Impact_24h_upregulated.csv
Impact of RF and AMRF HT and their combination with RT	AMRF+RT impact - 24h	Upregulated	DYSF	2.57951765146548	0.0446331406779788	AMRF HT + RT Impact_24h_upregulated.csv
Impact of RF and AMRF HT and their combination with RT	AMRF+RT impact - 24h	Upregulated	EFHD1	2.18331211226878	0.0430061142824078	AMRF HT + RT Impact_24h_upregulated.csv
Impact of RF and AMRF HT and their combination with RT	AMRF+RT impact - 24h	Upregulated	EID3	3.21464359514641	0.01759887046355	AMRF HT + RT Impact_24h_upregulated.csv
Impact of RF and AMRF HT and their combination with RT	AMRF+RT impact - 24h	Upregulated	ELAPOR1	1.87683661079226	0.0458575283494495	AMRF HT + RT Impact_24h_upregulated.csv
Impact of RF and AMRF HT and their combination with RT	AMRF+RT impact - 24h	Upregulated	ELFN2	2.01728241429013	0.0489419282894928	AMRF HT + RT Impact_24h_upregulated.csv
Impact of RF and AMRF HT and their combination with RT	AMRF+RT impact - 24h	Upregulated	ELN	4.05210593735293	0.0391158305795454	AMRF HT + RT Impact_24h_upregulated.csv
Impact of RF and AMRF HT and their combination with RT	AMRF+RT impact - 24h	Upregulated	EMC1-AS1	1.69741335692194	0.0121904588392683	AMRF HT + RT Impact_24h_upregulated.csv
Impact of RF and AMRF HT and their combination with RT	AMRF+RT impact - 24h	Upregulated	EMP1	2.47327753737535	0.00893312966617177	AMRF HT + RT Impact_24h_upregulated.csv
Impact of RF and AMRF HT and their combination with RT	AMRF+RT impact - 24h	Upregulated	ENTREP2	5.60755602423362	0.0483090924415984	AMRF HT + RT Impact_24h_upregulated.csv
Impact of RF and AMRF HT and their combination with RT	AMRF+RT impact - 24h	Upregulated	EPAS1	3.01985426871029	0.0448449363807383	AMRF HT + RT Impact_24h_upregulated.csv
Impact of RF and AMRF HT and their combination with RT	AMRF+RT impact - 24h	Upregulated	EPHA1-AS1	4.64112073403015	0.0210904936711914	AMRF HT + RT Impact_24h_upregulated.csv
Impact of RF and AMRF HT and their combination with RT	AMRF+RT impact - 24h	Upregulated	ERAS	5.91977405720326	0.0206974522300768	AMRF HT + RT Impact_24h_upregulated.csv
Impact of RF and AMRF HT and their combination with RT	AMRF+RT impact - 24h	Upregulated	EREG	1.89641343190286	0.0414689201955245	AMRF HT + RT Impact_24h_upregulated.csv
Impact of RF and AMRF HT and their combination with RT	AMRF+RT impact - 24h	Upregulated	ERFL	3.51207014329425	0.0042132942888911	AMRF HT + RT Impact_24h_upregulated.csv
Impact of RF and AMRF HT and their combination with RT	AMRF+RT impact - 24h	Upregulated	ESR1	7.17840304842081	0.00449081701392283	AMRF HT + RT Impact_24h_upregulated.csv
Impact of RF and AMRF HT and their combination with RT	AMRF+RT impact - 24h	Upregulated	ETS1	1.79167040377586	0.0107626863670785	AMRF HT + RT Impact_24h_upregulated.csv
Impact of RF and AMRF HT and their combination with RT	AMRF+RT impact - 24h	Upregulated	EVC	6.6729603336959	0.0226156001640531	AMRF HT + RT Impact_24h_upregulated.csv
Impact of RF and AMRF HT and their combination with RT	AMRF+RT impact - 24h	Upregulated	F7	4.68043436484739	0.00388656073984881	AMRF HT + RT Impact_24h_upregulated.csv
Impact of RF and AMRF HT and their combination with RT	AMRF+RT impact - 24h	Upregulated	FABP3	4.65334050907254	0.0238990341734992	AMRF HT + RT Impact_24h_upregulated.csv
Impact of RF and AMRF HT and their combination with RT	AMRF+RT impact - 24h	Upregulated	FAM184B	3.85633239014671	0.0383355316815748	AMRF HT + RT Impact_24h_upregulated.csv
Impact of RF and AMRF HT and their combination with RT	AMRF+RT impact - 24h	Upregulated	FAM187B2P	3.02147587891632	0.0233979450873913	AMRF HT + RT Impact_24h_upregulated.csv
Impact of RF and AMRF HT and their combination with RT	AMRF+RT impact - 24h	Upregulated	FAM83A	6.21860195097386	0.032235114246746	AMRF HT + RT Impact_24h_upregulated.csv
Impact of RF and AMRF HT and their combination with RT	AMRF+RT impact - 24h	Upregulated	FAT2	5.40547144755214	0.0267355371562843	AMRF HT + RT Impact_24h_upregulated.csv
Impact of RF and AMRF HT and their combination with RT	AMRF+RT impact - 24h	Upregulated	FBLN2	2.75388476136292	0.0255623512660689	AMRF HT + RT Impact_24h_upregulated.csv
Impact of RF and AMRF HT and their combination with RT	AMRF+RT impact - 24h	Upregulated	FBN2	3.81052418847834	0.0442663506835476	AMRF HT + RT Impact_24h_upregulated.csv
Impact of RF and AMRF HT and their combination with RT	AMRF+RT impact - 24h	Upregulated	FBXO32	3.95995603708508	0.000163543076394183	AMRF HT + RT Impact_24h_upregulated.csv
Impact of RF and AMRF HT and their combination with RT	AMRF+RT impact - 24h	Downregulated	FBXW12	-5.3367467224286	0.0196424610605239	AMRF HT + RT Impact_24h_downregulated.csv
Impact of RF and AMRF HT and their combination with RT	AMRF+RT impact - 24h	Upregulated	FCRL3	7.2319215941016	0.0232193651242298	AMRF HT + RT Impact_24h_upregulated.csv
Impact of RF and AMRF HT and their combination with RT	AMRF+RT impact - 24h	Upregulated	FILIP1	3.34608996319848	0.000241363838446834	AMRF HT + RT Impact_24h_upregulated.csv
Impact of RF and AMRF HT and their combination with RT	AMRF+RT impact - 24h	Upregulated	FLNC	4.0260422106665	0.000668507586731968	AMRF HT + RT Impact_24h_upregulated.csv
Impact of RF and AMRF HT and their combination with RT	AMRF+RT impact - 24h	Upregulated	FLRT1	5.459289329293	0.00662076309754229	AMRF HT + RT Impact_24h_upregulated.csv
Impact of RF and AMRF HT and their combination with RT	AMRF+RT impact - 24h	Upregulated	FNDC1	8.21292023225832	0.0331129144853412	AMRF HT + RT Impact_24h_upregulated.csv
Impact of RF and AMRF HT and their combination with RT	AMRF+RT impact - 24h	Upregulated	FNDC11	4.01052228457744	1.78522637148455e-06	AMRF HT + RT Impact_24h_upregulated.csv
Impact of RF and AMRF HT and their combination with RT	AMRF+RT impact - 24h	Upregulated	FOXD4L6	5.15658472531506	0.0350304619099098	AMRF HT + RT Impact_24h_upregulated.csv
Impact of RF and AMRF HT and their combination with RT	AMRF+RT impact - 24h	Upregulated	FRG2	7.07835081419927	0.0032044208249507	AMRF HT + RT Impact_24h_upregulated.csv
Impact of RF and AMRF HT and their combination with RT	AMRF+RT impact - 24h	Upregulated	FRG2B	6.48314804007831	0.00845348726730775	AMRF HT + RT Impact_24h_upregulated.csv
Impact of RF and AMRF HT and their combination with RT	AMRF+RT impact - 24h	Upregulated	FRG2C	6.48925271509696	0.0250695976368128	AMRF HT + RT Impact_24h_upregulated.csv
Impact of RF and AMRF HT and their combination with RT	AMRF+RT impact - 24h	Downregulated	FSD1	-2.14698233062852	0.00291376641114005	AMRF HT + RT Impact_24h_downregulated.csv
Impact of RF and AMRF HT and their combination with RT	AMRF+RT impact - 24h	Upregulated	FUT7	5.2950792349371	0.0429690073638091	AMRF HT + RT Impact_24h_upregulated.csv
Impact of RF and AMRF HT and their combination with RT	AMRF+RT impact - 24h	Upregulated	GABARAPL1	2.07199444006752	0.000469224241790305	AMRF HT + RT Impact_24h_upregulated.csv
Impact of RF and AMRF HT and their combination with RT	AMRF+RT impact - 24h	Upregulated	GADD45B	2.32219473551435	0.000112846365838527	AMRF HT + RT Impact_24h_upregulated.csv
Impact of RF and AMRF HT and their combination with RT	AMRF+RT impact - 24h	Upregulated	GADD45G	3.79742687324837	0.000366832103524055	AMRF HT + RT Impact_24h_upregulated.csv
Impact of RF and AMRF HT and their combination with RT	AMRF+RT impact - 24h	Downregulated	GALNT16	-1.50853756945352	0.0392793554245165	AMRF HT + RT Impact_24h_downregulated.csv
Impact of RF and AMRF HT and their combination with RT	AMRF+RT impact - 24h	Upregulated	GALR2	1.62384165114497	0.0149098602628569	AMRF HT + RT Impact_24h_upregulated.csv
Impact of RF and AMRF HT and their combination with RT	AMRF+RT impact - 24h	Downregulated	GAMT	-1.70436193943383	0.0274282800359633	AMRF HT + RT Impact_24h_downregulated.csv
Impact of RF and AMRF HT and their combination with RT	AMRF+RT impact - 24h	Upregulated	GCNT3	2.6371979127552	0.00376664827719467	AMRF HT + RT Impact_24h_upregulated.csv
Impact of RF and AMRF HT and their combination with RT	AMRF+RT impact - 24h	Upregulated	GDAP1L1	5.90013269016605	0.00818638712475916	AMRF HT + RT Impact_24h_upregulated.csv
Impact of RF and AMRF HT and their combination with RT	AMRF+RT impact - 24h	Upregulated	GEM	3.30321726127385	0.0130466684977993	AMRF HT + RT Impact_24h_upregulated.csv
Impact of RF and AMRF HT and their combination with RT	AMRF+RT impact - 24h	Upregulated	GLDC	2.41001973261945	0.00293678453044004	AMRF HT + RT Impact_24h_upregulated.csv
Impact of RF and AMRF HT and their combination with RT	AMRF+RT impact - 24h	Upregulated	GLI1	3.14088611793144	0.0134453119871184	AMRF HT + RT Impact_24h_upregulated.csv
Impact of RF and AMRF HT and their combination with RT	AMRF+RT impact - 24h	Upregulated	GNG7	4.62027523779532	1.35073220077391e-07	AMRF HT + RT Impact_24h_upregulated.csv
Impact of RF and AMRF HT and their combination with RT	AMRF+RT impact - 24h	Upregulated	GPAT3	1.97057427657306	0.00163655748655599	AMRF HT + RT Impact_24h_upregulated.csv
[truncated: 1,096 more rows]
