# Supplementary material for: Non-Temperature-Induced Antitumor Effects of Amplitude-Modulated Radiofrequency: Molecular and Functional Synergies with Radiotherapy
Source: Cancers (Basel). 2026 May 16;18(10):1613. doi: 10.3390/cancers18101613 (PMC13204345; doi:10.3390/cancers18101613)
Supplement: Supplementary file 1 [file cancers-18-01613-s001.zip › Supplementary Table S4_SW620_Direct Comparisons.csv]

super_group	group	regulation	gene	log2FoldChange	padj	source_file
Direct comparison of interventions and timepoints	AMRF 24h vs 0h	Downregulated	A4GALT	-1.98587666761507	0.00748751747549069	AMRF HT 24h vs 0h_downregulated.csv
Direct comparison of interventions and timepoints	AMRF 24h vs 0h	Downregulated	ABCA10	-2.20028292713376	0.0289792895960198	AMRF HT 24h vs 0h_downregulated.csv
Direct comparison of interventions and timepoints	AMRF 24h vs 0h	Downregulated	ABCA3	-1.67724734129777	0.0377978682743555	AMRF HT 24h vs 0h_downregulated.csv
Direct comparison of interventions and timepoints	AMRF 24h vs 0h	Downregulated	ABCB4	-2.10508901493478	0.00025855431277807	AMRF HT 24h vs 0h_downregulated.csv
Direct comparison of interventions and timepoints	AMRF 24h vs 0h	Upregulated	ABCB6	1.78034068580944	0.00234528868084601	AMRF HT 24h vs 0h_upregulated.csv
Direct comparison of interventions and timepoints	AMRF 24h vs 0h	Downregulated	ABCC3	-2.15185763841498	0.00530217999084875	AMRF HT 24h vs 0h_downregulated.csv
Direct comparison of interventions and timepoints	AMRF 24h vs 0h	Downregulated	ABCG4	-4.2843304115883	0.0363407557781411	AMRF HT 24h vs 0h_downregulated.csv
Direct comparison of interventions and timepoints	AMRF 24h vs 0h	Downregulated	ABTB1	-2.57387319757464	8.20873919317279e-06	AMRF HT 24h vs 0h_downregulated.csv
Direct comparison of interventions and timepoints	AMRF 24h vs 0h	Downregulated	ABTB2	-1.74685646865045	0.00117645694511681	AMRF HT 24h vs 0h_downregulated.csv
Direct comparison of interventions and timepoints	AMRF 24h vs 0h	Downregulated	ACBD4	-1.64196611178206	0.000191999622033425	AMRF HT 24h vs 0h_downregulated.csv
Direct comparison of interventions and timepoints	AMRF 24h vs 0h	Downregulated	ACE	-1.71852461314773	0.0208142710338292	AMRF HT 24h vs 0h_downregulated.csv
Direct comparison of interventions and timepoints	AMRF 24h vs 0h	Downregulated	ACHE	-2.46326915032823	0.0443505815726142	AMRF HT 24h vs 0h_downregulated.csv
Direct comparison of interventions and timepoints	AMRF 24h vs 0h	Downregulated	ACKR3	-4.56015752162286	0.0393967711700236	AMRF HT 24h vs 0h_downregulated.csv
Direct comparison of interventions and timepoints	AMRF 24h vs 0h	Downregulated	ACP7	-3.55612780779212	0.000247350038909782	AMRF HT 24h vs 0h_downregulated.csv
Direct comparison of interventions and timepoints	AMRF 24h vs 0h	Downregulated	ACRBP	-2.06799263783867	0.000600173920624917	AMRF HT 24h vs 0h_downregulated.csv
Direct comparison of interventions and timepoints	AMRF 24h vs 0h	Downregulated	ACSL5	-2.24833852854605	0.00463675353213829	AMRF HT 24h vs 0h_downregulated.csv
Direct comparison of interventions and timepoints	AMRF 24h vs 0h	Downregulated	ACSM3	-2.02721513698935	0.0161856719152197	AMRF HT 24h vs 0h_downregulated.csv
Direct comparison of interventions and timepoints	AMRF 24h vs 0h	Downregulated	ACSS1	-2.59226908806411	0.00181001242440637	AMRF HT 24h vs 0h_downregulated.csv
Direct comparison of interventions and timepoints	AMRF 24h vs 0h	Downregulated	ACTA1	-2.33077397483617	0.0139283074404411	AMRF HT 24h vs 0h_downregulated.csv
Direct comparison of interventions and timepoints	AMRF 24h vs 0h	Downregulated	ACTA2	-3.15730564663911	5.44265586563479e-08	AMRF HT 24h vs 0h_downregulated.csv
Direct comparison of interventions and timepoints	AMRF 24h vs 0h	Downregulated	ACTBL2	-3.77361373989101	0.00355384424254772	AMRF HT 24h vs 0h_downregulated.csv
Direct comparison of interventions and timepoints	AMRF 24h vs 0h	Downregulated	ACTBP1	-1.92134944492434	0.0175952832543523	AMRF HT 24h vs 0h_downregulated.csv
Direct comparison of interventions and timepoints	AMRF 24h vs 0h	Downregulated	ACTC1	-7.4673204805464	0.0453807785673507	AMRF HT 24h vs 0h_downregulated.csv
Direct comparison of interventions and timepoints	AMRF 24h vs 0h	Upregulated	ACTL8	5.7196524933176	5.19289331155078e-08	AMRF HT 24h vs 0h_upregulated.csv
Direct comparison of interventions and timepoints	AMRF 24h vs 0h	Downregulated	ACVR2B-AS1	-1.86896283987766	0.00245884424287114	AMRF HT 24h vs 0h_downregulated.csv
Direct comparison of interventions and timepoints	AMRF 24h vs 0h	Downregulated	ADAMTS13	-2.34459125064973	2.28071396300787e-05	AMRF HT 24h vs 0h_downregulated.csv
Direct comparison of interventions and timepoints	AMRF 24h vs 0h	Upregulated	ADAMTS18	2.72843861456843	0.0253389883891598	AMRF HT 24h vs 0h_upregulated.csv
Direct comparison of interventions and timepoints	AMRF 24h vs 0h	Upregulated	ADAMTS19-AS1	2.05104756573981	0.00891174506592129	AMRF HT 24h vs 0h_upregulated.csv
Direct comparison of interventions and timepoints	AMRF 24h vs 0h	Downregulated	ADAMTS6	-1.61019393426029	0.0445185019790486	AMRF HT 24h vs 0h_downregulated.csv
Direct comparison of interventions and timepoints	AMRF 24h vs 0h	Upregulated	ADAMTSL2	2.18844479113743	0.0314441704106234	AMRF HT 24h vs 0h_upregulated.csv
Direct comparison of interventions and timepoints	AMRF 24h vs 0h	Downregulated	ADAMTSL4	-2.59286079598271	2.8015309029565e-06	AMRF HT 24h vs 0h_downregulated.csv
Direct comparison of interventions and timepoints	AMRF 24h vs 0h	Upregulated	ADAT3	1.58013974603838	7.09130860905758e-05	AMRF HT 24h vs 0h_upregulated.csv
Direct comparison of interventions and timepoints	AMRF 24h vs 0h	Downregulated	ADCY10	-2.53862707145673	0.027352141971272	AMRF HT 24h vs 0h_downregulated.csv
Direct comparison of interventions and timepoints	AMRF 24h vs 0h	Downregulated	ADCY4	-3.29499065666415	0.0159199247262056	AMRF HT 24h vs 0h_downregulated.csv
Direct comparison of interventions and timepoints	AMRF 24h vs 0h	Downregulated	ADGRA2	-1.79525236530955	0.000697815162134641	AMRF HT 24h vs 0h_downregulated.csv
Direct comparison of interventions and timepoints	AMRF 24h vs 0h	Downregulated	ADGRB1	-3.51552788872995	0.00774097394697824	AMRF HT 24h vs 0h_downregulated.csv
Direct comparison of interventions and timepoints	AMRF 24h vs 0h	Downregulated	ADGRG3	-2.1046216334344	0.00771231739862327	AMRF HT 24h vs 0h_downregulated.csv
Direct comparison of interventions and timepoints	AMRF 24h vs 0h	Downregulated	ADGRG6	-2.2582842898462	0.000683198766435368	AMRF HT 24h vs 0h_downregulated.csv
Direct comparison of interventions and timepoints	AMRF 24h vs 0h	Upregulated	ADI1	1.53439490736554	9.08058457686541e-16	AMRF HT 24h vs 0h_upregulated.csv
Direct comparison of interventions and timepoints	AMRF 24h vs 0h	Downregulated	ADM	-2.08036625815377	0.0201122046062726	AMRF HT 24h vs 0h_downregulated.csv
Direct comparison of interventions and timepoints	AMRF 24h vs 0h	Downregulated	ADM2	-4.1501323736124	1.25047856527693e-10	AMRF HT 24h vs 0h_downregulated.csv
Direct comparison of interventions and timepoints	AMRF 24h vs 0h	Downregulated	ADORA2A	-3.02058667592618	0.0208151110818819	AMRF HT 24h vs 0h_downregulated.csv
Direct comparison of interventions and timepoints	AMRF 24h vs 0h	Downregulated	ADRB2	-1.77222388423252	0.0183954628169675	AMRF HT 24h vs 0h_downregulated.csv
Direct comparison of interventions and timepoints	AMRF 24h vs 0h	Downregulated	ADSS1	-2.5903591505538	1.20451684988949e-06	AMRF HT 24h vs 0h_downregulated.csv
Direct comparison of interventions and timepoints	AMRF 24h vs 0h	Downregulated	AFAP1L2	-1.57088271234138	0.0489612324031671	AMRF HT 24h vs 0h_downregulated.csv
Direct comparison of interventions and timepoints	AMRF 24h vs 0h	Upregulated	AGAP1-IT1	3.13283149805609	0.0491642880612631	AMRF HT 24h vs 0h_upregulated.csv
Direct comparison of interventions and timepoints	AMRF 24h vs 0h	Upregulated	AGBL3	2.10781967248341	1.3884256507535e-06	AMRF HT 24h vs 0h_upregulated.csv
Direct comparison of interventions and timepoints	AMRF 24h vs 0h	Upregulated	AGMAT	1.71884280729266	0.0308925775365159	AMRF HT 24h vs 0h_upregulated.csv
Direct comparison of interventions and timepoints	AMRF 24h vs 0h	Downregulated	AGO4	-1.86725667355359	3.14136099096503e-07	AMRF HT 24h vs 0h_downregulated.csv
Direct comparison of interventions and timepoints	AMRF 24h vs 0h	Downregulated	AGPAT4	-2.63350479823176	7.84156845356938e-11	AMRF HT 24h vs 0h_downregulated.csv
Direct comparison of interventions and timepoints	AMRF 24h vs 0h	Downregulated	AHNAK	-1.7667022894351	0.00966702687599637	AMRF HT 24h vs 0h_downregulated.csv
Direct comparison of interventions and timepoints	AMRF 24h vs 0h	Downregulated	AIFM3	-1.79570670180558	0.0146210039349988	AMRF HT 24h vs 0h_downregulated.csv
Direct comparison of interventions and timepoints	AMRF 24h vs 0h	Downregulated	AIG1	-1.53565146130478	2.78076891776422e-09	AMRF HT 24h vs 0h_downregulated.csv
Direct comparison of interventions and timepoints	AMRF 24h vs 0h	Downregulated	AKAP12	-4.32300673229394	6.60880419671278e-08	AMRF HT 24h vs 0h_downregulated.csv
Direct comparison of interventions and timepoints	AMRF 24h vs 0h	Downregulated	AKNA	-1.72355575186292	0.00185064222449967	AMRF HT 24h vs 0h_downregulated.csv
Direct comparison of interventions and timepoints	AMRF 24h vs 0h	Upregulated	AKR1B10	3.63010493363017	0.0152442790318973	AMRF HT 24h vs 0h_upregulated.csv
Direct comparison of interventions and timepoints	AMRF 24h vs 0h	Upregulated	AKR1C1	1.52964842016908	0.00706740934674984	AMRF HT 24h vs 0h_upregulated.csv
Direct comparison of interventions and timepoints	AMRF 24h vs 0h	Downregulated	AKT3	-1.7410054476357	0.0216840465541396	AMRF HT 24h vs 0h_downregulated.csv
Direct comparison of interventions and timepoints	AMRF 24h vs 0h	Upregulated	ALB	2.52859636006845	0.00535558249701634	AMRF HT 24h vs 0h_upregulated.csv
Direct comparison of interventions and timepoints	AMRF 24h vs 0h	Upregulated	ALDH1A1	2.47111406300337	0.0112993963823515	AMRF HT 24h vs 0h_upregulated.csv
Direct comparison of interventions and timepoints	AMRF 24h vs 0h	Downregulated	ALDH1L1	-2.16168979773809	0.000974546985794359	AMRF HT 24h vs 0h_downregulated.csv
Direct comparison of interventions and timepoints	AMRF 24h vs 0h	Downregulated	ALDH1L2	-3.33857136757292	1.67059456989517e-07	AMRF HT 24h vs 0h_downregulated.csv
Direct comparison of interventions and timepoints	AMRF 24h vs 0h	Upregulated	ALDH3A1	1.6074631778778	0.0401054866143288	AMRF HT 24h vs 0h_upregulated.csv
Direct comparison of interventions and timepoints	AMRF 24h vs 0h	Downregulated	ALDH3B1	-1.7258695935572	0.00974448549441494	AMRF HT 24h vs 0h_downregulated.csv
Direct comparison of interventions and timepoints	AMRF 24h vs 0h	Downregulated	ALDH8A1	-2.45633577036725	0.0372957138960833	AMRF HT 24h vs 0h_downregulated.csv
Direct comparison of interventions and timepoints	AMRF 24h vs 0h	Upregulated	ALG10	1.59755384687024	2.4153274343224e-05	AMRF HT 24h vs 0h_upregulated.csv
Direct comparison of interventions and timepoints	AMRF 24h vs 0h	Upregulated	ALOX5AP	2.1355932151154	0.00499403593155476	AMRF HT 24h vs 0h_upregulated.csv
Direct comparison of interventions and timepoints	AMRF 24h vs 0h	Downregulated	ALOXE3	-1.61217297316622	0.0469122574935473	AMRF HT 24h vs 0h_downregulated.csv
Direct comparison of interventions and timepoints	AMRF 24h vs 0h	Upregulated	AMACR	2.85838103562279	6.06767760356256e-09	AMRF HT 24h vs 0h_upregulated.csv
Direct comparison of interventions and timepoints	AMRF 24h vs 0h	Upregulated	AMDHD2	1.60167834484598	0.000218923934940371	AMRF HT 24h vs 0h_upregulated.csv
Direct comparison of interventions and timepoints	AMRF 24h vs 0h	Downregulated	AMH	-1.79422244277475	0.00116705351193154	AMRF HT 24h vs 0h_downregulated.csv
Direct comparison of interventions and timepoints	AMRF 24h vs 0h	Downregulated	AMOTL2	-2.02665250295674	8.96960597383722e-05	AMRF HT 24h vs 0h_downregulated.csv
Direct comparison of interventions and timepoints	AMRF 24h vs 0h	Downregulated	ANAPC1P4	-1.85628635339853	3.60058942573431e-15	AMRF HT 24h vs 0h_downregulated.csv
Direct comparison of interventions and timepoints	AMRF 24h vs 0h	Downregulated	ANGPT2	-2.75733030845758	0.00802263778002247	AMRF HT 24h vs 0h_downregulated.csv
Direct comparison of interventions and timepoints	AMRF 24h vs 0h	Downregulated	ANKDD1B	-1.97054524780554	0.0154390304523141	AMRF HT 24h vs 0h_downregulated.csv
Direct comparison of interventions and timepoints	AMRF 24h vs 0h	Downregulated	ANKFN1	-2.00074370878609	0.0128129198168431	AMRF HT 24h vs 0h_downregulated.csv
Direct comparison of interventions and timepoints	AMRF 24h vs 0h	Upregulated	ANKRD22	2.22902542054148	0.0135212392849143	AMRF HT 24h vs 0h_upregulated.csv
Direct comparison of interventions and timepoints	AMRF 24h vs 0h	Downregulated	ANKRD33B	-2.07945322964521	0.0316395893680845	AMRF HT 24h vs 0h_downregulated.csv
Direct comparison of interventions and timepoints	AMRF 24h vs 0h	Upregulated	ANKRD42-DT	1.76103657172396	1.09125224372608e-05	AMRF HT 24h vs 0h_upregulated.csv
Direct comparison of interventions and timepoints	AMRF 24h vs 0h	Upregulated	ANKS4B	2.4362210693063	0.00669661297715108	AMRF HT 24h vs 0h_upregulated.csv
Direct comparison of interventions and timepoints	AMRF 24h vs 0h	Downregulated	ANO1	-2.62652465937052	0.000474926516073715	AMRF HT 24h vs 0h_downregulated.csv
Direct comparison of interventions and timepoints	AMRF 24h vs 0h	Upregulated	ANXA13	4.98774874965341	0.0195891169827469	AMRF HT 24h vs 0h_upregulated.csv
Direct comparison of interventions and timepoints	AMRF 24h vs 0h	Downregulated	ANXA2	-1.57051640156464	4.66712406225471e-05	AMRF HT 24h vs 0h_downregulated.csv
Direct comparison of interventions and timepoints	AMRF 24h vs 0h	Upregulated	ANXA2R-AS1	1.74308716574303	0.00289846656596701	AMRF HT 24h vs 0h_upregulated.csv
Direct comparison of interventions and timepoints	AMRF 24h vs 0h	Downregulated	ANXA8	-2.47793802537158	0.0477559473516269	AMRF HT 24h vs 0h_downregulated.csv
Direct comparison of interventions and timepoints	AMRF 24h vs 0h	Downregulated	AOC2	-2.70087950885621	0.000959046401561404	AMRF HT 24h vs 0h_downregulated.csv
Direct comparison of interventions and timepoints	AMRF 24h vs 0h	Downregulated	AOC3	-2.990452603971	0.000480147196778315	AMRF HT 24h vs 0h_downregulated.csv
Direct comparison of interventions and timepoints	AMRF 24h vs 0h	Upregulated	AOPEP	1.64608778589784	2.72052929498206e-05	AMRF HT 24h vs 0h_upregulated.csv
Direct comparison of interventions and timepoints	AMRF 24h vs 0h	Upregulated	APCDD1	2.51452999973654	6.65767905349274e-05	AMRF HT 24h vs 0h_upregulated.csv
Direct comparison of interventions and timepoints	AMRF 24h vs 0h	Upregulated	APLN	1.72684137047975	0.00125345851558402	AMRF HT 24h vs 0h_upregulated.csv
Direct comparison of interventions and timepoints	AMRF 24h vs 0h	Downregulated	APOBEC3G	-1.55978649231954	0.0274173663905944	AMRF HT 24h vs 0h_downregulated.csv
Direct comparison of interventions and timepoints	AMRF 24h vs 0h	Downregulated	APOE	-1.58010454079264	0.0207421910374772	AMRF HT 24h vs 0h_downregulated.csv
Direct comparison of interventions and timepoints	AMRF 24h vs 0h	Downregulated	APOL4	-8.73494675445441	0.00114333448179888	AMRF HT 24h vs 0h_downregulated.csv
Direct comparison of interventions and timepoints	AMRF 24h vs 0h	Downregulated	APOL6	-1.73654713151611	0.0020370650485681	AMRF HT 24h vs 0h_downregulated.csv
Direct comparison of interventions and timepoints	AMRF 24h vs 0h	Downregulated	AQP6	-5.66355835566851	0.00913132546479345	AMRF HT 24h vs 0h_downregulated.csv
Direct comparison of interventions and timepoints	AMRF 24h vs 0h	Downregulated	AQP7	-2.11589432786842	0.0226574596363838	AMRF HT 24h vs 0h_downregulated.csv
Direct comparison of interventions and timepoints	AMRF 24h vs 0h	Downregulated	ARC	-2.46529435123553	0.00111484584923047	AMRF HT 24h vs 0h_downregulated.csv
Direct comparison of interventions and timepoints	AMRF 24h vs 0h	Downregulated	AREG	-3.51633550779677	6.62927697917764e-05	AMRF HT 24h vs 0h_downregulated.csv
Direct comparison of interventions and timepoints	AMRF 24h vs 0h	Downregulated	ARFGAP3	-1.50021584385711	8.49084824745687e-06	AMRF HT 24h vs 0h_downregulated.csv
Direct comparison of interventions and timepoints	AMRF 24h vs 0h	Downregulated	ARHGAP19-SLIT1	-3.24330530884926	0.0480181089771546	AMRF HT 24h vs 0h_downregulated.csv
Direct comparison of interventions and timepoints	AMRF 24h vs 0h	Downregulated	ARHGAP30	-2.6030933259814	0.0397375985086588	AMRF HT 24h vs 0h_downregulated.csv
Direct comparison of interventions and timepoints	AMRF 24h vs 0h	Downregulated	ARHGAP40	-1.96327838979211	0.00490600464459137	AMRF HT 24h vs 0h_downregulated.csv
Direct comparison of interventions and timepoints	AMRF 24h vs 0h	Downregulated	ARHGEF17	-2.42513936914179	0.00229470393010368	AMRF HT 24h vs 0h_downregulated.csv
Direct comparison of interventions and timepoints	AMRF 24h vs 0h	Downregulated	ARID3B	-1.68677108646976	0.000420894194907939	AMRF HT 24h vs 0h_downregulated.csv
Direct comparison of interventions and timepoints	AMRF 24h vs 0h	Downregulated	ARID3C	-2.05512806895232	0.0303559370381269	AMRF HT 24h vs 0h_downregulated.csv
Direct comparison of interventions and timepoints	AMRF 24h vs 0h	Downregulated	ARL14	-2.9269968061243	0.00359416110968448	AMRF HT 24h vs 0h_downregulated.csv
Direct comparison of interventions and timepoints	AMRF 24h vs 0h	Downregulated	ARL14EPL	-4.85786788116084	0.000178522977060766	AMRF HT 24h vs 0h_downregulated.csv
Direct comparison of interventions and timepoints	AMRF 24h vs 0h	Upregulated	ARLNC1	1.5796652392144	0.00336716365523384	AMRF HT 24h vs 0h_upregulated.csv
Direct comparison of interventions and timepoints	AMRF 24h vs 0h	Upregulated	ARMC2	1.66203646118687	0.00760694101091376	AMRF HT 24h vs 0h_upregulated.csv
Direct comparison of interventions and timepoints	AMRF 24h vs 0h	Upregulated	ARMCX4	1.64329025886464	1.45095703801729e-09	AMRF HT 24h vs 0h_upregulated.csv
Direct comparison of interventions and timepoints	AMRF 24h vs 0h	Upregulated	ARRB1	1.57555876491372	4.84058329434132e-06	AMRF HT 24h vs 0h_upregulated.csv
Direct comparison of interventions and timepoints	AMRF 24h vs 0h	Upregulated	ARTN	1.80308654494724	0.00566654435203205	AMRF HT 24h vs 0h_upregulated.csv
Direct comparison of interventions and timepoints	AMRF 24h vs 0h	Upregulated	ASB4	2.50498483534318	0.00601732241375351	AMRF HT 24h vs 0h_upregulated.csv
Direct comparison of interventions and timepoints	AMRF 24h vs 0h	Upregulated	ASB9	3.82079714301643	1.30505336721099e-06	AMRF HT 24h vs 0h_upregulated.csv
Direct comparison of interventions and timepoints	AMRF 24h vs 0h	Upregulated	ASCL2	2.86093696764612	0.000313688817763352	AMRF HT 24h vs 0h_upregulated.csv
Direct comparison of interventions and timepoints	AMRF 24h vs 0h	Downregulated	ASGR1	-2.67463257111966	3.96441767590785e-09	AMRF HT 24h vs 0h_downregulated.csv
Direct comparison of interventions and timepoints	AMRF 24h vs 0h	Upregulated	ASH1L-AS1	1.51116907310432	0.0107139898231829	AMRF HT 24h vs 0h_upregulated.csv
Direct comparison of interventions and timepoints	AMRF 24h vs 0h	Downregulated	ASH2LP3	-5.95329924592031	0.0286060043348428	AMRF HT 24h vs 0h_downregulated.csv
Direct comparison of interventions and timepoints	AMRF 24h vs 0h	Downregulated	ASIC3	-2.44063886597606	0.000419159471938299	AMRF HT 24h vs 0h_downregulated.csv
Direct comparison of interventions and timepoints	AMRF 24h vs 0h	Downregulated	ASIC4	-3.17925403646165	0.0127981554797942	AMRF HT 24h vs 0h_downregulated.csv
Direct comparison of interventions and timepoints	AMRF 24h vs 0h	Downregulated	ASNS	-3.8065076782429	2.10781157053167e-16	AMRF HT 24h vs 0h_downregulated.csv
Direct comparison of interventions and timepoints	AMRF 24h vs 0h	Downregulated	ASPH	-1.6354489616914	8.57110552284371e-05	AMRF HT 24h vs 0h_downregulated.csv
Direct comparison of interventions and timepoints	AMRF 24h vs 0h	Upregulated	ASPM	1.65658334763662	0.0127552582229214	AMRF HT 24h vs 0h_upregulated.csv
Direct comparison of interventions and timepoints	AMRF 24h vs 0h	Downregulated	ASS1	-2.44799621241114	4.66351547102379e-10	AMRF HT 24h vs 0h_downregulated.csv
Direct comparison of interventions and timepoints	AMRF 24h vs 0h	Downregulated	ASS1P2	-2.48072166362454	0.0377978682743555	AMRF HT 24h vs 0h_downregulated.csv
Direct comparison of interventions and timepoints	AMRF 24h vs 0h	Downregulated	ATAD3C	-2.30866044268989	0.0156055965615478	AMRF HT 24h vs 0h_downregulated.csv
Direct comparison of interventions and timepoints	AMRF 24h vs 0h	Downregulated	ATF3	-1.96781804080979	0.0216466394077737	AMRF HT 24h vs 0h_downregulated.csv
Direct comparison of interventions and timepoints	AMRF 24h vs 0h	Downregulated	ATF4	-2.32287536146362	5.49255316066707e-15	AMRF HT 24h vs 0h_downregulated.csv
Direct comparison of interventions and timepoints	AMRF 24h vs 0h	Upregulated	ATP10B	2.38503621908988	0.0170848386130178	AMRF HT 24h vs 0h_upregulated.csv
Direct comparison of interventions and timepoints	AMRF 24h vs 0h	Downregulated	ATP2A3	-2.3752712091577	0.00281299793977103	AMRF HT 24h vs 0h_downregulated.csv
Direct comparison of interventions and timepoints	AMRF 24h vs 0h	Downregulated	ATP2B3	-5.13384173713101	0.0171129254582242	AMRF HT 24h vs 0h_downregulated.csv
Direct comparison of interventions and timepoints	AMRF 24h vs 0h	Downregulated	ATP2B4	-1.72995433829542	0.0122408843410076	AMRF HT 24h vs 0h_downregulated.csv
Direct comparison of interventions and timepoints	AMRF 24h vs 0h	Downregulated	ATP2C2	-3.40277751986689	6.48119007041667e-05	AMRF HT 24h vs 0h_downregulated.csv
Direct comparison of interventions and timepoints	AMRF 24h vs 0h	Downregulated	ATP2C2-AS1	-1.84514315162458	0.0085013098374862	AMRF HT 24h vs 0h_downregulated.csv
Direct comparison of interventions and timepoints	AMRF 24h vs 0h	Upregulated	ATP6V0E2-AS1	1.53896591317333	5.0788281573419e-06	AMRF HT 24h vs 0h_upregulated.csv
Direct comparison of interventions and timepoints	AMRF 24h vs 0h	Downregulated	AVIL	-2.10273298452006	0.0315676247994253	AMRF HT 24h vs 0h_downregulated.csv
Direct comparison of interventions and timepoints	AMRF 24h vs 0h	Downregulated	AXL	-3.07734138795895	1.65996944389899e-05	AMRF HT 24h vs 0h_downregulated.csv
Direct comparison of interventions and timepoints	AMRF 24h vs 0h	Downregulated	AZIN2	-2.53592139475488	1.50509333724262e-07	AMRF HT 24h vs 0h_downregulated.csv
Direct comparison of interventions and timepoints	AMRF 24h vs 0h	Downregulated	AZU1	-4.01790693142122	0.00696229251280791	AMRF HT 24h vs 0h_downregulated.csv
Direct comparison of interventions and timepoints	AMRF 24h vs 0h	Downregulated	B3GAT1	-1.99120826261106	0.0394364274480973	AMRF HT 24h vs 0h_downregulated.csv
Direct comparison of interventions and timepoints	AMRF 24h vs 0h	Downregulated	B3GNT7	-1.76063333043115	0.00184745316551702	AMRF HT 24h vs 0h_downregulated.csv
Direct comparison of interventions and timepoints	AMRF 24h vs 0h	Upregulated	B3GNT8	2.62229261677027	0.00289581026733325	AMRF HT 24h vs 0h_upregulated.csv
Direct comparison of interventions and timepoints	AMRF 24h vs 0h	Downregulated	B4GALNT2	-6.73334085783707	0.00220725715698458	AMRF HT 24h vs 0h_downregulated.csv
Direct comparison of interventions and timepoints	AMRF 24h vs 0h	Downregulated	B4GALNT3	-1.72532794097656	0.00648619936802902	AMRF HT 24h vs 0h_downregulated.csv
Direct comparison of interventions and timepoints	AMRF 24h vs 0h	Downregulated	B4GALNT4	-1.72231646179816	0.00703824374610788	AMRF HT 24h vs 0h_downregulated.csv
Direct comparison of interventions and timepoints	AMRF 24h vs 0h	Upregulated	B4GAT1-DT	2.50409380612744	0.000255334261790463	AMRF HT 24h vs 0h_upregulated.csv
Direct comparison of interventions and timepoints	AMRF 24h vs 0h	Downregulated	BAAT	-1.82333156065071	0.0191752510223889	AMRF HT 24h vs 0h_downregulated.csv
Direct comparison of interventions and timepoints	AMRF 24h vs 0h	Downregulated	BACH2	-2.9768034901316	0.027626551993553	AMRF HT 24h vs 0h_downregulated.csv
Direct comparison of interventions and timepoints	AMRF 24h vs 0h	Downregulated	BAG3	-2.53351396081447	0.00668917023764615	AMRF HT 24h vs 0h_downregulated.csv
Direct comparison of interventions and timepoints	AMRF 24h vs 0h	Downregulated	BATF2	-2.50804113044227	0.000604429764292269	AMRF HT 24h vs 0h_downregulated.csv
Direct comparison of interventions and timepoints	AMRF 24h vs 0h	Downregulated	BBC3	-2.51938076042666	2.30735755778859e-08	AMRF HT 24h vs 0h_downregulated.csv
Direct comparison of interventions and timepoints	AMRF 24h vs 0h	Upregulated	BBS1	1.67822047040756	0.0359871617921909	AMRF HT 24h vs 0h_upregulated.csv
Direct comparison of interventions and timepoints	AMRF 24h vs 0h	Upregulated	BBS12	2.40522613740675	0.000217874309585803	AMRF HT 24h vs 0h_upregulated.csv
Direct comparison of interventions and timepoints	AMRF 24h vs 0h	Upregulated	BCAN	1.70492112208738	0.028247922308697	AMRF HT 24h vs 0h_upregulated.csv
Direct comparison of interventions and timepoints	AMRF 24h vs 0h	Downregulated	BCAR3	-1.66016530038499	0.00214690052055796	AMRF HT 24h vs 0h_downregulated.csv
Direct comparison of interventions and timepoints	AMRF 24h vs 0h	Downregulated	BCL2L10	-2.37870490146554	0.00567040831207103	AMRF HT 24h vs 0h_downregulated.csv
Direct comparison of interventions and timepoints	AMRF 24h vs 0h	Downregulated	BEAN1	-2.78862152862485	0.000700687742234782	AMRF HT 24h vs 0h_downregulated.csv
Direct comparison of interventions and timepoints	AMRF 24h vs 0h	Downregulated	BEX2	-2.89418434305915	5.25622038811497e-05	AMRF HT 24h vs 0h_downregulated.csv
Direct comparison of interventions and timepoints	AMRF 24h vs 0h	Downregulated	BEX5	-1.53629280267935	0.0119775548883079	AMRF HT 24h vs 0h_downregulated.csv
Direct comparison of interventions and timepoints	AMRF 24h vs 0h	Downregulated	BHLHA15	-2.1320636269915	0.00872888547746747	AMRF HT 24h vs 0h_downregulated.csv
Direct comparison of interventions and timepoints	AMRF 24h vs 0h	Downregulated	BHLHE41	-2.15802207985088	0.0121690259122578	AMRF HT 24h vs 0h_downregulated.csv
Direct comparison of interventions and timepoints	AMRF 24h vs 0h	Upregulated	BIRC5	1.64739504414358	0.00370219005079051	AMRF HT 24h vs 0h_upregulated.csv
Direct comparison of interventions and timepoints	AMRF 24h vs 0h	Downregulated	BISPR	-1.79345420846632	0.0118155780999709	AMRF HT 24h vs 0h_downregulated.csv
Direct comparison of interventions and timepoints	AMRF 24h vs 0h	Downregulated	BMF	-2.33408305047385	0.0013521235045697	AMRF HT 24h vs 0h_downregulated.csv
Direct comparison of interventions and timepoints	AMRF 24h vs 0h	Upregulated	BMP4	1.89260559596609	0.00286150207158669	AMRF HT 24h vs 0h_upregulated.csv
Direct comparison of interventions and timepoints	AMRF 24h vs 0h	Downregulated	BMP6	-2.95664308514748	0.00954122590968376	AMRF HT 24h vs 0h_downregulated.csv
Direct comparison of interventions and timepoints	AMRF 24h vs 0h	Downregulated	BNIP3L	-2.2659660498541	1.44794736654516e-05	AMRF HT 24h vs 0h_downregulated.csv
Direct comparison of interventions and timepoints	AMRF 24h vs 0h	Downregulated	BOK	-1.89886353052345	0.0129547185093362	AMRF HT 24h vs 0h_downregulated.csv
Direct comparison of interventions and timepoints	AMRF 24h vs 0h	Upregulated	BORCS8	1.9238568506925	0.000823175242756274	AMRF HT 24h vs 0h_upregulated.csv
Direct comparison of interventions and timepoints	AMRF 24h vs 0h	Upregulated	BRCA2	1.51577878294939	0.000667577278817993	AMRF HT 24h vs 0h_upregulated.csv
Direct comparison of interventions and timepoints	AMRF 24h vs 0h	Downregulated	BRINP2	-5.50948880381454	0.000416740239009305	AMRF HT 24h vs 0h_downregulated.csv
Direct comparison of interventions and timepoints	AMRF 24h vs 0h	Upregulated	BRME1	1.81842174368185	5.65753814212043e-06	AMRF HT 24h vs 0h_upregulated.csv
Direct comparison of interventions and timepoints	AMRF 24h vs 0h	Downregulated	BRSK1	-4.13757573629706	2.74372325591574e-06	AMRF HT 24h vs 0h_downregulated.csv
Direct comparison of interventions and timepoints	AMRF 24h vs 0h	Downregulated	BRSK2	-1.85608380408777	0.000777522148512619	AMRF HT 24h vs 0h_downregulated.csv
Direct comparison of interventions and timepoints	AMRF 24h vs 0h	Downregulated	BST2	-2.24715502601263	0.0154887534849596	AMRF HT 24h vs 0h_downregulated.csv
Direct comparison of interventions and timepoints	AMRF 24h vs 0h	Upregulated	BUB1	1.60648747553086	0.0144407582901826	AMRF HT 24h vs 0h_upregulated.csv
Direct comparison of interventions and timepoints	AMRF 24h vs 0h	Downregulated	C11orf91	-4.55687371242116	0.0273701092364114	AMRF HT 24h vs 0h_downregulated.csv
Direct comparison of interventions and timepoints	AMRF 24h vs 0h	Downregulated	C11orf96	-4.01889587521008	9.61333999664535e-05	AMRF HT 24h vs 0h_downregulated.csv
Direct comparison of interventions and timepoints	AMRF 24h vs 0h	Downregulated	C13orf46	-1.88918761633274	0.000395195261286305	AMRF HT 24h vs 0h_downregulated.csv
Direct comparison of interventions and timepoints	AMRF 24h vs 0h	Downregulated	C16orf74	-2.26581223716787	9.4885033592641e-05	AMRF HT 24h vs 0h_downregulated.csv
Direct comparison of interventions and timepoints	AMRF 24h vs 0h	Downregulated	C18orf32	-1.79580908557369	0.000254598931037957	AMRF HT 24h vs 0h_downregulated.csv
Direct comparison of interventions and timepoints	AMRF 24h vs 0h	Upregulated	C19orf47	1.57850042521507	5.5127950085413e-05	AMRF HT 24h vs 0h_upregulated.csv
Direct comparison of interventions and timepoints	AMRF 24h vs 0h	Downregulated	C1R	-2.51778514274778	0.00114171844936771	AMRF HT 24h vs 0h_downregulated.csv
Direct comparison of interventions and timepoints	AMRF 24h vs 0h	Downregulated	C1S	-3.52898622505087	0.00237326603131649	AMRF HT 24h vs 0h_downregulated.csv
Direct comparison of interventions and timepoints	AMRF 24h vs 0h	Upregulated	C1orf53	2.10988216791015	4.59461767264398e-06	AMRF HT 24h vs 0h_upregulated.csv
Direct comparison of interventions and timepoints	AMRF 24h vs 0h	Upregulated	C20orf144	1.53474123126108	0.0453807785673507	AMRF HT 24h vs 0h_upregulated.csv
Direct comparison of interventions and timepoints	AMRF 24h vs 0h	Downregulated	C20orf203	-3.39146010170496	0.0441940933329742	AMRF HT 24h vs 0h_downregulated.csv
Direct comparison of interventions and timepoints	AMRF 24h vs 0h	Downregulated	C2CD4C	-3.32157283132477	0.0162862380379899	AMRF HT 24h vs 0h_downregulated.csv
Direct comparison of interventions and timepoints	AMRF 24h vs 0h	Upregulated	C2orf50	4.51207639126082	0.0124005895970708	AMRF HT 24h vs 0h_upregulated.csv
Direct comparison of interventions and timepoints	AMRF 24h vs 0h	Downregulated	C2orf74-DT	-23.3747204787155	0.0324430379162223	AMRF HT 24h vs 0h_downregulated.csv
Direct comparison of interventions and timepoints	AMRF 24h vs 0h	Downregulated	C5	-1.59618447976625	0.00359428053626235	AMRF HT 24h vs 0h_downregulated.csv
Direct comparison of interventions and timepoints	AMRF 24h vs 0h	Downregulated	C5AR1	-2.1880605136381	0.0107611459682747	AMRF HT 24h vs 0h_downregulated.csv
Direct comparison of interventions and timepoints	AMRF 24h vs 0h	Upregulated	C6orf163	1.96241937864313	0.0249986314642089	AMRF HT 24h vs 0h_upregulated.csv
Direct comparison of interventions and timepoints	AMRF 24h vs 0h	Upregulated	C7orf25	1.59049726643812	0.00348998734057775	AMRF HT 24h vs 0h_upregulated.csv
Direct comparison of interventions and timepoints	AMRF 24h vs 0h	Upregulated	C9orf163	1.61292948825317	0.00465264566622262	AMRF HT 24h vs 0h_upregulated.csv
Direct comparison of interventions and timepoints	AMRF 24h vs 0h	Upregulated	C9orf43	2.40081500053683	6.2377704290455e-14	AMRF HT 24h vs 0h_upregulated.csv
Direct comparison of interventions and timepoints	AMRF 24h vs 0h	Downregulated	CA7	-4.02144731490925	0.0025346407825917	AMRF HT 24h vs 0h_downregulated.csv
Direct comparison of interventions and timepoints	AMRF 24h vs 0h	Upregulated	CAB39L	1.67043022013415	1.12822081314309e-07	AMRF HT 24h vs 0h_upregulated.csv
Direct comparison of interventions and timepoints	AMRF 24h vs 0h	Upregulated	CABLES2	1.63320897131772	5.99458718874872e-05	AMRF HT 24h vs 0h_upregulated.csv
Direct comparison of interventions and timepoints	AMRF 24h vs 0h	Upregulated	CACNA1D	1.51384273050656	0.0340908021358716	AMRF HT 24h vs 0h_upregulated.csv
Direct comparison of interventions and timepoints	AMRF 24h vs 0h	Downregulated	CACNA1G	-4.04245265167069	0.00632877739914853	AMRF HT 24h vs 0h_downregulated.csv
Direct comparison of interventions and timepoints	AMRF 24h vs 0h	Downregulated	CACNA1H	-2.42074549283751	0.00655220417976135	AMRF HT 24h vs 0h_downregulated.csv
Direct comparison of interventions and timepoints	AMRF 24h vs 0h	Downregulated	CACNA2D4	-1.9028423320094	0.0356337099837614	AMRF HT 24h vs 0h_downregulated.csv
Direct comparison of interventions and timepoints	AMRF 24h vs 0h	Upregulated	CADM1	3.07352833846119	1.68443570183907e-06	AMRF HT 24h vs 0h_upregulated.csv
Direct comparison of interventions and timepoints	AMRF 24h vs 0h	Downregulated	CALCB	-6.13913801696445	0.00025855431277807	AMRF HT 24h vs 0h_downregulated.csv
Direct comparison of interventions and timepoints	AMRF 24h vs 0h	Downregulated	CALCOCO1	-2.09181231237066	3.14094619013088e-05	AMRF HT 24h vs 0h_downregulated.csv
Direct comparison of interventions and timepoints	AMRF 24h vs 0h	Upregulated	CALML3	4.34987422664049	0.000413405684422369	AMRF HT 24h vs 0h_upregulated.csv
Direct comparison of interventions and timepoints	AMRF 24h vs 0h	Downregulated	CAMK2N1	-2.0039308422706	0.00344580844128467	AMRF HT 24h vs 0h_downregulated.csv
Direct comparison of interventions and timepoints	AMRF 24h vs 0h	Downregulated	CAPG	-1.92910680404691	8.38463902282591e-05	AMRF HT 24h vs 0h_downregulated.csv
Direct comparison of interventions and timepoints	AMRF 24h vs 0h	Upregulated	CAPN10-DT	1.62408999889282	0.00383064019615468	AMRF HT 24h vs 0h_upregulated.csv
Direct comparison of interventions and timepoints	AMRF 24h vs 0h	Downregulated	CAPN12	-2.88219053917427	0.000454988868697685	AMRF HT 24h vs 0h_downregulated.csv
Direct comparison of interventions and timepoints	AMRF 24h vs 0h	Downregulated	CAPRIN2	-1.79452651003885	1.53140087155105e-05	AMRF HT 24h vs 0h_downregulated.csv
Direct comparison of interventions and timepoints	AMRF 24h vs 0h	Upregulated	CARD6	1.51178323843078	0.00496697029075164	AMRF HT 24h vs 0h_upregulated.csv
Direct comparison of interventions and timepoints	AMRF 24h vs 0h	Downregulated	CARS1	-1.7176661767707	2.64979014187276e-11	AMRF HT 24h vs 0h_downregulated.csv
Direct comparison of interventions and timepoints	AMRF 24h vs 0h	Downregulated	CASC16	-2.63199533688912	0.0169612841063572	AMRF HT 24h vs 0h_downregulated.csv
Direct comparison of interventions and timepoints	AMRF 24h vs 0h	Downregulated	CASKIN1	-2.39844514442921	7.30300649230373e-05	AMRF HT 24h vs 0h_downregulated.csv
Direct comparison of interventions and timepoints	AMRF 24h vs 0h	Downregulated	CASP10	-3.06999933886499	3.86054813902144e-06	AMRF HT 24h vs 0h_downregulated.csv
Direct comparison of interventions and timepoints	AMRF 24h vs 0h	Downregulated	CASS4	-2.63982717622098	0.00209503247238887	AMRF HT 24h vs 0h_downregulated.csv
Direct comparison of interventions and timepoints	AMRF 24h vs 0h	Downregulated	CATSPERG	-2.50839073912128	0.00614321771929413	AMRF HT 24h vs 0h_downregulated.csv
Direct comparison of interventions and timepoints	AMRF 24h vs 0h	Downregulated	CBS	-4.21637890346797	4.31581015407959e-09	AMRF HT 24h vs 0h_downregulated.csv
Direct comparison of interventions and timepoints	AMRF 24h vs 0h	Downregulated	CBX4	-1.54971512883606	9.46704805848892e-06	AMRF HT 24h vs 0h_downregulated.csv
Direct comparison of interventions and timepoints	AMRF 24h vs 0h	Downregulated	CCDC121	-3.50989457864944	1.08872236842942e-05	AMRF HT 24h vs 0h_downregulated.csv
Direct comparison of interventions and timepoints	AMRF 24h vs 0h	Upregulated	CCDC134	1.78863755683414	8.75410368638172e-06	AMRF HT 24h vs 0h_upregulated.csv
Direct comparison of interventions and timepoints	AMRF 24h vs 0h	Upregulated	CCDC183-AS1	2.43663343078375	9.48027649123502e-05	AMRF HT 24h vs 0h_upregulated.csv
Direct comparison of interventions and timepoints	AMRF 24h vs 0h	Downregulated	CCDC192	-1.7739022711529	0.00599738703395807	AMRF HT 24h vs 0h_downregulated.csv
Direct comparison of interventions and timepoints	AMRF 24h vs 0h	Downregulated	CCDC200	-2.98776260502657	0.0205599964517585	AMRF HT 24h vs 0h_downregulated.csv
Direct comparison of interventions and timepoints	AMRF 24h vs 0h	Downregulated	CCDC201	-4.54864230245488	0.00438794180667536	AMRF HT 24h vs 0h_downregulated.csv
Direct comparison of interventions and timepoints	AMRF 24h vs 0h	Upregulated	CCDC28A-AS1	1.53416371190759	0.0160263703004089	AMRF HT 24h vs 0h_upregulated.csv
Direct comparison of interventions and timepoints	AMRF 24h vs 0h	Upregulated	CCDC34	1.73446780890137	0.00586647854142322	AMRF HT 24h vs 0h_upregulated.csv
Direct comparison of interventions and timepoints	AMRF 24h vs 0h	Upregulated	CCDC65	2.71207059700679	0.00568694704407581	AMRF HT 24h vs 0h_upregulated.csv
Direct comparison of interventions and timepoints	AMRF 24h vs 0h	Upregulated	CCDC71	2.06739630064642	1.24464941671849e-06	AMRF HT 24h vs 0h_upregulated.csv
Direct comparison of interventions and timepoints	AMRF 24h vs 0h	Upregulated	CCDC87	2.35829284535336	0.00481421913552201	AMRF HT 24h vs 0h_upregulated.csv
Direct comparison of interventions and timepoints	AMRF 24h vs 0h	Downregulated	CCER2	-2.45440793568156	0.0414796262955485	AMRF HT 24h vs 0h_downregulated.csv
Direct comparison of interventions and timepoints	AMRF 24h vs 0h	Upregulated	CCL24	2.58345172602939	0.0115291605437938	AMRF HT 24h vs 0h_upregulated.csv
Direct comparison of interventions and timepoints	AMRF 24h vs 0h	Downregulated	CCN1	-3.35883524324649	0.000127536905487615	AMRF HT 24h vs 0h_downregulated.csv
Direct comparison of interventions and timepoints	AMRF 24h vs 0h	Downregulated	CCN2	-2.93230887264512	0.000108868587460088	AMRF HT 24h vs 0h_downregulated.csv
Direct comparison of interventions and timepoints	AMRF 24h vs 0h	Upregulated	CCNA2	1.72466991588187	0.0125268564176423	AMRF HT 24h vs 0h_upregulated.csv
Direct comparison of interventions and timepoints	AMRF 24h vs 0h	Upregulated	CCNB1	2.07289790157493	0.000794016483153236	AMRF HT 24h vs 0h_upregulated.csv
Direct comparison of interventions and timepoints	AMRF 24h vs 0h	Downregulated	CCNB1IP1	-1.60487100300992	2.11039678794937e-06	AMRF HT 24h vs 0h_downregulated.csv
Direct comparison of interventions and timepoints	AMRF 24h vs 0h	Upregulated	CCNB3	1.5165315986295	0.0117573558006714	AMRF HT 24h vs 0h_upregulated.csv
Direct comparison of interventions and timepoints	AMRF 24h vs 0h	Downregulated	CCND2	-3.13248445095255	0.0226227890452972	AMRF HT 24h vs 0h_downregulated.csv
Direct comparison of interventions and timepoints	AMRF 24h vs 0h	Upregulated	CCNF	2.19020627216356	0.000353960968857509	AMRF HT 24h vs 0h_upregulated.csv
Direct comparison of interventions and timepoints	AMRF 24h vs 0h	Downregulated	CCNP	-2.00296080464258	0.0371689832710419	AMRF HT 24h vs 0h_downregulated.csv
Direct comparison of interventions and timepoints	AMRF 24h vs 0h	Downregulated	CCPG1	-2.50591324430717	7.06325330200903e-15	AMRF HT 24h vs 0h_downregulated.csv
Direct comparison of interventions and timepoints	AMRF 24h vs 0h	Upregulated	CCR3	3.5493118563113	0.017574262398918	AMRF HT 24h vs 0h_upregulated.csv
Direct comparison of interventions and timepoints	AMRF 24h vs 0h	Upregulated	CCT7P2	3.64303574046456	0.000105926533805893	AMRF HT 24h vs 0h_upregulated.csv
Direct comparison of interventions and timepoints	AMRF 24h vs 0h	Upregulated	CD101-AS1	2.06823453720837	0.0180225783880727	AMRF HT 24h vs 0h_upregulated.csv
Direct comparison of interventions and timepoints	AMRF 24h vs 0h	Downregulated	CD22	-2.33470581865793	0.0311055228714118	AMRF HT 24h vs 0h_downregulated.csv
Direct comparison of interventions and timepoints	AMRF 24h vs 0h	Upregulated	CD36	7.33916722656375	2.24605830758812e-12	AMRF HT 24h vs 0h_upregulated.csv
Direct comparison of interventions and timepoints	AMRF 24h vs 0h	Downregulated	CD38	-2.07753902484467	0.0272370291979776	AMRF HT 24h vs 0h_downregulated.csv
Direct comparison of interventions and timepoints	AMRF 24h vs 0h	Downregulated	CD55	-3.0803497647501	0.000974546985794359	AMRF HT 24h vs 0h_downregulated.csv
Direct comparison of interventions and timepoints	AMRF 24h vs 0h	Upregulated	CD63-AS1	1.71015468998555	7.49093594797272e-09	AMRF HT 24h vs 0h_upregulated.csv
Direct comparison of interventions and timepoints	AMRF 24h vs 0h	Downregulated	CD72	-2.49504150893014	3.05911874710117e-06	AMRF HT 24h vs 0h_downregulated.csv
Direct comparison of interventions and timepoints	AMRF 24h vs 0h	Downregulated	CD79B	-5.38445253447208	0.00841007167345391	AMRF HT 24h vs 0h_downregulated.csv
Direct comparison of interventions and timepoints	AMRF 24h vs 0h	Upregulated	CDC20	1.59075765423399	0.000831883033014179	AMRF HT 24h vs 0h_upregulated.csv
Direct comparison of interventions and timepoints	AMRF 24h vs 0h	Downregulated	CDC37L1-DT	-1.57905693165029	0.00769515800550059	AMRF HT 24h vs 0h_downregulated.csv
Direct comparison of interventions and timepoints	AMRF 24h vs 0h	Downregulated	CDC42EP1	-1.66437368779005	1.66059943431247e-08	AMRF HT 24h vs 0h_downregulated.csv
Direct comparison of interventions and timepoints	AMRF 24h vs 0h	Downregulated	CDC42EP5	-2.14759799616571	0.00451061610920315	AMRF HT 24h vs 0h_downregulated.csv
Direct comparison of interventions and timepoints	AMRF 24h vs 0h	Upregulated	CDCA2	1.54221082652875	0.00384885362815702	AMRF HT 24h vs 0h_upregulated.csv
Direct comparison of interventions and timepoints	AMRF 24h vs 0h	Upregulated	CDCA3	1.967901686061	0.00283817621822267	AMRF HT 24h vs 0h_upregulated.csv
Direct comparison of interventions and timepoints	AMRF 24h vs 0h	Downregulated	CDHR1	-7.2869417589249	0.000297661734611652	AMRF HT 24h vs 0h_downregulated.csv
Direct comparison of interventions and timepoints	AMRF 24h vs 0h	Downregulated	CDKN1A	-3.26801655782116	6.24112291506881e-07	AMRF HT 24h vs 0h_downregulated.csv
Direct comparison of interventions and timepoints	AMRF 24h vs 0h	Upregulated	CDKN2C	1.78099558207134	0.0222646799648584	AMRF HT 24h vs 0h_upregulated.csv
Direct comparison of interventions and timepoints	AMRF 24h vs 0h	Downregulated	CDO1	-4.84585923297827	0.00414464914843147	AMRF HT 24h vs 0h_downregulated.csv
Direct comparison of interventions and timepoints	AMRF 24h vs 0h	Downregulated	CDRT4	-4.27413649991118	0.0497557166800537	AMRF HT 24h vs 0h_downregulated.csv
Direct comparison of interventions and timepoints	AMRF 24h vs 0h	Downregulated	CEACAM19	-2.71875957791016	0.00183427092108768	AMRF HT 24h vs 0h_downregulated.csv
Direct comparison of interventions and timepoints	AMRF 24h vs 0h	Upregulated	CEBPA-DT	2.82307205908051	6.18981055016756e-06	AMRF HT 24h vs 0h_upregulated.csv
Direct comparison of interventions and timepoints	AMRF 24h vs 0h	Downregulated	CEBPB	-2.12705315094959	3.67217014655799e-11	AMRF HT 24h vs 0h_downregulated.csv
Direct comparison of interventions and timepoints	AMRF 24h vs 0h	Downregulated	CEBPG	-2.00742851464086	2.26203948924449e-07	AMRF HT 24h vs 0h_downregulated.csv
Direct comparison of interventions and timepoints	AMRF 24h vs 0h	Downregulated	CELP	-5.98854776649342	0.0172076180887006	AMRF HT 24h vs 0h_downregulated.csv
Direct comparison of interventions and timepoints	AMRF 24h vs 0h	Upregulated	CENPA	1.66417857393061	0.0291142037077389	AMRF HT 24h vs 0h_upregulated.csv
Direct comparison of interventions and timepoints	AMRF 24h vs 0h	Upregulated	CENPF	1.97591259768187	0.00385561854007127	AMRF HT 24h vs 0h_upregulated.csv
Direct comparison of interventions and timepoints	AMRF 24h vs 0h	Upregulated	CENPI	2.3727961589951	0.000582354678340421	AMRF HT 24h vs 0h_upregulated.csv
Direct comparison of interventions and timepoints	AMRF 24h vs 0h	Upregulated	CENPO	1.68733453470121	4.29296229673367e-05	AMRF HT 24h vs 0h_upregulated.csv
Direct comparison of interventions and timepoints	AMRF 24h vs 0h	Upregulated	CENPP	1.72097040456122	6.14763800577849e-06	AMRF HT 24h vs 0h_upregulated.csv
Direct comparison of interventions and timepoints	AMRF 24h vs 0h	Upregulated	CENPS	1.52863787653074	0.00366114649094191	AMRF HT 24h vs 0h_upregulated.csv
Direct comparison of interventions and timepoints	AMRF 24h vs 0h	Upregulated	CEP131	1.5396475346622	9.43184278179557e-06	AMRF HT 24h vs 0h_upregulated.csv
Direct comparison of interventions and timepoints	AMRF 24h vs 0h	Downregulated	CERS1	-1.65297870311431	0.0128152214466999	AMRF HT 24h vs 0h_downregulated.csv
Direct comparison of interventions and timepoints	AMRF 24h vs 0h	Upregulated	CFAP119	1.70809832237838	0.0019682102725196	AMRF HT 24h vs 0h_upregulated.csv
Direct comparison of interventions and timepoints	AMRF 24h vs 0h	Downregulated	CFAP53	-1.71461889338513	0.0105073967217553	AMRF HT 24h vs 0h_downregulated.csv
Direct comparison of interventions and timepoints	AMRF 24h vs 0h	Downregulated	CFAP65	-4.11643822985614	0.000167946343334014	AMRF HT 24h vs 0h_downregulated.csv
Direct comparison of interventions and timepoints	AMRF 24h vs 0h	Downregulated	CFAP92	-1.60412510697245	0.0162900348061841	AMRF HT 24h vs 0h_downregulated.csv
Direct comparison of interventions and timepoints	AMRF 24h vs 0h	Downregulated	CFAP97D1	-4.4233359378595	0.0236077701736329	AMRF HT 24h vs 0h_downregulated.csv
Direct comparison of interventions and timepoints	AMRF 24h vs 0h	Downregulated	CFLAR-AS1	-3.05632802339488	0.0413835877891371	AMRF HT 24h vs 0h_downregulated.csv
Direct comparison of interventions and timepoints	AMRF 24h vs 0h	Downregulated	CGB5	-3.22217474068619	0.0123941695322996	AMRF HT 24h vs 0h_downregulated.csv
Direct comparison of interventions and timepoints	AMRF 24h vs 0h	Upregulated	CGNL1	2.40246507212338	0.00992996251598974	AMRF HT 24h vs 0h_upregulated.csv
Direct comparison of interventions and timepoints	AMRF 24h vs 0h	Downregulated	CHAC1	-2.76761709878931	1.13929764883394e-05	AMRF HT 24h vs 0h_downregulated.csv
Direct comparison of interventions and timepoints	AMRF 24h vs 0h	Upregulated	CHI3L1	2.59796500332745	0.0351916482194412	AMRF HT 24h vs 0h_upregulated.csv
Direct comparison of interventions and timepoints	AMRF 24h vs 0h	Upregulated	CHKB-DT	2.28041363810525	1.09990359037797e-05	AMRF HT 24h vs 0h_upregulated.csv
Direct comparison of interventions and timepoints	AMRF 24h vs 0h	Upregulated	CHODL	1.82910616074227	0.0014029322265736	AMRF HT 24h vs 0h_upregulated.csv
Direct comparison of interventions and timepoints	AMRF 24h vs 0h	Downregulated	CHRD	-3.21745845255923	0.00849958924015152	AMRF HT 24h vs 0h_downregulated.csv
Direct comparison of interventions and timepoints	AMRF 24h vs 0h	Downregulated	CHRM3-AS2	-4.47119290133101	0.00207100685859529	AMRF HT 24h vs 0h_downregulated.csv
Direct comparison of interventions and timepoints	AMRF 24h vs 0h	Downregulated	CHRM4	-2.84041486076439	0.000200443889408018	AMRF HT 24h vs 0h_downregulated.csv
Direct comparison of interventions and timepoints	AMRF 24h vs 0h	Downregulated	CHRM5	-4.682515375903	0.0458659606258602	AMRF HT 24h vs 0h_downregulated.csv
Direct comparison of interventions and timepoints	AMRF 24h vs 0h	Downregulated	CHRNA2	-5.39851230866661	0.0145553580805378	AMRF HT 24h vs 0h_downregulated.csv
Direct comparison of interventions and timepoints	AMRF 24h vs 0h	Upregulated	CHTF18	1.69773972335299	0.00449673248495416	AMRF HT 24h vs 0h_upregulated.csv
Direct comparison of interventions and timepoints	AMRF 24h vs 0h	Downregulated	CILP2	-2.26178761529661	5.65277152204484e-06	AMRF HT 24h vs 0h_downregulated.csv
Direct comparison of interventions and timepoints	AMRF 24h vs 0h	Downregulated	CIMAP1B	-4.28063338039405	0.0191752510223889	AMRF HT 24h vs 0h_downregulated.csv
Direct comparison of interventions and timepoints	AMRF 24h vs 0h	Upregulated	CIP2A	1.89234853156819	0.000511364039407809	AMRF HT 24h vs 0h_upregulated.csv
Direct comparison of interventions and timepoints	AMRF 24h vs 0h	Upregulated	CIRBP-AS1	2.22713658920656	2.71798082795733e-05	AMRF HT 24h vs 0h_upregulated.csv
Direct comparison of interventions and timepoints	AMRF 24h vs 0h	Downregulated	CITED2	-2.15094423041856	0.00019222988535812	AMRF HT 24h vs 0h_downregulated.csv
Direct comparison of interventions and timepoints	AMRF 24h vs 0h	Upregulated	CKAP2L	1.54565852844128	0.0296585708804623	AMRF HT 24h vs 0h_upregulated.csv
Direct comparison of interventions and timepoints	AMRF 24h vs 0h	Downregulated	CKAP4	-1.54888389236258	0.0165768217430944	AMRF HT 24h vs 0h_downregulated.csv
Direct comparison of interventions and timepoints	AMRF 24h vs 0h	Downregulated	CKB	-1.73870672419382	0.00103264246786411	AMRF HT 24h vs 0h_downregulated.csv
Direct comparison of interventions and timepoints	AMRF 24h vs 0h	Downregulated	CLCNKB	-3.02549860592014	0.0471939941116471	AMRF HT 24h vs 0h_downregulated.csv
Direct comparison of interventions and timepoints	AMRF 24h vs 0h	Downregulated	CLDN15	-2.00490520110972	8.58637268188263e-07	AMRF HT 24h vs 0h_downregulated.csv
Direct comparison of interventions and timepoints	AMRF 24h vs 0h	Downregulated	CLDN16	-1.99091824373951	0.0175188933829873	AMRF HT 24h vs 0h_downregulated.csv
Direct comparison of interventions and timepoints	AMRF 24h vs 0h	Downregulated	CLDN6	-3.66082229205237	0.000158012441191454	AMRF HT 24h vs 0h_downregulated.csv
Direct comparison of interventions and timepoints	AMRF 24h vs 0h	Downregulated	CLDN7	-2.90679569662957	0.00148963957941775	AMRF HT 24h vs 0h_downregulated.csv
Direct comparison of interventions and timepoints	AMRF 24h vs 0h	Downregulated	CLDN9	-2.56893125142675	0.00580523837357778	AMRF HT 24h vs 0h_downregulated.csv
Direct comparison of interventions and timepoints	AMRF 24h vs 0h	Downregulated	CLEC4A	-2.15814796646272	0.0216076744356212	AMRF HT 24h vs 0h_downregulated.csv
Direct comparison of interventions and timepoints	AMRF 24h vs 0h	Downregulated	CLGN	-1.92231020384743	0.0159310538229128	AMRF HT 24h vs 0h_downregulated.csv
Direct comparison of interventions and timepoints	AMRF 24h vs 0h	Downregulated	CLHC1	-1.5336851018168	0.000331611358528724	AMRF HT 24h vs 0h_downregulated.csv
Direct comparison of interventions and timepoints	AMRF 24h vs 0h	Downregulated	CLIC4	-1.92823093297719	1.71317185944946e-05	AMRF HT 24h vs 0h_downregulated.csv
Direct comparison of interventions and timepoints	AMRF 24h vs 0h	Downregulated	CLK1	-1.58478045950179	0.000155990955978262	AMRF HT 24h vs 0h_downregulated.csv
Direct comparison of interventions and timepoints	AMRF 24h vs 0h	Downregulated	CLMN	-2.72511564143365	7.16614409971239e-07	AMRF HT 24h vs 0h_downregulated.csv
Direct comparison of interventions and timepoints	AMRF 24h vs 0h	Upregulated	CLSPN	1.89045189208049	6.53669631708049e-07	AMRF HT 24h vs 0h_upregulated.csv
Direct comparison of interventions and timepoints	AMRF 24h vs 0h	Downregulated	CLTRN	-1.57671991026467	0.00268092648177339	AMRF HT 24h vs 0h_downregulated.csv
Direct comparison of interventions and timepoints	AMRF 24h vs 0h	Downregulated	CMKLR2	-2.90117953762706	2.71724675568788e-05	AMRF HT 24h vs 0h_downregulated.csv
Direct comparison of interventions and timepoints	AMRF 24h vs 0h	Downregulated	COL13A1	-4.4582639974673	0.0261854732528429	AMRF HT 24h vs 0h_downregulated.csv
Direct comparison of interventions and timepoints	AMRF 24h vs 0h	Downregulated	COL26A1	-2.40004474171654	0.00766861597495315	AMRF HT 24h vs 0h_downregulated.csv
Direct comparison of interventions and timepoints	AMRF 24h vs 0h	Downregulated	COL2A1	-2.77211374049945	0.00293468594655624	AMRF HT 24h vs 0h_downregulated.csv
Direct comparison of interventions and timepoints	AMRF 24h vs 0h	Upregulated	COL4A2-AS2	3.23641701272114	0.0124268275714414	AMRF HT 24h vs 0h_upregulated.csv
Direct comparison of interventions and timepoints	AMRF 24h vs 0h	Downregulated	COL4A6	-24.6848077446051	0.0185572517379142	AMRF HT 24h vs 0h_downregulated.csv
Direct comparison of interventions and timepoints	AMRF 24h vs 0h	Downregulated	COL7A1	-2.09880152007557	4.25864001957578e-05	AMRF HT 24h vs 0h_downregulated.csv
Direct comparison of interventions and timepoints	AMRF 24h vs 0h	Downregulated	COL8A2	-3.24841730765077	0.0174083119106663	AMRF HT 24h vs 0h_downregulated.csv
Direct comparison of interventions and timepoints	AMRF 24h vs 0h	Downregulated	COL9A2	-1.69788327224492	0.0455738355902357	AMRF HT 24h vs 0h_downregulated.csv
Direct comparison of interventions and timepoints	AMRF 24h vs 0h	Upregulated	COPS8-DT	2.193303597885	0.00343955873240271	AMRF HT 24h vs 0h_upregulated.csv
Direct comparison of interventions and timepoints	AMRF 24h vs 0h	Upregulated	CORIN	3.55538481441447	0.000734325821687115	AMRF HT 24h vs 0h_upregulated.csv
Direct comparison of interventions and timepoints	AMRF 24h vs 0h	Downregulated	CORO2A	-1.86801264326963	0.000386285392306677	AMRF HT 24h vs 0h_downregulated.csv
Direct comparison of interventions and timepoints	AMRF 24h vs 0h	Downregulated	CORO2B	-2.8532181912071	0.00264177427447977	AMRF HT 24h vs 0h_downregulated.csv
Direct comparison of interventions and timepoints	AMRF 24h vs 0h	Downregulated	COX6B2	-3.16421748285316	0.0292673197198326	AMRF HT 24h vs 0h_downregulated.csv
Direct comparison of interventions and timepoints	AMRF 24h vs 0h	Downregulated	CP	-2.96176994480879	0.0478646641420208	AMRF HT 24h vs 0h_downregulated.csv
Direct comparison of interventions and timepoints	AMRF 24h vs 0h	Downregulated	CPEB2	-2.74779644486919	0.0265514891257215	AMRF HT 24h vs 0h_downregulated.csv
Direct comparison of interventions and timepoints	AMRF 24h vs 0h	Downregulated	CPEB3	-1.58755550470686	0.000138028351969933	AMRF HT 24h vs 0h_downregulated.csv
Direct comparison of interventions and timepoints	AMRF 24h vs 0h	Upregulated	CPLX2	2.75681572742487	0.00166204277393573	AMRF HT 24h vs 0h_upregulated.csv
Direct comparison of interventions and timepoints	AMRF 24h vs 0h	Downregulated	CPNE5	-1.78312867767417	0.0493082371053151	AMRF HT 24h vs 0h_downregulated.csv
Direct comparison of interventions and timepoints	AMRF 24h vs 0h	Upregulated	CPVL	1.69377106545235	0.0302339820402119	AMRF HT 24h vs 0h_upregulated.csv
Direct comparison of interventions and timepoints	AMRF 24h vs 0h	Upregulated	CRAT37	4.70224807379853	0.0130336063099427	AMRF HT 24h vs 0h_upregulated.csv
Direct comparison of interventions and timepoints	AMRF 24h vs 0h	Downregulated	CREB3L2	-2.07728141921627	2.3369028362097e-10	AMRF HT 24h vs 0h_downregulated.csv
Direct comparison of interventions and timepoints	AMRF 24h vs 0h	Downregulated	CREB5	-3.70837272135023	6.45174621538749e-12	AMRF HT 24h vs 0h_downregulated.csv
Direct comparison of interventions and timepoints	AMRF 24h vs 0h	Downregulated	CRELD1	-1.70054356441675	2.35170624356027e-09	AMRF HT 24h vs 0h_downregulated.csv
Direct comparison of interventions and timepoints	AMRF 24h vs 0h	Upregulated	CRYBB3	2.22254268714555	0.0145553580805378	AMRF HT 24h vs 0h_upregulated.csv
Direct comparison of interventions and timepoints	AMRF 24h vs 0h	Downregulated	CRYL1	-2.51464488363452	1.57318167472999e-14	AMRF HT 24h vs 0h_downregulated.csv
Direct comparison of interventions and timepoints	AMRF 24h vs 0h	Upregulated	CSKMT	2.2788999364835	2.36806400663832e-09	AMRF HT 24h vs 0h_upregulated.csv
Direct comparison of interventions and timepoints	AMRF 24h vs 0h	Downregulated	CSRNP1	-1.56041332105423	0.000479948024618746	AMRF HT 24h vs 0h_downregulated.csv
Direct comparison of interventions and timepoints	AMRF 24h vs 0h	Upregulated	CST1	3.10352347040704	0.0182391646659063	AMRF HT 24h vs 0h_upregulated.csv
Direct comparison of interventions and timepoints	AMRF 24h vs 0h	Downregulated	CSTA	-3.71301376360319	7.60141636458088e-05	AMRF HT 24h vs 0h_downregulated.csv
Direct comparison of interventions and timepoints	AMRF 24h vs 0h	Downregulated	CTIF	-1.72961348760268	0.000925625590320826	AMRF HT 24h vs 0h_downregulated.csv
Direct comparison of interventions and timepoints	AMRF 24h vs 0h	Downregulated	CTRC	-3.71362470983616	0.0140876793144413	AMRF HT 24h vs 0h_downregulated.csv
Direct comparison of interventions and timepoints	AMRF 24h vs 0h	Upregulated	CTSA	1.55164031069462	0.000603505613956014	AMRF HT 24h vs 0h_upregulated.csv
Direct comparison of interventions and timepoints	AMRF 24h vs 0h	Downregulated	CTSK	-1.80686457264492	0.0396657991786653	AMRF HT 24h vs 0h_downregulated.csv
Direct comparison of interventions and timepoints	AMRF 24h vs 0h	Downregulated	CTSS	-2.11771770053813	0.0437161950942054	AMRF HT 24h vs 0h_downregulated.csv
Direct comparison of interventions and timepoints	AMRF 24h vs 0h	Downregulated	CXCR4	-2.06346578511079	0.0479058074037435	AMRF HT 24h vs 0h_downregulated.csv
Direct comparison of interventions and timepoints	AMRF 24h vs 0h	Upregulated	CXXC5-AS1	3.62015216578688	0.0362156567844692	AMRF HT 24h vs 0h_upregulated.csv
Direct comparison of interventions and timepoints	AMRF 24h vs 0h	Upregulated	CYBB	1.7976746833865	0.00868335698697782	AMRF HT 24h vs 0h_upregulated.csv
Direct comparison of interventions and timepoints	AMRF 24h vs 0h	Upregulated	CYP17A1	1.75430513824349	0.0481079511427408	AMRF HT 24h vs 0h_upregulated.csv
Direct comparison of interventions and timepoints	AMRF 24h vs 0h	Downregulated	CYP26A1	-2.80690414260709	0.000852213524733284	AMRF HT 24h vs 0h_downregulated.csv
Direct comparison of interventions and timepoints	AMRF 24h vs 0h	Downregulated	CYP26B1	-2.47260054854225	0.00537090520399531	AMRF HT 24h vs 0h_downregulated.csv
Direct comparison of interventions and timepoints	AMRF 24h vs 0h	Downregulated	CYP3A5	-1.81787546565746	0.0470797303249016	AMRF HT 24h vs 0h_downregulated.csv
Direct comparison of interventions and timepoints	AMRF 24h vs 0h	Downregulated	CYP4F2	-3.10893389366137	0.0243299738193558	AMRF HT 24h vs 0h_downregulated.csv
Direct comparison of interventions and timepoints	AMRF 24h vs 0h	Downregulated	CYS1	-2.41974628878491	0.0191627532935637	AMRF HT 24h vs 0h_downregulated.csv
Direct comparison of interventions and timepoints	AMRF 24h vs 0h	Downregulated	CYTOR	-1.83231323133159	2.58663953044633e-07	AMRF HT 24h vs 0h_downregulated.csv
Direct comparison of interventions and timepoints	AMRF 24h vs 0h	Upregulated	DACH1	2.23244862842396	0.00470043014283846	AMRF HT 24h vs 0h_upregulated.csv
Direct comparison of interventions and timepoints	AMRF 24h vs 0h	Downregulated	DCAF4L1	-2.12925030689663	0.0340024057075562	AMRF HT 24h vs 0h_downregulated.csv
Direct comparison of interventions and timepoints	AMRF 24h vs 0h	Downregulated	DCAF8-DT	-1.79439245343136	0.0162487736492871	AMRF HT 24h vs 0h_downregulated.csv
Direct comparison of interventions and timepoints	AMRF 24h vs 0h	Upregulated	DCC	16.7450465343734	3.78240678182315e-14	AMRF HT 24h vs 0h_upregulated.csv
Direct comparison of interventions and timepoints	AMRF 24h vs 0h	Downregulated	DCLK3	-7.59793873734133	0.0174094220773141	AMRF HT 24h vs 0h_downregulated.csv
Direct comparison of interventions and timepoints	AMRF 24h vs 0h	Upregulated	DCT	2.32818001120106	0.0019906156079477	AMRF HT 24h vs 0h_upregulated.csv
Direct comparison of interventions and timepoints	AMRF 24h vs 0h	Upregulated	DDC	2.38613501512998	0.0285033729921903	AMRF HT 24h vs 0h_upregulated.csv
Direct comparison of interventions and timepoints	AMRF 24h vs 0h	Upregulated	DDIAS	1.92228368180117	2.62520444664272e-06	AMRF HT 24h vs 0h_upregulated.csv
Direct comparison of interventions and timepoints	AMRF 24h vs 0h	Downregulated	DDIT4	-3.83999517207482	1.69090460364507e-11	AMRF HT 24h vs 0h_downregulated.csv
Direct comparison of interventions and timepoints	AMRF 24h vs 0h	Downregulated	DDR1	-1.53814819380017	0.000252076254596921	AMRF HT 24h vs 0h_downregulated.csv
Direct comparison of interventions and timepoints	AMRF 24h vs 0h	Downregulated	DDX59-AS1	-2.38934814433817	0.00125490401338015	AMRF HT 24h vs 0h_downregulated.csv
Direct comparison of interventions and timepoints	AMRF 24h vs 0h	Downregulated	DEGS2	-2.92573397590485	0.0492936890339558	AMRF HT 24h vs 0h_downregulated.csv
Direct comparison of interventions and timepoints	AMRF 24h vs 0h	Upregulated	DELEC1	1.93977505393501	0.0434485925843277	AMRF HT 24h vs 0h_upregulated.csv
Direct comparison of interventions and timepoints	AMRF 24h vs 0h	Downregulated	DENND2C	-2.53993813685989	0.0132106176761378	AMRF HT 24h vs 0h_downregulated.csv
Direct comparison of interventions and timepoints	AMRF 24h vs 0h	Downregulated	DENND3	-2.85739081302966	6.43407053384939e-07	AMRF HT 24h vs 0h_downregulated.csv
Direct comparison of interventions and timepoints	AMRF 24h vs 0h	Upregulated	DEPDC1	1.57191773783139	0.0169583495379491	AMRF HT 24h vs 0h_upregulated.csv
Direct comparison of interventions and timepoints	AMRF 24h vs 0h	Upregulated	DEPDC1B	1.52549355144005	0.0202213407517999	AMRF HT 24h vs 0h_upregulated.csv
Direct comparison of interventions and timepoints	AMRF 24h vs 0h	Downregulated	DEPTOR	-1.96698884305956	2.48269662734836e-07	AMRF HT 24h vs 0h_downregulated.csv
Direct comparison of interventions and timepoints	AMRF 24h vs 0h	Upregulated	DGAT2	1.64545810813293	0.00684915147614868	AMRF HT 24h vs 0h_upregulated.csv
Direct comparison of interventions and timepoints	AMRF 24h vs 0h	Downregulated	DGAT2L7P	-3.6232036541972	0.00509917447523114	AMRF HT 24h vs 0h_downregulated.csv
Direct comparison of interventions and timepoints	AMRF 24h vs 0h	Upregulated	DGCR11	1.509223454868	0.000253112817261527	AMRF HT 24h vs 0h_upregulated.csv
Direct comparison of interventions and timepoints	AMRF 24h vs 0h	Downregulated	DHRS3	-4.25656033889439	2.42251898057432e-10	AMRF HT 24h vs 0h_downregulated.csv
Direct comparison of interventions and timepoints	AMRF 24h vs 0h	Upregulated	DIRAS2	2.15940642315431	0.0333000539130906	AMRF HT 24h vs 0h_upregulated.csv
Direct comparison of interventions and timepoints	AMRF 24h vs 0h	Upregulated	DISC1	2.22193666794792	0.00470043014283846	AMRF HT 24h vs 0h_upregulated.csv
Direct comparison of interventions and timepoints	AMRF 24h vs 0h	Downregulated	DKKL1	-3.28981088153259	0.0211671551830819	AMRF HT 24h vs 0h_downregulated.csv
Direct comparison of interventions and timepoints	AMRF 24h vs 0h	Upregulated	DLEU2	1.94015087537387	0.000146338749137256	AMRF HT 24h vs 0h_upregulated.csv
Direct comparison of interventions and timepoints	AMRF 24h vs 0h	Upregulated	DLG1-AS1	3.19471202079752	0.00234643382403476	AMRF HT 24h vs 0h_upregulated.csv
Direct comparison of interventions and timepoints	AMRF 24h vs 0h	Downregulated	DLG4	-1.8814154009851	1.02633050600064e-05	AMRF HT 24h vs 0h_downregulated.csv
Direct comparison of interventions and timepoints	AMRF 24h vs 0h	Downregulated	DLGAP1	-1.72630873830678	0.0178410537314306	AMRF HT 24h vs 0h_downregulated.csv
Direct comparison of interventions and timepoints	AMRF 24h vs 0h	Upregulated	DLGAP5	1.59886630741679	0.0215201950407194	AMRF HT 24h vs 0h_upregulated.csv
Direct comparison of interventions and timepoints	AMRF 24h vs 0h	Downregulated	DLK2	-1.72979324571367	0.0293522846695743	AMRF HT 24h vs 0h_downregulated.csv
Direct comparison of interventions and timepoints	AMRF 24h vs 0h	Downregulated	DLL1	-2.58879677999434	0.00588211777234145	AMRF HT 24h vs 0h_downregulated.csv
Direct comparison of interventions and timepoints	AMRF 24h vs 0h	Downregulated	DLX2	-3.35185694673406	9.19026166243058e-08	AMRF HT 24h vs 0h_downregulated.csv
Direct comparison of interventions and timepoints	AMRF 24h vs 0h	Downregulated	DLX4	-1.59897381638633	0.0180066187433757	AMRF HT 24h vs 0h_downregulated.csv
Direct comparison of interventions and timepoints	AMRF 24h vs 0h	Downregulated	DMGDH	-4.53733244463737	3.78949392214834e-09	AMRF HT 24h vs 0h_downregulated.csv
Direct comparison of interventions and timepoints	AMRF 24h vs 0h	Downregulated	DMPK	-1.85134900871517	0.000138716386138224	AMRF HT 24h vs 0h_downregulated.csv
Direct comparison of interventions and timepoints	AMRF 24h vs 0h	Downregulated	DMRTA1	-3.31999635709914	8.13110067833879e-06	AMRF HT 24h vs 0h_downregulated.csv
Direct comparison of interventions and timepoints	AMRF 24h vs 0h	Upregulated	DNA2	1.59498143144118	0.00128306380034297	AMRF HT 24h vs 0h_upregulated.csv
Direct comparison of interventions and timepoints	AMRF 24h vs 0h	Upregulated	DNAAF8	1.61704909166425	0.00670357161447998	AMRF HT 24h vs 0h_upregulated.csv
Direct comparison of interventions and timepoints	AMRF 24h vs 0h	Downregulated	DNAH2	-1.99938415471244	0.0270581620629109	AMRF HT 24h vs 0h_downregulated.csv
Direct comparison of interventions and timepoints	AMRF 24h vs 0h	Downregulated	DNAJA4	-2.30362075764274	0.0285033729921903	AMRF HT 24h vs 0h_downregulated.csv
Direct comparison of interventions and timepoints	AMRF 24h vs 0h	Downregulated	DNAJB1	-2.91671876153992	0.000221622813376404	AMRF HT 24h vs 0h_downregulated.csv
Direct comparison of interventions and timepoints	AMRF 24h vs 0h	Downregulated	DNAJB4	-2.20358418702592	0.00107046724202522	AMRF HT 24h vs 0h_downregulated.csv
Direct comparison of interventions and timepoints	AMRF 24h vs 0h	Downregulated	DNAJB5-DT	-5.59652341283721	0.0254851798206881	AMRF HT 24h vs 0h_downregulated.csv
Direct comparison of interventions and timepoints	AMRF 24h vs 0h	Downregulated	DNAJB9	-2.64004498205717	8.21943964937633e-06	AMRF HT 24h vs 0h_downregulated.csv
Direct comparison of interventions and timepoints	AMRF 24h vs 0h	Upregulated	DNAJC30	1.71937684292928	0.000219923340110797	AMRF HT 24h vs 0h_upregulated.csv
Direct comparison of interventions and timepoints	AMRF 24h vs 0h	Downregulated	DNHD1	-1.93131691452006	0.00357513142037335	AMRF HT 24h vs 0h_downregulated.csv
Direct comparison of interventions and timepoints	AMRF 24h vs 0h	Upregulated	DNM3	1.52642398317536	9.44390831088704e-05	AMRF HT 24h vs 0h_upregulated.csv
Direct comparison of interventions and timepoints	AMRF 24h vs 0h	Upregulated	DNMT3B	1.79592537085536	0.00367332463934517	AMRF HT 24h vs 0h_upregulated.csv
Direct comparison of interventions and timepoints	AMRF 24h vs 0h	Downregulated	DOC2B	-2.25559331013419	0.00650658871338186	AMRF HT 24h vs 0h_downregulated.csv
Direct comparison of interventions and timepoints	AMRF 24h vs 0h	Upregulated	DOLK	1.86362926806945	1.52818616605791e-12	AMRF HT 24h vs 0h_upregulated.csv
Direct comparison of interventions and timepoints	AMRF 24h vs 0h	Upregulated	DPYSL3	3.6928272064792	1.20154025140053e-08	AMRF HT 24h vs 0h_upregulated.csv
Direct comparison of interventions and timepoints	AMRF 24h vs 0h	Downregulated	DRAM2	-1.57055809303709	4.55979849919529e-10	AMRF HT 24h vs 0h_downregulated.csv
Direct comparison of interventions and timepoints	AMRF 24h vs 0h	Upregulated	DSCC1	1.72925330132138	7.59613399782458e-05	AMRF HT 24h vs 0h_upregulated.csv
Direct comparison of interventions and timepoints	AMRF 24h vs 0h	Upregulated	DSG4	3.0777548732969	0.0288622700194349	AMRF HT 24h vs 0h_upregulated.csv
Direct comparison of interventions and timepoints	AMRF 24h vs 0h	Upregulated	DUBR	2.88971788752844	0.00158565691126286	AMRF HT 24h vs 0h_upregulated.csv
Direct comparison of interventions and timepoints	AMRF 24h vs 0h	Downregulated	DUOX2	-5.41701458007415	0.000815206089831127	AMRF HT 24h vs 0h_downregulated.csv
Direct comparison of interventions and timepoints	AMRF 24h vs 0h	Downregulated	DUSP10	-2.68118663027096	0.000928281392238646	AMRF HT 24h vs 0h_downregulated.csv
Direct comparison of interventions and timepoints	AMRF 24h vs 0h	Downregulated	DUSP13B	-2.94530141756355	0.0042067357296994	AMRF HT 24h vs 0h_downregulated.csv
Direct comparison of interventions and timepoints	AMRF 24h vs 0h	Downregulated	DUSP5	-2.87660481907179	3.51645371607819e-05	AMRF HT 24h vs 0h_downregulated.csv
Direct comparison of interventions and timepoints	AMRF 24h vs 0h	Downregulated	DUSP8	-1.89202382088289	0.00167458349102076	AMRF HT 24h vs 0h_downregulated.csv
Direct comparison of interventions and timepoints	AMRF 24h vs 0h	Upregulated	DYNLRB2	1.69497305650938	0.00826012691325708	AMRF HT 24h vs 0h_upregulated.csv
Direct comparison of interventions and timepoints	AMRF 24h vs 0h	Upregulated	E2F2	1.53313464777006	0.00114812992183415	AMRF HT 24h vs 0h_upregulated.csv
Direct comparison of interventions and timepoints	AMRF 24h vs 0h	Upregulated	E2F8	1.81956984048691	0.00708563243267194	AMRF HT 24h vs 0h_upregulated.csv
Direct comparison of interventions and timepoints	AMRF 24h vs 0h	Downregulated	EBF4	-2.80890112466445	0.0125268564176423	AMRF HT 24h vs 0h_downregulated.csv
Direct comparison of interventions and timepoints	AMRF 24h vs 0h	Downregulated	ECE1-AS1	-3.47663496207514	0.00185278860112346	AMRF HT 24h vs 0h_downregulated.csv
Direct comparison of interventions and timepoints	AMRF 24h vs 0h	Downregulated	ECM2	-5.11125514066346	0.000295551980920916	AMRF HT 24h vs 0h_downregulated.csv
Direct comparison of interventions and timepoints	AMRF 24h vs 0h	Downregulated	EFCAB13	-2.35314035423571	0.0065919163164969	AMRF HT 24h vs 0h_downregulated.csv
Direct comparison of interventions and timepoints	AMRF 24h vs 0h	Downregulated	EFEMP2	-3.11076404533381	0.00790204311338214	AMRF HT 24h vs 0h_downregulated.csv
Direct comparison of interventions and timepoints	AMRF 24h vs 0h	Downregulated	EFNA1	-1.75704147164707	0.00836183958871452	AMRF HT 24h vs 0h_downregulated.csv
Direct comparison of interventions and timepoints	AMRF 24h vs 0h	Upregulated	EFNA4	2.38940314103725	4.86067582241093e-05	AMRF HT 24h vs 0h_upregulated.csv
Direct comparison of interventions and timepoints	AMRF 24h vs 0h	Downregulated	EFNB3	-1.88811866914271	0.000549716450359255	AMRF HT 24h vs 0h_downregulated.csv
Direct comparison of interventions and timepoints	AMRF 24h vs 0h	Downregulated	EGFR	-2.82303320254295	0.00174420202048641	AMRF HT 24h vs 0h_downregulated.csv
Direct comparison of interventions and timepoints	AMRF 24h vs 0h	Downregulated	EGR2	-2.68868227080011	0.00125203451111875	AMRF HT 24h vs 0h_downregulated.csv
Direct comparison of interventions and timepoints	AMRF 24h vs 0h	Downregulated	EGR3	-1.85352498040662	0.0197060183629345	AMRF HT 24h vs 0h_downregulated.csv
Direct comparison of interventions and timepoints	AMRF 24h vs 0h	Downregulated	EHD2	-3.60201129151366	0.00549246995640937	AMRF HT 24h vs 0h_downregulated.csv
Direct comparison of interventions and timepoints	AMRF 24h vs 0h	Downregulated	EID3	-3.55713532742262	0.000971538114707209	AMRF HT 24h vs 0h_downregulated.csv
Direct comparison of interventions and timepoints	AMRF 24h vs 0h	Downregulated	EIF1	-2.04692930727992	5.00781972468564e-12	AMRF HT 24h vs 0h_downregulated.csv
Direct comparison of interventions and timepoints	AMRF 24h vs 0h	Downregulated	EIF4E3	-3.06265884004411	0.00015165809156455	AMRF HT 24h vs 0h_downregulated.csv
Direct comparison of interventions and timepoints	AMRF 24h vs 0h	Downregulated	EIF4EBP1	-1.6507421514804	2.88615948613847e-14	AMRF HT 24h vs 0h_downregulated.csv
Direct comparison of interventions and timepoints	AMRF 24h vs 0h	Downregulated	ELFN2	-2.69471141665334	0.000652811023073444	AMRF HT 24h vs 0h_downregulated.csv
Direct comparison of interventions and timepoints	AMRF 24h vs 0h	Downregulated	EML2	-2.62737007731497	0.000135296473731029	AMRF HT 24h vs 0h_downregulated.csv
Direct comparison of interventions and timepoints	AMRF 24h vs 0h	Downregulated	EMP1	-2.96345726056642	0.000139619111509207	AMRF HT 24h vs 0h_downregulated.csv
Direct comparison of interventions and timepoints	AMRF 24h vs 0h	Downregulated	ENDOU	-2.93783200914153	0.0369977355952893	AMRF HT 24h vs 0h_downregulated.csv
Direct comparison of interventions and timepoints	AMRF 24h vs 0h	Upregulated	ENKUR	1.86994610639509	0.030891589207327	AMRF HT 24h vs 0h_upregulated.csv
Direct comparison of interventions and timepoints	AMRF 24h vs 0h	Downregulated	ENTPD2	-2.318911621738	0.00358140491770683	AMRF HT 24h vs 0h_downregulated.csv
Direct comparison of interventions and timepoints	AMRF 24h vs 0h	Upregulated	ENTPD8	2.6134530099854	0.00529798275423756	AMRF HT 24h vs 0h_upregulated.csv
Direct comparison of interventions and timepoints	AMRF 24h vs 0h	Downregulated	EPHA2	-2.0817689678334	3.02711040900811e-07	AMRF HT 24h vs 0h_downregulated.csv
Direct comparison of interventions and timepoints	AMRF 24h vs 0h	Downregulated	EPHA4	-1.53277190520941	0.0229959888098706	AMRF HT 24h vs 0h_downregulated.csv
Direct comparison of interventions and timepoints	AMRF 24h vs 0h	Downregulated	EPPK1	-2.0836550523489	0.00872935117506023	AMRF HT 24h vs 0h_downregulated.csv
Direct comparison of interventions and timepoints	AMRF 24h vs 0h	Downregulated	EPS15-AS1	-2.4006879551294	0.0111711132865941	AMRF HT 24h vs 0h_downregulated.csv
Direct comparison of interventions and timepoints	AMRF 24h vs 0h	Downregulated	EPS8L1	-1.79380981367026	0.000877450562981417	AMRF HT 24h vs 0h_downregulated.csv
Direct comparison of interventions and timepoints	AMRF 24h vs 0h	Downregulated	EPSTI1	-1.52444572814803	0.0139283074404411	AMRF HT 24h vs 0h_downregulated.csv
Direct comparison of interventions and timepoints	AMRF 24h vs 0h	Upregulated	ERCC6L	2.30032528170477	6.57242875561973e-07	AMRF HT 24h vs 0h_upregulated.csv
Direct comparison of interventions and timepoints	AMRF 24h vs 0h	Downregulated	EREG	-2.69075003261642	0.00019354949189254	AMRF HT 24h vs 0h_downregulated.csv
Direct comparison of interventions and timepoints	AMRF 24h vs 0h	Downregulated	ERFE	-1.66443063189878	4.08716559343261e-06	AMRF HT 24h vs 0h_downregulated.csv
Direct comparison of interventions and timepoints	AMRF 24h vs 0h	Downregulated	ERFL	-2.82235232365269	0.00439968840178906	AMRF HT 24h vs 0h_downregulated.csv
Direct comparison of interventions and timepoints	AMRF 24h vs 0h	Downregulated	ERN1	-2.30668702606771	5.15560560950292e-09	AMRF HT 24h vs 0h_downregulated.csv
Direct comparison of interventions and timepoints	AMRF 24h vs 0h	Downregulated	ERO1B	-2.54687285232212	1.70738089947052e-05	AMRF HT 24h vs 0h_downregulated.csv
Direct comparison of interventions and timepoints	AMRF 24h vs 0h	Downregulated	ERRFI1	-2.84069344278298	5.24245256777126e-14	AMRF HT 24h vs 0h_downregulated.csv
Direct comparison of interventions and timepoints	AMRF 24h vs 0h	Upregulated	ERVMER34-1	2.13616561334398	0.000283040218652381	AMRF HT 24h vs 0h_upregulated.csv
Direct comparison of interventions and timepoints	AMRF 24h vs 0h	Downregulated	ESAM	-1.8495698393501	0.0301437430390944	AMRF HT 24h vs 0h_downregulated.csv
Direct comparison of interventions and timepoints	AMRF 24h vs 0h	Upregulated	ESCO2	1.74789686681338	0.000863077745494057	AMRF HT 24h vs 0h_upregulated.csv
Direct comparison of interventions and timepoints	AMRF 24h vs 0h	Upregulated	ESPL1	1.95232150501104	0.0019397398887963	AMRF HT 24h vs 0h_upregulated.csv
Direct comparison of interventions and timepoints	AMRF 24h vs 0h	Downregulated	ETHE1	-1.57030544773504	0.000266530434065318	AMRF HT 24h vs 0h_downregulated.csv
Direct comparison of interventions and timepoints	AMRF 24h vs 0h	Downregulated	ETS1	-2.64974401890056	2.54923857758972e-06	AMRF HT 24h vs 0h_downregulated.csv
Direct comparison of interventions and timepoints	AMRF 24h vs 0h	Downregulated	ETV7	-2.0746678972719	0.000799618093969904	AMRF HT 24h vs 0h_downregulated.csv
Direct comparison of interventions and timepoints	AMRF 24h vs 0h	Upregulated	EVA1A-AS	3.60235164325175	0.000802627308618906	AMRF HT 24h vs 0h_upregulated.csv
Direct comparison of interventions and timepoints	AMRF 24h vs 0h	Upregulated	EXO1	1.50173273892789	0.0133131938671499	AMRF HT 24h vs 0h_upregulated.csv
Direct comparison of interventions and timepoints	AMRF 24h vs 0h	Downregulated	EYA4	-1.71653357989657	2.52739204258978e-05	AMRF HT 24h vs 0h_downregulated.csv
Direct comparison of interventions and timepoints	AMRF 24h vs 0h	Upregulated	F13A1	7.06586929677163	2.26652304131135e-05	AMRF HT 24h vs 0h_upregulated.csv
Direct comparison of interventions and timepoints	AMRF 24h vs 0h	Downregulated	F2RL1	-2.07125597435159	0.0212400808559681	AMRF HT 24h vs 0h_downregulated.csv
Direct comparison of interventions and timepoints	AMRF 24h vs 0h	Upregulated	F2RL3	1.75527798570727	0.0452451180560064	AMRF HT 24h vs 0h_upregulated.csv
Direct comparison of interventions and timepoints	AMRF 24h vs 0h	Downregulated	F7	-4.42804321411413	0.00052714814861926	AMRF HT 24h vs 0h_downregulated.csv
Direct comparison of interventions and timepoints	AMRF 24h vs 0h	Downregulated	FA2H	-1.69716492685757	0.0414797248733756	AMRF HT 24h vs 0h_downregulated.csv
Direct comparison of interventions and timepoints	AMRF 24h vs 0h	Downregulated	FAIM2	-2.52723192203646	0.000852042879535658	AMRF HT 24h vs 0h_downregulated.csv
Direct comparison of interventions and timepoints	AMRF 24h vs 0h	Downregulated	FAM107B	-2.03654842847939	1.09012897650199e-06	AMRF HT 24h vs 0h_downregulated.csv
Direct comparison of interventions and timepoints	AMRF 24h vs 0h	Downregulated	FAM110C	-1.63919214038749	0.0308398266620101	AMRF HT 24h vs 0h_downregulated.csv
Direct comparison of interventions and timepoints	AMRF 24h vs 0h	Downregulated	FAM131A	-1.71691899725716	2.20759515017807e-06	AMRF HT 24h vs 0h_downregulated.csv
Direct comparison of interventions and timepoints	AMRF 24h vs 0h	Downregulated	FAM131B	-2.40309739461415	0.043336373472613	AMRF HT 24h vs 0h_downregulated.csv
Direct comparison of interventions and timepoints	AMRF 24h vs 0h	Downregulated	FAM131C	-2.06990744716361	3.0405547102805e-05	AMRF HT 24h vs 0h_downregulated.csv
Direct comparison of interventions and timepoints	AMRF 24h vs 0h	Downregulated	FAM13A	-2.51517850660475	0.0071311093449011	AMRF HT 24h vs 0h_downregulated.csv
Direct comparison of interventions and timepoints	AMRF 24h vs 0h	Upregulated	FAM13C	1.69043417102194	0.0390132236385414	AMRF HT 24h vs 0h_upregulated.csv
Direct comparison of interventions and timepoints	AMRF 24h vs 0h	Upregulated	FAM174A-DT	2.92223600782286	0.0331199398072414	AMRF HT 24h vs 0h_upregulated.csv
Direct comparison of interventions and timepoints	AMRF 24h vs 0h	Upregulated	FAM178B	3.92054471886571	0.00168928336596989	AMRF HT 24h vs 0h_upregulated.csv
Direct comparison of interventions and timepoints	AMRF 24h vs 0h	Downregulated	FAM183BP	-6.02385227005805	0.0494137878404456	AMRF HT 24h vs 0h_downregulated.csv
Direct comparison of interventions and timepoints	AMRF 24h vs 0h	Downregulated	FAM184A	-3.54780672357671	0.0327366067550228	AMRF HT 24h vs 0h_downregulated.csv
Direct comparison of interventions and timepoints	AMRF 24h vs 0h	Downregulated	FAM209A	-2.63510319994321	0.0476037065267426	AMRF HT 24h vs 0h_downregulated.csv
Direct comparison of interventions and timepoints	AMRF 24h vs 0h	Upregulated	FAM222A	1.73949968230275	0.00459735269993469	AMRF HT 24h vs 0h_upregulated.csv
Direct comparison of interventions and timepoints	AMRF 24h vs 0h	Upregulated	FAM222A-AS1	1.52664432190391	0.0106272022228715	AMRF HT 24h vs 0h_upregulated.csv
Direct comparison of interventions and timepoints	AMRF 24h vs 0h	Upregulated	FAM225B	1.5052603798251	0.0213377393791818	AMRF HT 24h vs 0h_upregulated.csv
Direct comparison of interventions and timepoints	AMRF 24h vs 0h	Downregulated	FAM24B	-1.97745439396555	0.000770379309238802	AMRF HT 24h vs 0h_downregulated.csv
Direct comparison of interventions and timepoints	AMRF 24h vs 0h	Downregulated	FAM41C	-4.60810798491166	0.030638364466657	AMRF HT 24h vs 0h_downregulated.csv
Direct comparison of interventions and timepoints	AMRF 24h vs 0h	Downregulated	FAM83C	-4.92170535700376	3.38530034634229e-05	AMRF HT 24h vs 0h_downregulated.csv
Direct comparison of interventions and timepoints	AMRF 24h vs 0h	Downregulated	FAM87A	-4.28132697593742	0.000605933577356596	AMRF HT 24h vs 0h_downregulated.csv
Direct comparison of interventions and timepoints	AMRF 24h vs 0h	Downregulated	FAM90A1	-3.46684619855316	0.000180441343023963	AMRF HT 24h vs 0h_downregulated.csv
Direct comparison of interventions and timepoints	AMRF 24h vs 0h	Upregulated	FANCD2	2.07130732320224	5.64009479837989e-05	AMRF HT 24h vs 0h_upregulated.csv
Direct comparison of interventions and timepoints	AMRF 24h vs 0h	Downregulated	FBLN2	-2.13506250668412	0.0182901928278842	AMRF HT 24h vs 0h_downregulated.csv
Direct comparison of interventions and timepoints	AMRF 24h vs 0h	Downregulated	FBN3	-2.19586878525581	0.000684035082816752	AMRF HT 24h vs 0h_downregulated.csv
Direct comparison of interventions and timepoints	AMRF 24h vs 0h	Downregulated	FBXW10B	-5.11952595420536	0.0192610741654054	AMRF HT 24h vs 0h_downregulated.csv
Direct comparison of interventions and timepoints	AMRF 24h vs 0h	Downregulated	FBXW11P1	-2.57132116019717	0.0447956565062322	AMRF HT 24h vs 0h_downregulated.csv
Direct comparison of interventions and timepoints	AMRF 24h vs 0h	Downregulated	FCGR2A	-7.28303259441504	0.00500344121149581	AMRF HT 24h vs 0h_downregulated.csv
Direct comparison of interventions and timepoints	AMRF 24h vs 0h	Upregulated	FCMR	1.50252323090755	0.022521719105017	AMRF HT 24h vs 0h_upregulated.csv
Direct comparison of interventions and timepoints	AMRF 24h vs 0h	Downregulated	FDPSP8	-4.0345752270135	0.00201712590032003	AMRF HT 24h vs 0h_downregulated.csv
Direct comparison of interventions and timepoints	AMRF 24h vs 0h	Downregulated	FER1L4	-2.56935115744325	0.00267537177973179	AMRF HT 24h vs 0h_downregulated.csv
Direct comparison of interventions and timepoints	AMRF 24h vs 0h	Downregulated	FERMT1	-1.77550106522292	0.00676817222620001	AMRF HT 24h vs 0h_downregulated.csv
Direct comparison of interventions and timepoints	AMRF 24h vs 0h	Downregulated	FERMT3	-2.684358707934	0.00443125299604424	AMRF HT 24h vs 0h_downregulated.csv
Direct comparison of interventions and timepoints	AMRF 24h vs 0h	Downregulated	FFAR4	-2.91236592202512	0.0325457949342435	AMRF HT 24h vs 0h_downregulated.csv
Direct comparison of interventions and timepoints	AMRF 24h vs 0h	Upregulated	FGA	2.9304667472134	0.00354577545586782	AMRF HT 24h vs 0h_upregulated.csv
Direct comparison of interventions and timepoints	AMRF 24h vs 0h	Downregulated	FGF11	-1.88476313884508	0.0067623560053677	AMRF HT 24h vs 0h_downregulated.csv
Direct comparison of interventions and timepoints	AMRF 24h vs 0h	Upregulated	FGF20	3.32988947314695	0.0483677957654514	AMRF HT 24h vs 0h_upregulated.csv
Direct comparison of interventions and timepoints	AMRF 24h vs 0h	Downregulated	FGF21	-5.05355680373247	3.07832912390563e-07	AMRF HT 24h vs 0h_downregulated.csv
Direct comparison of interventions and timepoints	AMRF 24h vs 0h	Downregulated	FGFR3	-1.62713171468405	0.0349399825199944	AMRF HT 24h vs 0h_downregulated.csv
Direct comparison of interventions and timepoints	AMRF 24h vs 0h	Downregulated	FHL1	-3.24220673489242	0.00355384424254772	AMRF HT 24h vs 0h_downregulated.csv
Direct comparison of interventions and timepoints	AMRF 24h vs 0h	Downregulated	FHL2	-1.56968215582	1.58343029169836e-10	AMRF HT 24h vs 0h_downregulated.csv
Direct comparison of interventions and timepoints	AMRF 24h vs 0h	Upregulated	FILIP1L	2.65329744841393	0.000293648774436698	AMRF HT 24h vs 0h_upregulated.csv
Direct comparison of interventions and timepoints	AMRF 24h vs 0h	Downregulated	FKBP9	-1.56722832241712	2.1970363930493e-07	AMRF HT 24h vs 0h_downregulated.csv
Direct comparison of interventions and timepoints	AMRF 24h vs 0h	Upregulated	FLJ12825	1.61124055303548	0.0159340169599681	AMRF HT 24h vs 0h_upregulated.csv
Direct comparison of interventions and timepoints	AMRF 24h vs 0h	Downregulated	FLNB	-2.45066989902154	3.52092396081798e-05	AMRF HT 24h vs 0h_downregulated.csv
Direct comparison of interventions and timepoints	AMRF 24h vs 0h	Downregulated	FLRT1	-5.2016797164749	3.35302283717428e-05	AMRF HT 24h vs 0h_downregulated.csv
Direct comparison of interventions and timepoints	AMRF 24h vs 0h	Downregulated	FNDC11	-1.8964227454003	0.0180066187433757	AMRF HT 24h vs 0h_downregulated.csv
Direct comparison of interventions and timepoints	AMRF 24h vs 0h	Downregulated	FNDC4	-2.68520505763471	0.000454988868697685	AMRF HT 24h vs 0h_downregulated.csv
Direct comparison of interventions and timepoints	AMRF 24h vs 0h	Downregulated	FOSL1	-2.08628458483094	1.63753896391541e-10	AMRF HT 24h vs 0h_downregulated.csv
Direct comparison of interventions and timepoints	AMRF 24h vs 0h	Downregulated	FOSL2-AS1	-3.76407180755271	0.039214261648608	AMRF HT 24h vs 0h_downregulated.csv
Direct comparison of interventions and timepoints	AMRF 24h vs 0h	Downregulated	FOXD3-AS1	-2.51957756452492	0.00276368587553206	AMRF HT 24h vs 0h_downregulated.csv
Direct comparison of interventions and timepoints	AMRF 24h vs 0h	Downregulated	FOXD4L1	-2.58445160974961	0.0268242751293989	AMRF HT 24h vs 0h_downregulated.csv
Direct comparison of interventions and timepoints	AMRF 24h vs 0h	Downregulated	FOXJ1	-2.1190173117459	0.0170199349904359	AMRF HT 24h vs 0h_downregulated.csv
Direct comparison of interventions and timepoints	AMRF 24h vs 0h	Downregulated	FOXL1	-2.22796862379953	6.33658071113369e-10	AMRF HT 24h vs 0h_downregulated.csv
Direct comparison of interventions and timepoints	AMRF 24h vs 0h	Upregulated	FOXM1	1.77406037742525	0.00152850240264881	AMRF HT 24h vs 0h_upregulated.csv
Direct comparison of interventions and timepoints	AMRF 24h vs 0h	Upregulated	FOXRED2	1.8263757333201	2.38816027304481e-07	AMRF HT 24h vs 0h_upregulated.csv
Direct comparison of interventions and timepoints	AMRF 24h vs 0h	Upregulated	FPR1	16.8662399223325	0.0118925226068478	AMRF HT 24h vs 0h_upregulated.csv
Direct comparison of interventions and timepoints	AMRF 24h vs 0h	Downregulated	FPR2	-26.8639878076094	0.0124156007622326	AMRF HT 24h vs 0h_downregulated.csv
Direct comparison of interventions and timepoints	AMRF 24h vs 0h	Downregulated	FREM1	-4.38304850605246	0.000867430177101399	AMRF HT 24h vs 0h_downregulated.csv
Direct comparison of interventions and timepoints	AMRF 24h vs 0h	Downregulated	FRMD1	-3.10565666589529	0.0176349482281045	AMRF HT 24h vs 0h_downregulated.csv
Direct comparison of interventions and timepoints	AMRF 24h vs 0h	Downregulated	FRZB	-3.75463785913514	0.0190129794957476	AMRF HT 24h vs 0h_downregulated.csv
Direct comparison of interventions and timepoints	AMRF 24h vs 0h	Upregulated	FSIP1	2.37730526643345	0.00252009893951719	AMRF HT 24h vs 0h_upregulated.csv
Direct comparison of interventions and timepoints	AMRF 24h vs 0h	Downregulated	FUT3	-4.40724713939354	0.00195970221156665	AMRF HT 24h vs 0h_downregulated.csv
Direct comparison of interventions and timepoints	AMRF 24h vs 0h	Downregulated	FXYD4	-5.04487156717264	0.0102443476000154	AMRF HT 24h vs 0h_downregulated.csv
Direct comparison of interventions and timepoints	AMRF 24h vs 0h	Downregulated	FZD7	-3.23354388822991	0.000393450013301476	AMRF HT 24h vs 0h_downregulated.csv
Direct comparison of interventions and timepoints	AMRF 24h vs 0h	Downregulated	G0S2	-2.92978803928771	0.00327829304931103	AMRF HT 24h vs 0h_downregulated.csv
Direct comparison of interventions and timepoints	AMRF 24h vs 0h	Downregulated	GABARAPL1	-2.72261021799852	7.91186382481428e-08	AMRF HT 24h vs 0h_downregulated.csv
Direct comparison of interventions and timepoints	AMRF 24h vs 0h	Upregulated	GABBR2	2.32181580003547	0.00635416198103579	AMRF HT 24h vs 0h_upregulated.csv
Direct comparison of interventions and timepoints	AMRF 24h vs 0h	Upregulated	GABRB2	2.21189881030418	0.0191790735833054	AMRF HT 24h vs 0h_upregulated.csv
Direct comparison of interventions and timepoints	AMRF 24h vs 0h	Downregulated	GABRE	-2.37921665491015	0.0133583614009447	AMRF HT 24h vs 0h_downregulated.csv
Direct comparison of interventions and timepoints	AMRF 24h vs 0h	Downregulated	GABRG1	-18.8554471996257	3.2011560294386e-11	AMRF HT 24h vs 0h_downregulated.csv
Direct comparison of interventions and timepoints	AMRF 24h vs 0h	Downregulated	GADD45B	-2.7208986265031	2.51068035642386e-07	AMRF HT 24h vs 0h_downregulated.csv
Direct comparison of interventions and timepoints	AMRF 24h vs 0h	Downregulated	GADD45G	-2.69192720076161	0.00525265541810204	AMRF HT 24h vs 0h_downregulated.csv
Direct comparison of interventions and timepoints	AMRF 24h vs 0h	Downregulated	GADL1	-3.5323434661753	0.0260407957450653	AMRF HT 24h vs 0h_downregulated.csv
Direct comparison of interventions and timepoints	AMRF 24h vs 0h	Downregulated	GALNT3	-1.73523157051415	0.00378341737099294	AMRF HT 24h vs 0h_downregulated.csv
Direct comparison of interventions and timepoints	AMRF 24h vs 0h	Downregulated	GAS5	-2.44724367279487	6.45025716718927e-06	AMRF HT 24h vs 0h_downregulated.csv
Direct comparison of interventions and timepoints	AMRF 24h vs 0h	Downregulated	GAS6	-1.86215419856838	0.000850538157507593	AMRF HT 24h vs 0h_downregulated.csv
Direct comparison of interventions and timepoints	AMRF 24h vs 0h	Downregulated	GAS6-DT	-2.31236902118346	0.00078217792336179	AMRF HT 24h vs 0h_downregulated.csv
Direct comparison of interventions and timepoints	AMRF 24h vs 0h	Upregulated	GASK1B	4.53244536819282	2.11039678794937e-06	AMRF HT 24h vs 0h_upregulated.csv
Direct comparison of interventions and timepoints	AMRF 24h vs 0h	Upregulated	GASK1B-AS1	5.98997176405403	0.000695399463772515	AMRF HT 24h vs 0h_upregulated.csv
Direct comparison of interventions and timepoints	AMRF 24h vs 0h	Downregulated	GATA5	-6.47280178160315	0.0161729896095005	AMRF HT 24h vs 0h_downregulated.csv
Direct comparison of interventions and timepoints	AMRF 24h vs 0h	Upregulated	GBA1	1.76727653785591	0.0001934322888141	AMRF HT 24h vs 0h_upregulated.csv
Direct comparison of interventions and timepoints	AMRF 24h vs 0h	Upregulated	GBGT1	1.75745033573627	0.0303366033625419	AMRF HT 24h vs 0h_upregulated.csv
Direct comparison of interventions and timepoints	AMRF 24h vs 0h	Downregulated	GCAWKR	-1.79695022680589	0.0414422128520498	AMRF HT 24h vs 0h_downregulated.csv
Direct comparison of interventions and timepoints	AMRF 24h vs 0h	Downregulated	GDAP1L1	-3.06760211574675	0.0231964651940908	AMRF HT 24h vs 0h_downregulated.csv
Direct comparison of interventions and timepoints	AMRF 24h vs 0h	Downregulated	GDF15	-1.90602517187854	0.0104917376925987	AMRF HT 24h vs 0h_downregulated.csv
Direct comparison of interventions and timepoints	AMRF 24h vs 0h	Downregulated	GDF9	-3.749965577704	0.000166094716633433	AMRF HT 24h vs 0h_downregulated.csv
Direct comparison of interventions and timepoints	AMRF 24h vs 0h	Downregulated	GDPD1	-1.68348009606471	0.00102530358450517	AMRF HT 24h vs 0h_downregulated.csv
Direct comparison of interventions and timepoints	AMRF 24h vs 0h	Downregulated	GEM	-2.55180062339403	0.0247089536685963	AMRF HT 24h vs 0h_downregulated.csv
Direct comparison of interventions and timepoints	AMRF 24h vs 0h	Downregulated	GIMAP8	-4.65066401276009	0.00168313596749148	AMRF HT 24h vs 0h_downregulated.csv
Direct comparison of interventions and timepoints	AMRF 24h vs 0h	Upregulated	GINS2	1.91703562106821	3.40267956832736e-06	AMRF HT 24h vs 0h_upregulated.csv
Direct comparison of interventions and timepoints	AMRF 24h vs 0h	Upregulated	GINS4	1.9512561854544	0.000289415641397005	AMRF HT 24h vs 0h_upregulated.csv
Direct comparison of interventions and timepoints	AMRF 24h vs 0h	Downregulated	GJB3	-3.03905078026514	0.0187071696479563	AMRF HT 24h vs 0h_downregulated.csv
Direct comparison of interventions and timepoints	AMRF 24h vs 0h	Downregulated	GJB4	-2.81379160555889	0.0105073967217553	AMRF HT 24h vs 0h_downregulated.csv
Direct comparison of interventions and timepoints	AMRF 24h vs 0h	Downregulated	GJB6	-3.0552170325267	0.0144977393886843	AMRF HT 24h vs 0h_downregulated.csv
Direct comparison of interventions and timepoints	AMRF 24h vs 0h	Downregulated	GJD4	-4.84655012797687	0.0127892497659282	AMRF HT 24h vs 0h_downregulated.csv
Direct comparison of interventions and timepoints	AMRF 24h vs 0h	Downregulated	GLDN	-1.55178082415511	0.0124671070231827	AMRF HT 24h vs 0h_downregulated.csv
Direct comparison of interventions and timepoints	AMRF 24h vs 0h	Downregulated	GLI1	-2.62035235504296	0.0126327474425619	AMRF HT 24h vs 0h_downregulated.csv
Direct comparison of interventions and timepoints	AMRF 24h vs 0h	Downregulated	GLIS2	-3.66776012003946	1.04745227394547e-05	AMRF HT 24h vs 0h_downregulated.csv
Direct comparison of interventions and timepoints	AMRF 24h vs 0h	Downregulated	GLULP1	-8.23909231378082	5.22167052485221e-05	AMRF HT 24h vs 0h_downregulated.csv
Direct comparison of interventions and timepoints	AMRF 24h vs 0h	Upregulated	GLYCTK	1.82121140746716	0.00725865842057255	AMRF HT 24h vs 0h_upregulated.csv
Direct comparison of interventions and timepoints	AMRF 24h vs 0h	Downregulated	GMNC	-4.479222035793	0.0342377346168792	AMRF HT 24h vs 0h_downregulated.csv
Direct comparison of interventions and timepoints	AMRF 24h vs 0h	Downregulated	GNA15	-2.97074461890275	0.0432996005992119	AMRF HT 24h vs 0h_downregulated.csv
Direct comparison of interventions and timepoints	AMRF 24h vs 0h	Upregulated	GNAI1	1.9267597181825	1.64217929567103e-08	AMRF HT 24h vs 0h_upregulated.csv
Direct comparison of interventions and timepoints	AMRF 24h vs 0h	Downregulated	GNAO1	-2.60538863329376	0.00380396328443376	AMRF HT 24h vs 0h_downregulated.csv
Direct comparison of interventions and timepoints	AMRF 24h vs 0h	Downregulated	GNAS-AS1	-17.2212270573154	0.000375567934763495	AMRF HT 24h vs 0h_downregulated.csv
Direct comparison of interventions and timepoints	AMRF 24h vs 0h	Upregulated	GNAZ	1.89801896031937	3.56641801087767e-09	AMRF HT 24h vs 0h_upregulated.csv
Direct comparison of interventions and timepoints	AMRF 24h vs 0h	Upregulated	GNG2	1.55044458855247	0.014966774198273	AMRF HT 24h vs 0h_upregulated.csv
Direct comparison of interventions and timepoints	AMRF 24h vs 0h	Downregulated	GOLGA6A	-4.62326061634292	0.00851934430580681	AMRF HT 24h vs 0h_downregulated.csv
Direct comparison of interventions and timepoints	AMRF 24h vs 0h	Downregulated	GOLGA6L2	-7.10147849971194	0.000678133658848273	AMRF HT 24h vs 0h_downregulated.csv
Direct comparison of interventions and timepoints	AMRF 24h vs 0h	Downregulated	GOLGA6L7	-4.90008693553967	0.0395659252102837	AMRF HT 24h vs 0h_downregulated.csv
Direct comparison of interventions and timepoints	AMRF 24h vs 0h	Upregulated	GOLGA7B	2.0713938106286	0.000242258196054071	AMRF HT 24h vs 0h_upregulated.csv
Direct comparison of interventions and timepoints	AMRF 24h vs 0h	Upregulated	GPA33	1.61107785071506	0.0253894880863381	AMRF HT 24h vs 0h_upregulated.csv
Direct comparison of interventions and timepoints	AMRF 24h vs 0h	Downregulated	GPAT3	-1.85654725508217	0.000667253989283946	AMRF HT 24h vs 0h_downregulated.csv
Direct comparison of interventions and timepoints	AMRF 24h vs 0h	Downregulated	GPC1-AS1	-2.98035693271719	0.00103301222344542	AMRF HT 24h vs 0h_downregulated.csv
Direct comparison of interventions and timepoints	AMRF 24h vs 0h	Downregulated	GPC2	-1.53420527239149	0.00262465165993877	AMRF HT 24h vs 0h_downregulated.csv
Direct comparison of interventions and timepoints	AMRF 24h vs 0h	Upregulated	GPER1	1.95313289934774	4.83086541255399e-05	AMRF HT 24h vs 0h_upregulated.csv
Direct comparison of interventions and timepoints	AMRF 24h vs 0h	Downregulated	GPM6A	-19.9035029284749	6.70169836871259e-07	AMRF HT 24h vs 0h_downregulated.csv
Direct comparison of interventions and timepoints	AMRF 24h vs 0h	Downregulated	GPM6B	-1.8808433043166	0.0157933844641442	AMRF HT 24h vs 0h_downregulated.csv
Direct comparison of interventions and timepoints	AMRF 24h vs 0h	Upregulated	GPR119	4.6423377269754	0.001088593765471	AMRF HT 24h vs 0h_upregulated.csv
Direct comparison of interventions and timepoints	AMRF 24h vs 0h	Downregulated	GPR132	-1.81096242566695	0.0161232949235331	AMRF HT 24h vs 0h_downregulated.csv
Direct comparison of interventions and timepoints	AMRF 24h vs 0h	Downregulated	GPR137B	-2.23055877898055	0.000205120598659398	AMRF HT 24h vs 0h_downregulated.csv
Direct comparison of interventions and timepoints	AMRF 24h vs 0h	Downregulated	GPR68	-3.42397222077118	0.0343670892983961	AMRF HT 24h vs 0h_downregulated.csv
Direct comparison of interventions and timepoints	AMRF 24h vs 0h	Downregulated	GPR83	-2.66831667831202	0.00597028649753895	AMRF HT 24h vs 0h_downregulated.csv
Direct comparison of interventions and timepoints	AMRF 24h vs 0h	Downregulated	GPR84	-3.77400867993401	0.0132106176761378	AMRF HT 24h vs 0h_downregulated.csv
Direct comparison of interventions and timepoints	AMRF 24h vs 0h	Downregulated	GPRC5A	-2.49497117018969	0.000233826571393057	AMRF HT 24h vs 0h_downregulated.csv
Direct comparison of interventions and timepoints	AMRF 24h vs 0h	Downregulated	GPRC5D-AS1	-3.47693035432812	0.006905771526943	AMRF HT 24h vs 0h_downregulated.csv
Direct comparison of interventions and timepoints	AMRF 24h vs 0h	Downregulated	GPSM3	-1.73652176005094	0.000283040218652381	AMRF HT 24h vs 0h_downregulated.csv
Direct comparison of interventions and timepoints	AMRF 24h vs 0h	Downregulated	GPT2	-1.57762080792467	0.000214086650121208	AMRF HT 24h vs 0h_downregulated.csv
Direct comparison of interventions and timepoints	AMRF 24h vs 0h	Downregulated	GPX8	-2.99836661208617	0.000974546985794359	AMRF HT 24h vs 0h_downregulated.csv
Direct comparison of interventions and timepoints	AMRF 24h vs 0h	Downregulated	GRAMD2A	-5.28936172016785	0.00379601731308818	AMRF HT 24h vs 0h_downregulated.csv
Direct comparison of interventions and timepoints	AMRF 24h vs 0h	Upregulated	GRAP	1.56647302538991	0.0378412160416595	AMRF HT 24h vs 0h_upregulated.csv
Direct comparison of interventions and timepoints	AMRF 24h vs 0h	Downregulated	GRB10	-2.75406019418827	4.23952756668649e-09	AMRF HT 24h vs 0h_downregulated.csv
Direct comparison of interventions and timepoints	AMRF 24h vs 0h	Upregulated	GRIK2	1.63044589161029	0.000215322960594135	AMRF HT 24h vs 0h_upregulated.csv
Direct comparison of interventions and timepoints	AMRF 24h vs 0h	Upregulated	GRWD1	1.54169537109594	2.28013711697406e-12	AMRF HT 24h vs 0h_upregulated.csv
Direct comparison of interventions and timepoints	AMRF 24h vs 0h	Upregulated	GSX1	1.6827802688575	0.0309146836470909	AMRF HT 24h vs 0h_upregulated.csv
Direct comparison of interventions and timepoints	AMRF 24h vs 0h	Downregulated	GTF2IRD2P1	-4.47973420734414	0.000346258077657783	AMRF HT 24h vs 0h_downregulated.csv
Direct comparison of interventions and timepoints	AMRF 24h vs 0h	Downregulated	GTPBP2	-1.7230659044105	3.43104405373858e-05	AMRF HT 24h vs 0h_downregulated.csv
Direct comparison of interventions and timepoints	AMRF 24h vs 0h	Upregulated	GTSE1	1.76104315289232	0.0135118094025722	AMRF HT 24h vs 0h_upregulated.csv
Direct comparison of interventions and timepoints	AMRF 24h vs 0h	Upregulated	GTSE1-DT	2.41055005059341	0.000576572953258043	AMRF HT 24h vs 0h_upregulated.csv
Direct comparison of interventions and timepoints	AMRF 24h vs 0h	Downregulated	GUCA1B	-1.67279777386627	0.0224321190876009	AMRF HT 24h vs 0h_downregulated.csv
Direct comparison of interventions and timepoints	AMRF 24h vs 0h	Downregulated	GUSBP5	-4.89736978956096	0.0424601107262833	AMRF HT 24h vs 0h_downregulated.csv
Direct comparison of interventions and timepoints	AMRF 24h vs 0h	Downregulated	GYG2	-2.40035100092294	0.0380913138819883	AMRF HT 24h vs 0h_downregulated.csv
Direct comparison of interventions and timepoints	AMRF 24h vs 0h	Downregulated	GZMM	-2.57219026060018	0.0350333993743134	AMRF HT 24h vs 0h_downregulated.csv
Direct comparison of interventions and timepoints	AMRF 24h vs 0h	Downregulated	H1-0	-2.13067948323956	5.9748715946924e-05	AMRF HT 24h vs 0h_downregulated.csv
Direct comparison of interventions and timepoints	AMRF 24h vs 0h	Downregulated	H2BC6	-2.15178367346972	0.000784567160105461	AMRF HT 24h vs 0h_downregulated.csv
Direct comparison of interventions and timepoints	AMRF 24h vs 0h	Upregulated	H3C8	2.01809132685071	0.0198187293711239	AMRF HT 24h vs 0h_upregulated.csv
Direct comparison of interventions and timepoints	AMRF 24h vs 0h	Downregulated	HAMP	-4.60058866282426	0.00193823530143909	AMRF HT 24h vs 0h_downregulated.csv
Direct comparison of interventions and timepoints	AMRF 24h vs 0h	Downregulated	HAP1	-2.00419808869871	0.026892172996802	AMRF HT 24h vs 0h_downregulated.csv
Direct comparison of interventions and timepoints	AMRF 24h vs 0h	Downregulated	HBEGF	-3.4757888707864	6.33658071113369e-10	AMRF HT 24h vs 0h_downregulated.csv
Direct comparison of interventions and timepoints	AMRF 24h vs 0h	Downregulated	HBP1	-1.89745453753298	4.95423300039834e-05	AMRF HT 24h vs 0h_downregulated.csv
Direct comparison of interventions and timepoints	AMRF 24h vs 0h	Downregulated	HCG23	-5.98372293372694	0.0125999551443214	AMRF HT 24h vs 0h_downregulated.csv
Direct comparison of interventions and timepoints	AMRF 24h vs 0h	Downregulated	HCLS1	-3.07755485699189	0.0340095048990867	AMRF HT 24h vs 0h_downregulated.csv
Direct comparison of interventions and timepoints	AMRF 24h vs 0h	Downregulated	HCN4	-3.34759478640257	0.0460641809836578	AMRF HT 24h vs 0h_downregulated.csv
Direct comparison of interventions and timepoints	AMRF 24h vs 0h	Upregulated	HCP5B	3.82016453244082	0.00522825680136657	AMRF HT 24h vs 0h_upregulated.csv
Direct comparison of interventions and timepoints	AMRF 24h vs 0h	Downregulated	HDAC11	-1.79694138061327	1.17231231510182e-10	AMRF HT 24h vs 0h_downregulated.csv
Direct comparison of interventions and timepoints	AMRF 24h vs 0h	Downregulated	HDAC9	-1.80085652892509	0.0184032660678318	AMRF HT 24h vs 0h_downregulated.csv
Direct comparison of interventions and timepoints	AMRF 24h vs 0h	Downregulated	HECA	-1.56154996112137	0.0104353470931679	AMRF HT 24h vs 0h_downregulated.csv
Direct comparison of interventions and timepoints	AMRF 24h vs 0h	Downregulated	HERPUD1	-2.75767355515887	2.42851885773331e-15	AMRF HT 24h vs 0h_downregulated.csv
Direct comparison of interventions and timepoints	AMRF 24h vs 0h	Downregulated	HES5	-4.18004768946088	0.000771330513791314	AMRF HT 24h vs 0h_downregulated.csv
Direct comparison of interventions and timepoints	AMRF 24h vs 0h	Downregulated	HEY1	-2.55697794175423	7.19179824543589e-05	AMRF HT 24h vs 0h_downregulated.csv
Direct comparison of interventions and timepoints	AMRF 24h vs 0h	Downregulated	HEYL	-3.92555635759093	0.00264455455816869	AMRF HT 24h vs 0h_downregulated.csv
Direct comparison of interventions and timepoints	AMRF 24h vs 0h	Upregulated	HGH1	1.87179168466518	7.0643775345364e-17	AMRF HT 24h vs 0h_upregulated.csv
Direct comparison of interventions and timepoints	AMRF 24h vs 0h	Downregulated	HIC1	-1.77393094260923	0.00403839616228936	AMRF HT 24h vs 0h_downregulated.csv
Direct comparison of interventions and timepoints	AMRF 24h vs 0h	Downregulated	HID1	-2.29064614541492	0.00330368496788147	AMRF HT 24h vs 0h_downregulated.csv
Direct comparison of interventions and timepoints	AMRF 24h vs 0h	Downregulated	HIGD2AP1	-3.77920936529294	0.00442887372847284	AMRF HT 24h vs 0h_downregulated.csv
Direct comparison of interventions and timepoints	AMRF 24h vs 0h	Downregulated	HIPK4	-3.13509000395104	0.0319774880858591	AMRF HT 24h vs 0h_downregulated.csv
Direct comparison of interventions and timepoints	AMRF 24h vs 0h	Downregulated	HIVEP2	-1.52160084411348	0.00566104582927548	AMRF HT 24h vs 0h_downregulated.csv
Direct comparison of interventions and timepoints	AMRF 24h vs 0h	Downregulated	HLA-B	-1.57548093413647	0.0421393162251545	AMRF HT 24h vs 0h_downregulated.csv
Direct comparison of interventions and timepoints	AMRF 24h vs 0h	Downregulated	HLA-F	-1.58595487639823	0.00336122681246177	AMRF HT 24h vs 0h_downregulated.csv
Direct comparison of interventions and timepoints	AMRF 24h vs 0h	Downregulated	HLA-K	-1.55616448601212	0.0128615589452896	AMRF HT 24h vs 0h_downregulated.csv
Direct comparison of interventions and timepoints	AMRF 24h vs 0h	Downregulated	HMGA1	-1.538007851544	0.000138629979846234	AMRF HT 24h vs 0h_downregulated.csv
Direct comparison of interventions and timepoints	AMRF 24h vs 0h	Upregulated	HMGCS2	5.50673232683011	0.0331128244167255	AMRF HT 24h vs 0h_upregulated.csv
Direct comparison of interventions and timepoints	AMRF 24h vs 0h	Upregulated	HMMR	1.52723546129569	0.00744881880553291	AMRF HT 24h vs 0h_upregulated.csv
Direct comparison of interventions and timepoints	AMRF 24h vs 0h	Downregulated	HMX3	-4.91449008976547	0.00168895366612999	AMRF HT 24h vs 0h_downregulated.csv
Direct comparison of interventions and timepoints	AMRF 24h vs 0h	Upregulated	HNRNPA3P3	1.56356177594957	0.0314680802488466	AMRF HT 24h vs 0h_upregulated.csv
Direct comparison of interventions and timepoints	AMRF 24h vs 0h	Upregulated	HOMER2	1.72923297805496	1.00264861760505e-13	AMRF HT 24h vs 0h_upregulated.csv
Direct comparison of interventions and timepoints	AMRF 24h vs 0h	Downregulated	HOTAIRM1	-2.49919901624462	0.00045623457679234	AMRF HT 24h vs 0h_downregulated.csv
Direct comparison of interventions and timepoints	AMRF 24h vs 0h	Upregulated	HOXB8	2.25190091330822	6.15207928368029e-05	AMRF HT 24h vs 0h_upregulated.csv
Direct comparison of interventions and timepoints	AMRF 24h vs 0h	Downregulated	HOXD1	-2.74802696171514	0.0299534583312245	AMRF HT 24h vs 0h_downregulated.csv
Direct comparison of interventions and timepoints	AMRF 24h vs 0h	Upregulated	HPDL	1.67021864095469	0.0257546150704723	AMRF HT 24h vs 0h_upregulated.csv
Direct comparison of interventions and timepoints	AMRF 24h vs 0h	Upregulated	HPGD	2.52056447890571	0.00449893056022078	AMRF HT 24h vs 0h_upregulated.csv
Direct comparison of interventions and timepoints	AMRF 24h vs 0h	Downregulated	HPN	-3.83046048572728	0.00233913650382726	AMRF HT 24h vs 0h_downregulated.csv
Direct comparison of interventions and timepoints	AMRF 24h vs 0h	Downregulated	HRK	-4.62596236384905	6.94485306391507e-06	AMRF HT 24h vs 0h_downregulated.csv
Direct comparison of interventions and timepoints	AMRF 24h vs 0h	Downregulated	HS3ST3B1	-1.70061978986374	0.000120152492552008	AMRF HT 24h vs 0h_downregulated.csv
Direct comparison of interventions and timepoints	AMRF 24h vs 0h	Upregulated	HS3ST5	2.0161993124921	0.0122998674068531	AMRF HT 24h vs 0h_upregulated.csv
Direct comparison of interventions and timepoints	AMRF 24h vs 0h	Downregulated	HSBP1L1	-1.98894422259208	7.19298200796019e-05	AMRF HT 24h vs 0h_downregulated.csv
Direct comparison of interventions and timepoints	AMRF 24h vs 0h	Downregulated	HSD11B1-AS1	-3.04074593326347	1.26360628722599e-05	AMRF HT 24h vs 0h_downregulated.csv
Direct comparison of interventions and timepoints	AMRF 24h vs 0h	Downregulated	HSD17B13	-2.11576803210756	0.0134485080356435	AMRF HT 24h vs 0h_downregulated.csv
Direct comparison of interventions and timepoints	AMRF 24h vs 0h	Downregulated	HSD17B8	-1.58256923759971	0.00763220991453069	AMRF HT 24h vs 0h_downregulated.csv
Direct comparison of interventions and timepoints	AMRF 24h vs 0h	Upregulated	HSD3B1	2.3605068737144	0.0203580864762788	AMRF HT 24h vs 0h_upregulated.csv
Direct comparison of interventions and timepoints	AMRF 24h vs 0h	Downregulated	HSH2D	-3.77335462069003	1.26701408379315e-07	AMRF HT 24h vs 0h_downregulated.csv
Direct comparison of interventions and timepoints	AMRF 24h vs 0h	Upregulated	HSPA12A	1.54665156912341	5.20049756535455e-06	AMRF HT 24h vs 0h_upregulated.csv
Direct comparison of interventions and timepoints	AMRF 24h vs 0h	Downregulated	HSPA13	-1.52154904728014	3.45160009674188e-06	AMRF HT 24h vs 0h_downregulated.csv
Direct comparison of interventions and timepoints	AMRF 24h vs 0h	Downregulated	HSPA1A	-3.09950813166226	0.0136877454879783	AMRF HT 24h vs 0h_downregulated.csv
Direct comparison of interventions and timepoints	AMRF 24h vs 0h	Downregulated	HSPA1B	-4.02466540435039	0.000106932972777793	AMRF HT 24h vs 0h_downregulated.csv
Direct comparison of interventions and timepoints	AMRF 24h vs 0h	Downregulated	HSPA1L	-3.44507145992139	0.000217224403851343	AMRF HT 24h vs 0h_downregulated.csv
Direct comparison of interventions and timepoints	AMRF 24h vs 0h	Downregulated	HSPA6	-3.25899763887439	0.0182901928278842	AMRF HT 24h vs 0h_downregulated.csv
Direct comparison of interventions and timepoints	AMRF 24h vs 0h	Downregulated	HSPH1	-1.52626442287624	0.0314711367326198	AMRF HT 24h vs 0h_downregulated.csv
Direct comparison of interventions and timepoints	AMRF 24h vs 0h	Downregulated	HYAL1	-3.11648469183391	2.05689818286271e-05	AMRF HT 24h vs 0h_downregulated.csv
Direct comparison of interventions and timepoints	AMRF 24h vs 0h	Downregulated	HYI-AS1	-1.8013087852666	0.0298984037178389	AMRF HT 24h vs 0h_downregulated.csv
Direct comparison of interventions and timepoints	AMRF 24h vs 0h	Upregulated	HYLS1	2.09229236474712	0.00052453774573812	AMRF HT 24h vs 0h_upregulated.csv
Direct comparison of interventions and timepoints	AMRF 24h vs 0h	Downregulated	ICAM5	-1.95005474399787	0.0156055965615478	AMRF HT 24h vs 0h_downregulated.csv
Direct comparison of interventions and timepoints	AMRF 24h vs 0h	Downregulated	ID2	-1.81009631208056	0.00195965445086899	AMRF HT 24h vs 0h_downregulated.csv
Direct comparison of interventions and timepoints	AMRF 24h vs 0h	Downregulated	IDH1-AS1	-2.17194343343865	0.0136541978727265	AMRF HT 24h vs 0h_downregulated.csv
Direct comparison of interventions and timepoints	AMRF 24h vs 0h	Downregulated	IDI2	-3.83173556706889	0.0182217983934268	AMRF HT 24h vs 0h_downregulated.csv
Direct comparison of interventions and timepoints	AMRF 24h vs 0h	Downregulated	IER5	-2.1097210452744	3.41787918753377e-06	AMRF HT 24h vs 0h_downregulated.csv
Direct comparison of interventions and timepoints	AMRF 24h vs 0h	Downregulated	IFITM10	-3.53605490429107	0.00663575698713043	AMRF HT 24h vs 0h_downregulated.csv
Direct comparison of interventions and timepoints	AMRF 24h vs 0h	Upregulated	IFT70A	1.98889481679216	0.00138620355277893	AMRF HT 24h vs 0h_upregulated.csv
Direct comparison of interventions and timepoints	AMRF 24h vs 0h	Upregulated	IFT70B	1.81702181473458	0.0122943542504829	AMRF HT 24h vs 0h_upregulated.csv
Direct comparison of interventions and timepoints	AMRF 24h vs 0h	Downregulated	IGDCC4	-2.64492209664944	0.000475547627674623	AMRF HT 24h vs 0h_downregulated.csv
Direct comparison of interventions and timepoints	AMRF 24h vs 0h	Upregulated	IGF1	4.18222103058538	0.00728192768057835	AMRF HT 24h vs 0h_upregulated.csv
Direct comparison of interventions and timepoints	AMRF 24h vs 0h	Downregulated	IGF2BP2-AS1	-2.13880171309193	0.0112993963823515	AMRF HT 24h vs 0h_downregulated.csv
Direct comparison of interventions and timepoints	AMRF 24h vs 0h	Downregulated	IGFBP3	-2.17417498767621	0.0128560986914786	AMRF HT 24h vs 0h_downregulated.csv
Direct comparison of interventions and timepoints	AMRF 24h vs 0h	Upregulated	IGFLR1	2.38572175593667	0.000263539361339693	AMRF HT 24h vs 0h_upregulated.csv
Direct comparison of interventions and timepoints	AMRF 24h vs 0h	Downregulated	IL11	-4.65854829608748	0.000308486968978934	AMRF HT 24h vs 0h_downregulated.csv
Direct comparison of interventions and timepoints	AMRF 24h vs 0h	Upregulated	IL13RA2	18.4941836363119	3.59688989810854e-12	AMRF HT 24h vs 0h_upregulated.csv
Direct comparison of interventions and timepoints	AMRF 24h vs 0h	Downregulated	IL15RA	-2.31120709457407	0.000143946599583093	AMRF HT 24h vs 0h_downregulated.csv
Direct comparison of interventions and timepoints	AMRF 24h vs 0h	Downregulated	IL16	-2.40104491288447	0.00568739403821214	AMRF HT 24h vs 0h_downregulated.csv
Direct comparison of interventions and timepoints	AMRF 24h vs 0h	Downregulated	IL17F	-6.88338281707396	0.0286717267527369	AMRF HT 24h vs 0h_downregulated.csv
Direct comparison of interventions and timepoints	AMRF 24h vs 0h	Downregulated	IL18	-2.05372564395411	0.0046636910473325	AMRF HT 24h vs 0h_downregulated.csv
Direct comparison of interventions and timepoints	AMRF 24h vs 0h	Downregulated	IL1A	-32.1748000123097	0.000193544257311864	AMRF HT 24h vs 0h_downregulated.csv
Direct comparison of interventions and timepoints	AMRF 24h vs 0h	Downregulated	IL20RB	-3.82330109785097	4.44528453206367e-09	AMRF HT 24h vs 0h_downregulated.csv
Direct comparison of interventions and timepoints	AMRF 24h vs 0h	Downregulated	IL2RG	-1.72597430022469	0.0121310709750036	AMRF HT 24h vs 0h_downregulated.csv
Direct comparison of interventions and timepoints	AMRF 24h vs 0h	Downregulated	IL32	-2.16704278604314	0.000930644965432904	AMRF HT 24h vs 0h_downregulated.csv
Direct comparison of interventions and timepoints	AMRF 24h vs 0h	Downregulated	IL6R	-1.53644727682286	0.0149225297925369	AMRF HT 24h vs 0h_downregulated.csv
Direct comparison of interventions and timepoints	AMRF 24h vs 0h	Downregulated	INHBE	-4.88974539095838	5.78781719959082e-38	AMRF HT 24h vs 0h_downregulated.csv
Direct comparison of interventions and timepoints	AMRF 24h vs 0h	Downregulated	INPP1	-1.53044941083252	9.49513844642199e-09	AMRF HT 24h vs 0h_downregulated.csv
Direct comparison of interventions and timepoints	AMRF 24h vs 0h	Downregulated	INSIG1	-2.80319918955363	0.000423001413853644	AMRF HT 24h vs 0h_downregulated.csv
Direct comparison of interventions and timepoints	AMRF 24h vs 0h	Upregulated	IPO4	2.10909669205208	0.000346258077657783	AMRF HT 24h vs 0h_upregulated.csv
Direct comparison of interventions and timepoints	AMRF 24h vs 0h	Downregulated	IQCA1L	-6.93080728100943	0.00149157012949702	AMRF HT 24h vs 0h_downregulated.csv
Direct comparison of interventions and timepoints	AMRF 24h vs 0h	Upregulated	IQCG	1.55358910073592	0.0041554225934701	AMRF HT 24h vs 0h_upregulated.csv
Direct comparison of interventions and timepoints	AMRF 24h vs 0h	Downregulated	IQSEC3	-1.67265423962918	0.0489612324031671	AMRF HT 24h vs 0h_downregulated.csv
Direct comparison of interventions and timepoints	AMRF 24h vs 0h	Downregulated	IRS2	-2.323154089026	7.51657486368298e-05	AMRF HT 24h vs 0h_downregulated.csv
Direct comparison of interventions and timepoints	AMRF 24h vs 0h	Downregulated	ISG20	-2.6658562344195	1.99357115717847e-05	AMRF HT 24h vs 0h_downregulated.csv
Direct comparison of interventions and timepoints	AMRF 24h vs 0h	Downregulated	ISL1-DT	-3.15866424324222	0.0409985836054333	AMRF HT 24h vs 0h_downregulated.csv
Direct comparison of interventions and timepoints	AMRF 24h vs 0h	Downregulated	ISYNA1	-2.12066403870795	1.72594673225111e-05	AMRF HT 24h vs 0h_downregulated.csv
Direct comparison of interventions and timepoints	AMRF 24h vs 0h	Downregulated	ITGA2	-1.63814700598159	0.00572018687105563	AMRF HT 24h vs 0h_downregulated.csv
Direct comparison of interventions and timepoints	AMRF 24h vs 0h	Downregulated	ITGA2B	-3.29585904598597	2.94043085407123e-06	AMRF HT 24h vs 0h_downregulated.csv
Direct comparison of interventions and timepoints	AMRF 24h vs 0h	Downregulated	ITGA3	-2.16462966454211	0.0175920901293321	AMRF HT 24h vs 0h_downregulated.csv
Direct comparison of interventions and timepoints	AMRF 24h vs 0h	Downregulated	ITGA7	-1.5163082509874	0.00206941984235793	AMRF HT 24h vs 0h_downregulated.csv
Direct comparison of interventions and timepoints	AMRF 24h vs 0h	Downregulated	ITGAM	-3.68374838205836	0.0433451012854444	AMRF HT 24h vs 0h_downregulated.csv
Direct comparison of interventions and timepoints	AMRF 24h vs 0h	Downregulated	ITGB1-DT	-3.24778490308604	1.76649260501782e-06	AMRF HT 24h vs 0h_downregulated.csv
Direct comparison of interventions and timepoints	AMRF 24h vs 0h	Downregulated	ITGB4	-2.10461902288236	0.00399952240396447	AMRF HT 24h vs 0h_downregulated.csv
Direct comparison of interventions and timepoints	AMRF 24h vs 0h	Downregulated	ITGB5	-1.88591622745294	1.55713380290644e-10	AMRF HT 24h vs 0h_downregulated.csv
Direct comparison of interventions and timepoints	AMRF 24h vs 0h	Downregulated	ITGB8	-2.12056938423534	0.000416740239009305	AMRF HT 24h vs 0h_downregulated.csv
Direct comparison of interventions and timepoints	AMRF 24h vs 0h	Upregulated	ITPKB	1.51888313389624	0.00428589850278619	AMRF HT 24h vs 0h_upregulated.csv
Direct comparison of interventions and timepoints	AMRF 24h vs 0h	Upregulated	ITPR2	3.22781137881204	0.000272765430493888	AMRF HT 24h vs 0h_upregulated.csv
Direct comparison of interventions and timepoints	AMRF 24h vs 0h	Downregulated	ITPR3	-1.73485540369073	5.17293503911477e-05	AMRF HT 24h vs 0h_downregulated.csv
Direct comparison of interventions and timepoints	AMRF 24h vs 0h	Downregulated	IZUMO1	-2.99777094099344	0.00280757717991915	AMRF HT 24h vs 0h_downregulated.csv
Direct comparison of interventions and timepoints	AMRF 24h vs 0h	Downregulated	JAG1	-2.01945709792129	0.00015169981103547	AMRF HT 24h vs 0h_downregulated.csv
Direct comparison of interventions and timepoints	AMRF 24h vs 0h	Upregulated	JAKMIP2-AS1	9.30155587421045	1.21385397154616e-10	AMRF HT 24h vs 0h_upregulated.csv
Direct comparison of interventions and timepoints	AMRF 24h vs 0h	Upregulated	JAKMIP3	1.5648553150787	0.0233715426385813	AMRF HT 24h vs 0h_upregulated.csv
Direct comparison of interventions and timepoints	AMRF 24h vs 0h	Downregulated	JDP2	-1.89793334337521	8.19572281371942e-06	AMRF HT 24h vs 0h_downregulated.csv
Direct comparison of interventions and timepoints	AMRF 24h vs 0h	Upregulated	JMJD4	1.52694835528832	1.45095703801729e-09	AMRF HT 24h vs 0h_upregulated.csv
Direct comparison of interventions and timepoints	AMRF 24h vs 0h	Downregulated	JMJD6	-1.65906267391411	0.000167161585271893	AMRF HT 24h vs 0h_downregulated.csv
Direct comparison of interventions and timepoints	AMRF 24h vs 0h	Downregulated	JPH3	-1.99227049293084	0.0446057674934734	AMRF HT 24h vs 0h_downregulated.csv
Direct comparison of interventions and timepoints	AMRF 24h vs 0h	Downregulated	KBTBD11	-1.95754533266356	0.00183905167173	AMRF HT 24h vs 0h_downregulated.csv
Direct comparison of interventions and timepoints	AMRF 24h vs 0h	Downregulated	KBTBD6-DT	-1.80467152594254	0.0148037792609436	AMRF HT 24h vs 0h_downregulated.csv
Direct comparison of interventions and timepoints	AMRF 24h vs 0h	Downregulated	KCND1	-1.98473097044777	0.00441819626643043	AMRF HT 24h vs 0h_downregulated.csv
Direct comparison of interventions and timepoints	AMRF 24h vs 0h	Downregulated	KCNG3	-4.09852959596648	0.0474397673249414	AMRF HT 24h vs 0h_downregulated.csv
Direct comparison of interventions and timepoints	AMRF 24h vs 0h	Downregulated	KCNH8	-2.32152767006172	0.000160528330772272	AMRF HT 24h vs 0h_downregulated.csv
Direct comparison of interventions and timepoints	AMRF 24h vs 0h	Downregulated	KCNJ12	-4.64215937556941	0.000134945717689782	AMRF HT 24h vs 0h_downregulated.csv
Direct comparison of interventions and timepoints	AMRF 24h vs 0h	Downregulated	KCNK15	-1.92571074482735	0.0145914953511863	AMRF HT 24h vs 0h_downregulated.csv
Direct comparison of interventions and timepoints	AMRF 24h vs 0h	Upregulated	KCNMA1	2.35769436171761	0.0298609168257087	AMRF HT 24h vs 0h_upregulated.csv
Direct comparison of interventions and timepoints	AMRF 24h vs 0h	Downregulated	KCNN1	-1.58180387108365	0.0430477149242206	AMRF HT 24h vs 0h_downregulated.csv
Direct comparison of interventions and timepoints	AMRF 24h vs 0h	Downregulated	KCNQ1	-2.36987025480139	0.00254061672097363	AMRF HT 24h vs 0h_downregulated.csv
Direct comparison of interventions and timepoints	AMRF 24h vs 0h	Downregulated	KCNQ2	-2.31858810511364	0.0108241353205052	AMRF HT 24h vs 0h_downregulated.csv
Direct comparison of interventions and timepoints	AMRF 24h vs 0h	Downregulated	KCTD13	-1.58669410521661	1.83604679392522e-08	AMRF HT 24h vs 0h_downregulated.csv
Direct comparison of interventions and timepoints	AMRF 24h vs 0h	Downregulated	KDM5B	-1.60261590313515	5.46168110069711e-07	AMRF HT 24h vs 0h_downregulated.csv
Direct comparison of interventions and timepoints	AMRF 24h vs 0h	Downregulated	KDM7A	-1.95087271185145	0.000959046401561404	AMRF HT 24h vs 0h_downregulated.csv
Direct comparison of interventions and timepoints	AMRF 24h vs 0h	Upregulated	KDM8	1.73855494716507	0.00311755646083714	AMRF HT 24h vs 0h_upregulated.csv
Direct comparison of interventions and timepoints	AMRF 24h vs 0h	Upregulated	KHDC1-AS1	2.03364112245922	0.0194062603814929	AMRF HT 24h vs 0h_upregulated.csv
Direct comparison of interventions and timepoints	AMRF 24h vs 0h	Upregulated	KHK	1.75740051182286	0.000528686376819165	AMRF HT 24h vs 0h_upregulated.csv
Direct comparison of interventions and timepoints	AMRF 24h vs 0h	Downregulated	KIAA0040	-2.21985259035537	0.00931916652122025	AMRF HT 24h vs 0h_downregulated.csv
Direct comparison of interventions and timepoints	AMRF 24h vs 0h	Downregulated	KIAA1755	-2.38332440013321	0.0162775964939891	AMRF HT 24h vs 0h_downregulated.csv
Direct comparison of interventions and timepoints	AMRF 24h vs 0h	Upregulated	KIF11	1.56056222630179	0.00344679846230568	AMRF HT 24h vs 0h_upregulated.csv
Direct comparison of interventions and timepoints	AMRF 24h vs 0h	Upregulated	KIF18A	1.53935833621727	0.0267009674980852	AMRF HT 24h vs 0h_upregulated.csv
Direct comparison of interventions and timepoints	AMRF 24h vs 0h	Upregulated	KIF18B	1.55245200017564	0.0121690259122578	AMRF HT 24h vs 0h_upregulated.csv
Direct comparison of interventions and timepoints	AMRF 24h vs 0h	Downregulated	KIF1A	-2.76611273881573	0.000211666606222302	AMRF HT 24h vs 0h_downregulated.csv
Direct comparison of interventions and timepoints	AMRF 24h vs 0h	Upregulated	KIF20A	2.53432240389759	0.00100737803345995	AMRF HT 24h vs 0h_upregulated.csv
Direct comparison of interventions and timepoints	AMRF 24h vs 0h	Downregulated	KIF21B	-2.2777555026132	0.00547783032285339	AMRF HT 24h vs 0h_downregulated.csv
Direct comparison of interventions and timepoints	AMRF 24h vs 0h	Downregulated	KIF4B	-1.53670918320484	0.0391144059273557	AMRF HT 24h vs 0h_downregulated.csv
Direct comparison of interventions and timepoints	AMRF 24h vs 0h	Upregulated	KIF6	2.03231935206137	0.00965260051556992	AMRF HT 24h vs 0h_upregulated.csv
Direct comparison of interventions and timepoints	AMRF 24h vs 0h	Downregulated	KISS1	-1.65000816206697	0.0235983348811934	AMRF HT 24h vs 0h_downregulated.csv
Direct comparison of interventions and timepoints	AMRF 24h vs 0h	Downregulated	KLC3	-1.83023388289797	0.00838539795673077	AMRF HT 24h vs 0h_downregulated.csv
Direct comparison of interventions and timepoints	AMRF 24h vs 0h	Downregulated	KLF10	-1.63927843644535	1.3630201497498e-05	AMRF HT 24h vs 0h_downregulated.csv
Direct comparison of interventions and timepoints	AMRF 24h vs 0h	Downregulated	KLF12	-1.58084554492943	0.000297661734611652	AMRF HT 24h vs 0h_downregulated.csv
Direct comparison of interventions and timepoints	AMRF 24h vs 0h	Downregulated	KLF15	-2.11778838010738	0.00150178794851548	AMRF HT 24h vs 0h_downregulated.csv
Direct comparison of interventions and timepoints	AMRF 24h vs 0h	Downregulated	KLF9	-3.10883218550304	0.0013886316757693	AMRF HT 24h vs 0h_downregulated.csv
Direct comparison of interventions and timepoints	AMRF 24h vs 0h	Downregulated	KLHDC7B	-3.48441127172176	0.00670209713158026	AMRF HT 24h vs 0h_downregulated.csv
Direct comparison of interventions and timepoints	AMRF 24h vs 0h	Downregulated	KLHL15	-1.96786284194239	3.74330609975294e-05	AMRF HT 24h vs 0h_downregulated.csv
Direct comparison of interventions and timepoints	AMRF 24h vs 0h	Downregulated	KLHL29	-1.59795700476109	0.00112578021688979	AMRF HT 24h vs 0h_downregulated.csv
Direct comparison of interventions and timepoints	AMRF 24h vs 0h	Downregulated	KLHL30	-1.72308306452342	0.0481309556805518	AMRF HT 24h vs 0h_downregulated.csv
Direct comparison of interventions and timepoints	AMRF 24h vs 0h	Downregulated	KLK3	-1.81344592847877	0.0418051269551433	AMRF HT 24h vs 0h_downregulated.csv
Direct comparison of interventions and timepoints	AMRF 24h vs 0h	Downregulated	KLK7	-2.41372622117795	0.0114937378160406	AMRF HT 24h vs 0h_downregulated.csv
Direct comparison of interventions and timepoints	AMRF 24h vs 0h	Downregulated	KNDC1	-2.99986819760227	0.00816410697392636	AMRF HT 24h vs 0h_downregulated.csv
Direct comparison of interventions and timepoints	AMRF 24h vs 0h	Upregulated	KNL1	1.73817797137891	0.000387024117046555	AMRF HT 24h vs 0h_upregulated.csv
Direct comparison of interventions and timepoints	AMRF 24h vs 0h	Upregulated	KNSTRN	1.50085088528494	0.000392787076970969	AMRF HT 24h vs 0h_upregulated.csv
Direct comparison of interventions and timepoints	AMRF 24h vs 0h	Downregulated	KRBA2	-2.87437751051064	0.0450520156394361	AMRF HT 24h vs 0h_downregulated.csv
Direct comparison of interventions and timepoints	AMRF 24h vs 0h	Upregulated	KRT14	2.76941145454728	0.0299704076378949	AMRF HT 24h vs 0h_upregulated.csv
Direct comparison of interventions and timepoints	AMRF 24h vs 0h	Downregulated	KRT16	-3.09156603425097	0.00310223115452174	AMRF HT 24h vs 0h_downregulated.csv
Direct comparison of interventions and timepoints	AMRF 24h vs 0h	Downregulated	KRT17	-2.65140070973781	0.00537134283226265	AMRF HT 24h vs 0h_downregulated.csv
Direct comparison of interventions and timepoints	AMRF 24h vs 0h	Downregulated	KRT36	-5.0150313028099	0.0117606410139057	AMRF HT 24h vs 0h_downregulated.csv
Direct comparison of interventions and timepoints	AMRF 24h vs 0h	Downregulated	KRT38	-3.26560153035899	0.0460815596323502	AMRF HT 24h vs 0h_downregulated.csv
Direct comparison of interventions and timepoints	AMRF 24h vs 0h	Upregulated	KRT6B	5.70929261366921	0.000208941319679184	AMRF HT 24h vs 0h_upregulated.csv
Direct comparison of interventions and timepoints	AMRF 24h vs 0h	Downregulated	KRT7	-1.9425308805428	0.00181640387338901	AMRF HT 24h vs 0h_downregulated.csv
Direct comparison of interventions and timepoints	AMRF 24h vs 0h	Downregulated	KRT78	-3.611053319487	0.0130522362516875	AMRF HT 24h vs 0h_downregulated.csv
Direct comparison of interventions and timepoints	AMRF 24h vs 0h	Downregulated	KRT79	-4.20355116397725	0.0458148035707802	AMRF HT 24h vs 0h_downregulated.csv
Direct comparison of interventions and timepoints	AMRF 24h vs 0h	Downregulated	KRT80	-2.03193551303065	0.0102497527754923	AMRF HT 24h vs 0h_downregulated.csv
Direct comparison of interventions and timepoints	AMRF 24h vs 0h	Downregulated	KRT81	-2.96669103624588	0.0105073967217553	AMRF HT 24h vs 0h_downregulated.csv
Direct comparison of interventions and timepoints	AMRF 24h vs 0h	Downregulated	KRT83	-2.45368036504753	0.000841096028628185	AMRF HT 24h vs 0h_downregulated.csv
Direct comparison of interventions and timepoints	AMRF 24h vs 0h	Downregulated	KRT86	-3.06694989351295	0.000362450558599968	AMRF HT 24h vs 0h_downregulated.csv
Direct comparison of interventions and timepoints	AMRF 24h vs 0h	Downregulated	KRT8P11	-1.7726408845046	0.0174423327304015	AMRF HT 24h vs 0h_downregulated.csv
Direct comparison of interventions and timepoints	AMRF 24h vs 0h	Upregulated	KSR2	2.21180763846996	2.4060434348228e-05	AMRF HT 24h vs 0h_upregulated.csv
Direct comparison of interventions and timepoints	AMRF 24h vs 0h	Downregulated	LAIR1	-5.8997542457407	0.0134884416997986	AMRF HT 24h vs 0h_downregulated.csv
Direct comparison of interventions and timepoints	AMRF 24h vs 0h	Downregulated	LAMA3	-2.7524555535514	0.00100016744595883	AMRF HT 24h vs 0h_downregulated.csv
Direct comparison of interventions and timepoints	AMRF 24h vs 0h	Downregulated	LAMA5	-1.80182784462187	3.72735557169308e-06	AMRF HT 24h vs 0h_downregulated.csv
Direct comparison of interventions and timepoints	AMRF 24h vs 0h	Downregulated	LAMB2	-1.57381058388517	0.0139108835091334	AMRF HT 24h vs 0h_downregulated.csv
Direct comparison of interventions and timepoints	AMRF 24h vs 0h	Downregulated	LAMB3	-2.78055978997918	4.16498738457073e-05	AMRF HT 24h vs 0h_downregulated.csv
Direct comparison of interventions and timepoints	AMRF 24h vs 0h	Upregulated	LAMB4	2.73683679963414	0.00134885879672138	AMRF HT 24h vs 0h_upregulated.csv
Direct comparison of interventions and timepoints	AMRF 24h vs 0h	Downregulated	LAMC2	-2.41653057131004	0.000321355043309256	AMRF HT 24h vs 0h_downregulated.csv
Direct comparison of interventions and timepoints	AMRF 24h vs 0h	Downregulated	LAMC3	-3.01849428559624	0.00568127002866347	AMRF HT 24h vs 0h_downregulated.csv
Direct comparison of interventions and timepoints	AMRF 24h vs 0h	Downregulated	LARP6	-1.55452797944853	0.000731574274011161	AMRF HT 24h vs 0h_downregulated.csv
Direct comparison of interventions and timepoints	AMRF 24h vs 0h	Downregulated	LARS1	-1.54605749472435	2.92633755070555e-08	AMRF HT 24h vs 0h_downregulated.csv
Direct comparison of interventions and timepoints	AMRF 24h vs 0h	Downregulated	LASP1NB	-2.08840767802463	0.0142579799324071	AMRF HT 24h vs 0h_downregulated.csv
Direct comparison of interventions and timepoints	AMRF 24h vs 0h	Downregulated	LAT2	-2.86653393909945	4.21533769048465e-06	AMRF HT 24h vs 0h_downregulated.csv
Direct comparison of interventions and timepoints	AMRF 24h vs 0h	Downregulated	LATS2	-1.96636696776404	6.72130131440853e-06	AMRF HT 24h vs 0h_downregulated.csv
Direct comparison of interventions and timepoints	AMRF 24h vs 0h	Downregulated	LBH	-3.37187650205433	1.82959047287775e-05	AMRF HT 24h vs 0h_downregulated.csv
Direct comparison of interventions and timepoints	AMRF 24h vs 0h	Upregulated	LCMT2	1.52193538804633	5.9748715946924e-05	AMRF HT 24h vs 0h_upregulated.csv
Direct comparison of interventions and timepoints	AMRF 24h vs 0h	Downregulated	LCNL1	-5.58983037365301	0.015602299170521	AMRF HT 24h vs 0h_downregulated.csv
Direct comparison of interventions and timepoints	AMRF 24h vs 0h	Downregulated	LDAF1	-2.22251159547441	0.000309135566107574	AMRF HT 24h vs 0h_downregulated.csv
Direct comparison of interventions and timepoints	AMRF 24h vs 0h	Downregulated	LDLR	-2.82411201031644	9.97205531940077e-12	AMRF HT 24h vs 0h_downregulated.csv
Direct comparison of interventions and timepoints	AMRF 24h vs 0h	Downregulated	LEFTY1	-5.80051318967821	0.0151291967819984	AMRF HT 24h vs 0h_downregulated.csv
Direct comparison of interventions and timepoints	AMRF 24h vs 0h	Downregulated	LEMD1	-2.73355228668567	0.00107666844354678	AMRF HT 24h vs 0h_downregulated.csv
Direct comparison of interventions and timepoints	AMRF 24h vs 0h	Downregulated	LETM2	-1.58574291942058	0.00604197216711689	AMRF HT 24h vs 0h_downregulated.csv
Direct comparison of interventions and timepoints	AMRF 24h vs 0h	Upregulated	LFNG	3.00777805558104	8.14349632495593e-07	AMRF HT 24h vs 0h_upregulated.csv
Direct comparison of interventions and timepoints	AMRF 24h vs 0h	Downregulated	LGALS1	-1.76543335071767	0.00316647120690071	AMRF HT 24h vs 0h_downregulated.csv
Direct comparison of interventions and timepoints	AMRF 24h vs 0h	Downregulated	LGALS7	-1.99748323619699	0.0149748623792759	AMRF HT 24h vs 0h_downregulated.csv
Direct comparison of interventions and timepoints	AMRF 24h vs 0h	Downregulated	LGI4	-2.64110939166255	0.0159638985803846	AMRF HT 24h vs 0h_downregulated.csv
Direct comparison of interventions and timepoints	AMRF 24h vs 0h	Upregulated	LGR5	2.2002595843274	0.000742283983844306	AMRF HT 24h vs 0h_upregulated.csv
Direct comparison of interventions and timepoints	AMRF 24h vs 0h	Downregulated	LHB	-5.45319932082118	3.24630146088784e-05	AMRF HT 24h vs 0h_downregulated.csv
Direct comparison of interventions and timepoints	AMRF 24h vs 0h	Upregulated	LHFPL5	4.69387594103314	0.00955494431588296	AMRF HT 24h vs 0h_upregulated.csv
Direct comparison of interventions and timepoints	AMRF 24h vs 0h	Downregulated	LHX3	-2.42387855934137	0.00483816544944082	AMRF HT 24h vs 0h_downregulated.csv
Direct comparison of interventions and timepoints	AMRF 24h vs 0h	Downregulated	LHX4	-2.65408952635724	0.000123086043731601	AMRF HT 24h vs 0h_downregulated.csv
Direct comparison of interventions and timepoints	AMRF 24h vs 0h	Downregulated	LHX5	-2.89677700207064	0.00107992669113763	AMRF HT 24h vs 0h_downregulated.csv
Direct comparison of interventions and timepoints	AMRF 24h vs 0h	Downregulated	LIF	-3.00233931646699	3.63163428157025e-08	AMRF HT 24h vs 0h_downregulated.csv
Direct comparison of interventions and timepoints	AMRF 24h vs 0h	Downregulated	LIF-AS2	-1.82189785410641	0.0425809929409549	AMRF HT 24h vs 0h_downregulated.csv
Direct comparison of interventions and timepoints	AMRF 24h vs 0h	Downregulated	LINC00174	-1.56604472035448	0.00891174506592129	AMRF HT 24h vs 0h_downregulated.csv
Direct comparison of interventions and timepoints	AMRF 24h vs 0h	Downregulated	LINC00239	-3.02835565150064	1.83079169911389e-05	AMRF HT 24h vs 0h_downregulated.csv
Direct comparison of interventions and timepoints	AMRF 24h vs 0h	Downregulated	LINC00243	-5.25854324361028	0.00293468594655624	AMRF HT 24h vs 0h_downregulated.csv
Direct comparison of interventions and timepoints	AMRF 24h vs 0h	Downregulated	LINC00304	-3.88907705434723	0.017233517994703	AMRF HT 24h vs 0h_downregulated.csv
Direct comparison of interventions and timepoints	AMRF 24h vs 0h	Upregulated	LINC00311	4.17608852621946	0.0473463526541971	AMRF HT 24h vs 0h_upregulated.csv
Direct comparison of interventions and timepoints	AMRF 24h vs 0h	Downregulated	LINC00365	-4.47179135513168	2.0690778352727e-08	AMRF HT 24h vs 0h_downregulated.csv
Direct comparison of interventions and timepoints	AMRF 24h vs 0h	Downregulated	LINC00452	-3.40534314515665	0.00500315043613736	AMRF HT 24h vs 0h_downregulated.csv
Direct comparison of interventions and timepoints	AMRF 24h vs 0h	Downregulated	LINC00454	-4.27405327137418	0.0411237339361861	AMRF HT 24h vs 0h_downregulated.csv
Direct comparison of interventions and timepoints	AMRF 24h vs 0h	Upregulated	LINC00538	2.54920624656376	0.000283673208805092	AMRF HT 24h vs 0h_upregulated.csv
Direct comparison of interventions and timepoints	AMRF 24h vs 0h	Downregulated	LINC00592	-2.28053200672699	0.0060394099930332	AMRF HT 24h vs 0h_downregulated.csv
Direct comparison of interventions and timepoints	AMRF 24h vs 0h	Upregulated	LINC00601	3.01858449495267	0.0164301395860526	AMRF HT 24h vs 0h_upregulated.csv
Direct comparison of interventions and timepoints	AMRF 24h vs 0h	Downregulated	LINC00622	-2.13226141519106	0.000197391455218329	AMRF HT 24h vs 0h_downregulated.csv
Direct comparison of interventions and timepoints	AMRF 24h vs 0h	Downregulated	LINC00629	-2.38917785384515	0.000312330812590119	AMRF HT 24h vs 0h_downregulated.csv
Direct comparison of interventions and timepoints	AMRF 24h vs 0h	Downregulated	LINC00641	-2.03007024052108	0.0107139898231829	AMRF HT 24h vs 0h_downregulated.csv
Direct comparison of interventions and timepoints	AMRF 24h vs 0h	Downregulated	LINC00659	-2.45234076378436	0.0274860567349756	AMRF HT 24h vs 0h_downregulated.csv
Direct comparison of interventions and timepoints	AMRF 24h vs 0h	Downregulated	LINC00887	-3.5623264391652	0.00019237296520538	AMRF HT 24h vs 0h_downregulated.csv
Direct comparison of interventions and timepoints	AMRF 24h vs 0h	Downregulated	LINC00923	-2.71743901499637	0.00518809555903676	AMRF HT 24h vs 0h_downregulated.csv
Direct comparison of interventions and timepoints	AMRF 24h vs 0h	Downregulated	LINC00973	-2.834412778552	1.12822081314309e-07	AMRF HT 24h vs 0h_downregulated.csv
Direct comparison of interventions and timepoints	AMRF 24h vs 0h	Upregulated	LINC00987	2.11959791819407	0.00553418889006924	AMRF HT 24h vs 0h_upregulated.csv
Direct comparison of interventions and timepoints	AMRF 24h vs 0h	Upregulated	LINC01116	1.59486907610156	0.0286210937034803	AMRF HT 24h vs 0h_upregulated.csv
Direct comparison of interventions and timepoints	AMRF 24h vs 0h	Upregulated	LINC01124	1.73191949623742	0.00505028270479496	AMRF HT 24h vs 0h_upregulated.csv
Direct comparison of interventions and timepoints	AMRF 24h vs 0h	Downregulated	LINC01132	-2.40184554043225	0.015257227676235	AMRF HT 24h vs 0h_downregulated.csv
Direct comparison of interventions and timepoints	AMRF 24h vs 0h	Downregulated	LINC01133	-19.2951018341865	5.33266529226727e-10	AMRF HT 24h vs 0h_downregulated.csv
Direct comparison of interventions and timepoints	AMRF 24h vs 0h	Upregulated	LINC01134	1.60646122267286	0.010439674594057	AMRF HT 24h vs 0h_upregulated.csv
Direct comparison of interventions and timepoints	AMRF 24h vs 0h	Upregulated	LINC01238	2.16190583773139	0.0378604291557304	AMRF HT 24h vs 0h_upregulated.csv
Direct comparison of interventions and timepoints	AMRF 24h vs 0h	Downregulated	LINC01239	-5.18360789525355	7.59936382776237e-12	AMRF HT 24h vs 0h_downregulated.csv
Direct comparison of interventions and timepoints	AMRF 24h vs 0h	Downregulated	LINC01252	-2.98588542927437	0.0132904654405462	AMRF HT 24h vs 0h_downregulated.csv
Direct comparison of interventions and timepoints	AMRF 24h vs 0h	Downregulated	LINC01348	-2.47625659285093	0.00252667411681388	AMRF HT 24h vs 0h_downregulated.csv
Direct comparison of interventions and timepoints	AMRF 24h vs 0h	Downregulated	LINC01353	-4.03832780703744	0.00391908903811228	AMRF HT 24h vs 0h_downregulated.csv
Direct comparison of interventions and timepoints	AMRF 24h vs 0h	Downregulated	LINC01356	-2.26512597523239	0.0099589032020406	AMRF HT 24h vs 0h_downregulated.csv
Direct comparison of interventions and timepoints	AMRF 24h vs 0h	Downregulated	LINC01414	-1.93840532030866	0.0057989833030202	AMRF HT 24h vs 0h_downregulated.csv
Direct comparison of interventions and timepoints	AMRF 24h vs 0h	Downregulated	LINC01426	-2.35011085553563	0.0377978682743555	AMRF HT 24h vs 0h_downregulated.csv
Direct comparison of interventions and timepoints	AMRF 24h vs 0h	Downregulated	LINC01447	-4.19052638339022	0.0224176703982277	AMRF HT 24h vs 0h_downregulated.csv
Direct comparison of interventions and timepoints	AMRF 24h vs 0h	Upregulated	LINC01511	2.41013324448178	0.00910872587832863	AMRF HT 24h vs 0h_upregulated.csv
Direct comparison of interventions and timepoints	AMRF 24h vs 0h	Downregulated	LINC01583	-3.30691245087347	0.000669292708318974	AMRF HT 24h vs 0h_downregulated.csv
Direct comparison of interventions and timepoints	AMRF 24h vs 0h	Downregulated	LINC01589	-4.19971032691625	6.07894944621618e-05	AMRF HT 24h vs 0h_downregulated.csv
Direct comparison of interventions and timepoints	AMRF 24h vs 0h	Upregulated	LINC01605	1.88577131495672	0.0493643243411093	AMRF HT 24h vs 0h_upregulated.csv
Direct comparison of interventions and timepoints	AMRF 24h vs 0h	Downregulated	LINC01607	-2.07344154373752	0.00897525237007197	AMRF HT 24h vs 0h_downregulated.csv
Direct comparison of interventions and timepoints	AMRF 24h vs 0h	Downregulated	LINC01615	-4.1552730057175	0.0124900275385845	AMRF HT 24h vs 0h_downregulated.csv
Direct comparison of interventions and timepoints	AMRF 24h vs 0h	Downregulated	LINC01714	-5.55473856462381	0.0053943006244791	AMRF HT 24h vs 0h_downregulated.csv
Direct comparison of interventions and timepoints	AMRF 24h vs 0h	Upregulated	LINC01767	2.86076745984421	0.0416808978269731	AMRF HT 24h vs 0h_upregulated.csv
Direct comparison of interventions and timepoints	AMRF 24h vs 0h	Upregulated	LINC01805	6.86565655234332	2.94795997734395e-05	AMRF HT 24h vs 0h_upregulated.csv
Direct comparison of interventions and timepoints	AMRF 24h vs 0h	Upregulated	LINC01816	1.7737699295742	0.0130219859594434	AMRF HT 24h vs 0h_upregulated.csv
Direct comparison of interventions and timepoints	AMRF 24h vs 0h	Upregulated	LINC01842	1.64892077177088	0.0449568570378224	AMRF HT 24h vs 0h_upregulated.csv
Direct comparison of interventions and timepoints	AMRF 24h vs 0h	Downregulated	LINC01844	-3.28441047501804	0.0331128244167255	AMRF HT 24h vs 0h_downregulated.csv
Direct comparison of interventions and timepoints	AMRF 24h vs 0h	Upregulated	LINC01852	1.61507497164561	0.0416038505226272	AMRF HT 24h vs 0h_upregulated.csv
Direct comparison of interventions and timepoints	AMRF 24h vs 0h	Downregulated	LINC01869	-1.66984311597916	0.0113166760722898	AMRF HT 24h vs 0h_downregulated.csv
Direct comparison of interventions and timepoints	AMRF 24h vs 0h	Downregulated	LINC01907	-4.91515493703782	0.00255158952591927	AMRF HT 24h vs 0h_downregulated.csv
Direct comparison of interventions and timepoints	AMRF 24h vs 0h	Downregulated	LINC01940	-3.44123479534595	0.000755979597264922	AMRF HT 24h vs 0h_downregulated.csv
Direct comparison of interventions and timepoints	AMRF 24h vs 0h	Downregulated	LINC01979	-2.98250252315655	8.76019197363818e-06	AMRF HT 24h vs 0h_downregulated.csv
Direct comparison of interventions and timepoints	AMRF 24h vs 0h	Upregulated	LINC02009	2.30681436443306	0.0306987391666189	AMRF HT 24h vs 0h_upregulated.csv
Direct comparison of interventions and timepoints	AMRF 24h vs 0h	Downregulated	LINC02050	-2.40980466525692	0.000441620746283639	AMRF HT 24h vs 0h_downregulated.csv
Direct comparison of interventions and timepoints	AMRF 24h vs 0h	Upregulated	LINC02119	3.39995098252138	0.00447413097284185	AMRF HT 24h vs 0h_upregulated.csv
Direct comparison of interventions and timepoints	AMRF 24h vs 0h	Downregulated	LINC02132	-8.12100441619515	0.0200734413139347	AMRF HT 24h vs 0h_downregulated.csv
Direct comparison of interventions and timepoints	AMRF 24h vs 0h	Downregulated	LINC02182	-2.32237426922461	0.0442305650459775	AMRF HT 24h vs 0h_downregulated.csv
Direct comparison of interventions and timepoints	AMRF 24h vs 0h	Downregulated	LINC02273	-3.41215330451702	0.0446283236691391	AMRF HT 24h vs 0h_downregulated.csv
Direct comparison of interventions and timepoints	AMRF 24h vs 0h	Downregulated	LINC02324	-7.67156590380123	0.00111090691605009	AMRF HT 24h vs 0h_downregulated.csv
Direct comparison of interventions and timepoints	AMRF 24h vs 0h	Downregulated	LINC02404	-1.95923028301676	0.0225043646843146	AMRF HT 24h vs 0h_downregulated.csv
Direct comparison of interventions and timepoints	AMRF 24h vs 0h	Upregulated	LINC02418	2.31307542105171	0.043385147092531	AMRF HT 24h vs 0h_upregulated.csv
Direct comparison of interventions and timepoints	AMRF 24h vs 0h	Downregulated	LINC02535	-1.99595787693841	0.00178886690413513	AMRF HT 24h vs 0h_downregulated.csv
Direct comparison of interventions and timepoints	AMRF 24h vs 0h	Downregulated	LINC02594	-6.52558161294697	0.0121274331074543	AMRF HT 24h vs 0h_downregulated.csv
Direct comparison of interventions and timepoints	AMRF 24h vs 0h	Downregulated	LINC02614	-3.06101556244863	0.0246677984102792	AMRF HT 24h vs 0h_downregulated.csv
Direct comparison of interventions and timepoints	AMRF 24h vs 0h	Upregulated	LINC02653	4.51463979501174	0.0191308782780481	AMRF HT 24h vs 0h_upregulated.csv
Direct comparison of interventions and timepoints	AMRF 24h vs 0h	Downregulated	LINC02688	-2.79066720695152	0.0269738073133948	AMRF HT 24h vs 0h_downregulated.csv
Direct comparison of interventions and timepoints	AMRF 24h vs 0h	Downregulated	LINC02749	-1.91837874957494	0.0161469121810225	AMRF HT 24h vs 0h_downregulated.csv
Direct comparison of interventions and timepoints	AMRF 24h vs 0h	Upregulated	LINC02875	2.21091944933343	2.72043393416381e-05	AMRF HT 24h vs 0h_upregulated.csv
Direct comparison of interventions and timepoints	AMRF 24h vs 0h	Downregulated	LINC02901	-1.79675367494927	0.00816410697392636	AMRF HT 24h vs 0h_downregulated.csv
Direct comparison of interventions and timepoints	AMRF 24h vs 0h	Downregulated	LINC02910	-8.61791966158681	0.00553713415870665	AMRF HT 24h vs 0h_downregulated.csv
Direct comparison of interventions and timepoints	AMRF 24h vs 0h	Upregulated	LINC02997	2.48523738281696	0.0410004731578073	AMRF HT 24h vs 0h_upregulated.csv
Direct comparison of interventions and timepoints	AMRF 24h vs 0h	Downregulated	LINC03016	-2.11048220589923	0.0313330839530792	AMRF HT 24h vs 0h_downregulated.csv
Direct comparison of interventions and timepoints	AMRF 24h vs 0h	Upregulated	LINC03033	3.12927023740166	0.0178757604790074	AMRF HT 24h vs 0h_upregulated.csv
Direct comparison of interventions and timepoints	AMRF 24h vs 0h	Downregulated	LINC03034	-3.64526585099162	0.00962407688214761	AMRF HT 24h vs 0h_downregulated.csv
Direct comparison of interventions and timepoints	AMRF 24h vs 0h	Downregulated	LINC03040	-4.16010163659811	9.10958888044197e-06	AMRF HT 24h vs 0h_downregulated.csv
Direct comparison of interventions and timepoints	AMRF 24h vs 0h	Downregulated	LINGO1	-1.98003699940471	0.0498932007197904	AMRF HT 24h vs 0h_downregulated.csv
Direct comparison of interventions and timepoints	AMRF 24h vs 0h	Downregulated	LIPH	-2.14034769090629	0.00709478514168582	AMRF HT 24h vs 0h_downregulated.csv
Direct comparison of interventions and timepoints	AMRF 24h vs 0h	Upregulated	LIPT2	1.66390007815978	0.000116117465364036	AMRF HT 24h vs 0h_upregulated.csv
Direct comparison of interventions and timepoints	AMRF 24h vs 0h	Upregulated	LIX1	4.50365349555852	7.57570519089362e-05	AMRF HT 24h vs 0h_upregulated.csv
Direct comparison of interventions and timepoints	AMRF 24h vs 0h	Downregulated	LMX1B	-1.85864644848582	0.0401556772982778	AMRF HT 24h vs 0h_downregulated.csv
Direct comparison of interventions and timepoints	AMRF 24h vs 0h	Downregulated	LOC100128494	-1.79454038783513	0.0484592142604496	AMRF HT 24h vs 0h_downregulated.csv
Direct comparison of interventions and timepoints	AMRF 24h vs 0h	Downregulated	LOC100128770	-3.8629563999232	0.00208037523060069	AMRF HT 24h vs 0h_downregulated.csv
Direct comparison of interventions and timepoints	AMRF 24h vs 0h	Downregulated	LOC100129931	-2.19930969712857	0.0297279308220387	AMRF HT 24h vs 0h_downregulated.csv
Direct comparison of interventions and timepoints	AMRF 24h vs 0h	Downregulated	LOC100130691	-2.77677900580805	1.37818785917349e-06	AMRF HT 24h vs 0h_downregulated.csv
Direct comparison of interventions and timepoints	AMRF 24h vs 0h	Upregulated	LOC100287944	2.70318704549282	0.0268242751293989	AMRF HT 24h vs 0h_upregulated.csv
Direct comparison of interventions and timepoints	AMRF 24h vs 0h	Upregulated	LOC100421402	1.62413066501778	0.00933004609407841	AMRF HT 24h vs 0h_upregulated.csv
Direct comparison of interventions and timepoints	AMRF 24h vs 0h	Downregulated	LOC100421569	-2.01648236468909	0.0427298347861534	AMRF HT 24h vs 0h_downregulated.csv
Direct comparison of interventions and timepoints	AMRF 24h vs 0h	Upregulated	LOC100652758	1.64931989039015	0.00230540720893019	AMRF HT 24h vs 0h_upregulated.csv
Direct comparison of interventions and timepoints	AMRF 24h vs 0h	Upregulated	LOC100996361	3.37523387731547	0.00201035676702865	AMRF HT 24h vs 0h_upregulated.csv
Direct comparison of interventions and timepoints	AMRF 24h vs 0h	Downregulated	LOC100996583	-7.86356560453385	0.00177026353811834	AMRF HT 24h vs 0h_downregulated.csv
Direct comparison of interventions and timepoints	AMRF 24h vs 0h	Downregulated	LOC100996660	-1.64777776700651	0.00501085854563239	AMRF HT 24h vs 0h_downregulated.csv
Direct comparison of interventions and timepoints	AMRF 24h vs 0h	Downregulated	LOC101927040	-2.38862097268513	0.00596974972092304	AMRF HT 24h vs 0h_downregulated.csv
Direct comparison of interventions and timepoints	AMRF 24h vs 0h	Upregulated	LOC101928295	2.97712487141936	0.0014526757769937	AMRF HT 24h vs 0h_upregulated.csv
Direct comparison of interventions and timepoints	AMRF 24h vs 0h	Upregulated	LOC101928728	2.03720128700938	0.0117645686237157	AMRF HT 24h vs 0h_upregulated.csv
Direct comparison of interventions and timepoints	AMRF 24h vs 0h	Downregulated	LOC102723670	-1.55635381569523	0.0435255227884726	AMRF HT 24h vs 0h_downregulated.csv
Direct comparison of interventions and timepoints	AMRF 24h vs 0h	Downregulated	LOC102724560	-3.75577553949739	0.046843257095848	AMRF HT 24h vs 0h_downregulated.csv
Direct comparison of interventions and timepoints	AMRF 24h vs 0h	Upregulated	LOC105274304	3.41238749486428	2.58669781401377e-05	AMRF HT 24h vs 0h_upregulated.csv
Direct comparison of interventions and timepoints	AMRF 24h vs 0h	Downregulated	LOC105369391	-4.11618191767238	0.000100664591651728	AMRF HT 24h vs 0h_downregulated.csv
Direct comparison of interventions and timepoints	AMRF 24h vs 0h	Upregulated	LOC105370941	3.30480016682781	0.00230540720893019	AMRF HT 24h vs 0h_upregulated.csv
Direct comparison of interventions and timepoints	AMRF 24h vs 0h	Downregulated	LOC105371795	-2.23439593322098	0.00290256713484366	AMRF HT 24h vs 0h_downregulated.csv
Direct comparison of interventions and timepoints	AMRF 24h vs 0h	Downregulated	LOC105371956	-1.51844164775814	0.010049743270617	AMRF HT 24h vs 0h_downregulated.csv
Direct comparison of interventions and timepoints	AMRF 24h vs 0h	Downregulated	LOC105372988	-3.94665603279263	0.00327139685642818	AMRF HT 24h vs 0h_downregulated.csv
Direct comparison of interventions and timepoints	AMRF 24h vs 0h	Upregulated	LOC105377043	4.59404691942498	0.00688637152282824	AMRF HT 24h vs 0h_upregulated.csv
Direct comparison of interventions and timepoints	AMRF 24h vs 0h	Downregulated	LOC107984761	-4.27042702065022	0.0427298347861534	AMRF HT 24h vs 0h_downregulated.csv
Direct comparison of interventions and timepoints	AMRF 24h vs 0h	Downregulated	LOC107984948	-3.02105683827036	1.24810500028131e-12	AMRF HT 24h vs 0h_downregulated.csv
Direct comparison of interventions and timepoints	AMRF 24h vs 0h	Downregulated	LOC124900217	-2.03356467488047	8.90701654522548e-11	AMRF HT 24h vs 0h_downregulated.csv
Direct comparison of interventions and timepoints	AMRF 24h vs 0h	Downregulated	LOC124900275	-1.97355664228785	5.74060137570603e-12	AMRF HT 24h vs 0h_downregulated.csv
Direct comparison of interventions and timepoints	AMRF 24h vs 0h	Downregulated	LOC124900469	-2.31013037983423	0.0112286116972484	AMRF HT 24h vs 0h_downregulated.csv
Direct comparison of interventions and timepoints	AMRF 24h vs 0h	Upregulated	LOC124901882	4.2791037837825	0.0201980290481359	AMRF HT 24h vs 0h_upregulated.csv
Direct comparison of interventions and timepoints	AMRF 24h vs 0h	Upregulated	LOC124904154	1.73764002806309	0.0429201366589769	AMRF HT 24h vs 0h_upregulated.csv
Direct comparison of interventions and timepoints	AMRF 24h vs 0h	Downregulated	LOC124904411	-3.58016196970402	0.0112770687385798	AMRF HT 24h vs 0h_downregulated.csv
Direct comparison of interventions and timepoints	AMRF 24h vs 0h	Downregulated	LOC124906016	-2.04476542083346	0.000431470904483395	AMRF HT 24h vs 0h_downregulated.csv
Direct comparison of interventions and timepoints	AMRF 24h vs 0h	Downregulated	LOC124906209	-1.62024768709659	0.010651183976373	AMRF HT 24h vs 0h_downregulated.csv
Direct comparison of interventions and timepoints	AMRF 24h vs 0h	Upregulated	LOC285097	4.19546820655791	0.00150676872231935	AMRF HT 24h vs 0h_upregulated.csv
Direct comparison of interventions and timepoints	AMRF 24h vs 0h	Downregulated	LOC286059	-4.57178799194444	5.90086057282172e-06	AMRF HT 24h vs 0h_downregulated.csv
Direct comparison of interventions and timepoints	AMRF 24h vs 0h	Downregulated	LOC317727	-6.30436577467511	1.48100378061346e-05	AMRF HT 24h vs 0h_downregulated.csv
Direct comparison of interventions and timepoints	AMRF 24h vs 0h	Downregulated	LOC344967	-4.81477187292608	0.015012296980364	AMRF HT 24h vs 0h_downregulated.csv
Direct comparison of interventions and timepoints	AMRF 24h vs 0h	Upregulated	LOC389602	1.51624181808634	0.0200310835683025	AMRF HT 24h vs 0h_upregulated.csv
Direct comparison of interventions and timepoints	AMRF 24h vs 0h	Downregulated	LOC400622	-1.81817428843047	0.00950336185959159	AMRF HT 24h vs 0h_downregulated.csv
Direct comparison of interventions and timepoints	AMRF 24h vs 0h	Downregulated	LOC643348	-3.04762332440392	0.0138006505840992	AMRF HT 24h vs 0h_downregulated.csv
Direct comparison of interventions and timepoints	AMRF 24h vs 0h	Downregulated	LOC728877	-1.74384673863398	0.00995183789227065	AMRF HT 24h vs 0h_downregulated.csv
Direct comparison of interventions and timepoints	AMRF 24h vs 0h	Downregulated	LOC730098	-2.37673431337852	0.018692736667819	AMRF HT 24h vs 0h_downregulated.csv
Direct comparison of interventions and timepoints	AMRF 24h vs 0h	Downregulated	LOXL4	-2.35530485636384	7.12453862052606e-06	AMRF HT 24h vs 0h_downregulated.csv
Direct comparison of interventions and timepoints	AMRF 24h vs 0h	Downregulated	LPAR6	-4.35093066228243	0.00640095590818601	AMRF HT 24h vs 0h_downregulated.csv
Direct comparison of interventions and timepoints	AMRF 24h vs 0h	Downregulated	LPCAT4	-1.63003322914927	3.2003511019669e-05	AMRF HT 24h vs 0h_downregulated.csv
Direct comparison of interventions and timepoints	AMRF 24h vs 0h	Downregulated	LPIN1	-1.56826308598404	0.010635847083032	AMRF HT 24h vs 0h_downregulated.csv
Direct comparison of interventions and timepoints	AMRF 24h vs 0h	Downregulated	LPO	-6.8124622099854	0.00025855431277807	AMRF HT 24h vs 0h_downregulated.csv
Direct comparison of interventions and timepoints	AMRF 24h vs 0h	Downregulated	LRATD2	-2.16863666275779	0.000137016247895018	AMRF HT 24h vs 0h_downregulated.csv
Direct comparison of interventions and timepoints	AMRF 24h vs 0h	Downregulated	LRP1	-1.69046047216746	0.0192649740127365	AMRF HT 24h vs 0h_downregulated.csv
Direct comparison of interventions and timepoints	AMRF 24h vs 0h	Upregulated	LRRC26	1.81846626413331	0.00185076099472254	AMRF HT 24h vs 0h_upregulated.csv
Direct comparison of interventions and timepoints	AMRF 24h vs 0h	Downregulated	LRRC43	-2.51725611111345	0.0185889376592792	AMRF HT 24h vs 0h_downregulated.csv
Direct comparison of interventions and timepoints	AMRF 24h vs 0h	Upregulated	LRRC45	1.83346186985475	0.000676078886465721	AMRF HT 24h vs 0h_upregulated.csv
Direct comparison of interventions and timepoints	AMRF 24h vs 0h	Upregulated	LRRC46	1.88239145913687	0.0112972177661691	AMRF HT 24h vs 0h_upregulated.csv
Direct comparison of interventions and timepoints	AMRF 24h vs 0h	Upregulated	LRRC51	1.67847200060714	0.00389372342689294	AMRF HT 24h vs 0h_upregulated.csv
Direct comparison of interventions and timepoints	AMRF 24h vs 0h	Downregulated	LRRC75B	-2.70719505614283	1.25047856527693e-10	AMRF HT 24h vs 0h_downregulated.csv
Direct comparison of interventions and timepoints	AMRF 24h vs 0h	Downregulated	LSMEM1	-2.42027997948409	0.00509917447523114	AMRF HT 24h vs 0h_downregulated.csv
Direct comparison of interventions and timepoints	AMRF 24h vs 0h	Downregulated	LSMEM2	-2.94295560246669	0.0171488269057465	AMRF HT 24h vs 0h_downregulated.csv
Direct comparison of interventions and timepoints	AMRF 24h vs 0h	Downregulated	LTA	-5.09524022248497	0.00061149268547155	AMRF HT 24h vs 0h_downregulated.csv
Direct comparison of interventions and timepoints	AMRF 24h vs 0h	Downregulated	LTBP3	-1.92810386779956	2.5290515542256e-05	AMRF HT 24h vs 0h_downregulated.csv
Direct comparison of interventions and timepoints	AMRF 24h vs 0h	Downregulated	LTBP4	-1.73279959604669	0.00727380908272173	AMRF HT 24h vs 0h_downregulated.csv
Direct comparison of interventions and timepoints	AMRF 24h vs 0h	Downregulated	LURAP1L	-2.22087844328715	0.000380608820550515	AMRF HT 24h vs 0h_downregulated.csv
Direct comparison of interventions and timepoints	AMRF 24h vs 0h	Downregulated	LURAP1L-AS1	-3.43585473234135	0.000116410480033278	AMRF HT 24h vs 0h_downregulated.csv
Direct comparison of interventions and timepoints	AMRF 24h vs 0h	Downregulated	LY96	-2.50517513929072	0.00362654169926692	AMRF HT 24h vs 0h_downregulated.csv
Direct comparison of interventions and timepoints	AMRF 24h vs 0h	Downregulated	LYL1	-2.15875651307996	0.0258258166975233	AMRF HT 24h vs 0h_downregulated.csv
Direct comparison of interventions and timepoints	AMRF 24h vs 0h	Downregulated	MAB21L3	-1.92421730470964	0.0412620599272177	AMRF HT 24h vs 0h_downregulated.csv
Direct comparison of interventions and timepoints	AMRF 24h vs 0h	Downregulated	MAFB	-2.78362432180521	0.0212612975405604	AMRF HT 24h vs 0h_downregulated.csv
Direct comparison of interventions and timepoints	AMRF 24h vs 0h	Downregulated	MAFF	-3.28405921381139	1.3951780251411e-09	AMRF HT 24h vs 0h_downregulated.csv
Direct comparison of interventions and timepoints	AMRF 24h vs 0h	Downregulated	MAK	-2.33030498527569	0.0143654966156163	AMRF HT 24h vs 0h_downregulated.csv
Direct comparison of interventions and timepoints	AMRF 24h vs 0h	Downregulated	MAML3	-1.52003565266795	0.0472460553995999	AMRF HT 24h vs 0h_downregulated.csv
Direct comparison of interventions and timepoints	AMRF 24h vs 0h	Downregulated	MAN1C1	-2.19909167490639	0.0286479334159591	AMRF HT 24h vs 0h_downregulated.csv
Direct comparison of interventions and timepoints	AMRF 24h vs 0h	Downregulated	MAP1B	-2.02784362670863	0.000650403148971431	AMRF HT 24h vs 0h_downregulated.csv
Direct comparison of interventions and timepoints	AMRF 24h vs 0h	Downregulated	MAP1LC3B	-1.81360364296744	1.69980826823831e-08	AMRF HT 24h vs 0h_downregulated.csv
Direct comparison of interventions and timepoints	AMRF 24h vs 0h	Downregulated	MAP3K8	-1.6134366028727	0.0243927237191677	AMRF HT 24h vs 0h_downregulated.csv
Direct comparison of interventions and timepoints	AMRF 24h vs 0h	Downregulated	MAPK10	-16.6992907796703	0.00066604787718064	AMRF HT 24h vs 0h_downregulated.csv
Direct comparison of interventions and timepoints	AMRF 24h vs 0h	Downregulated	MAPT	-1.92714427577931	0.00602893919288795	AMRF HT 24h vs 0h_downregulated.csv
Direct comparison of interventions and timepoints	AMRF 24h vs 0h	Downregulated	MARCHF10	-3.82695583202608	0.00166602294546482	AMRF HT 24h vs 0h_downregulated.csv
Direct comparison of interventions and timepoints	AMRF 24h vs 0h	Downregulated	MARS1	-1.59351032893502	8.9686838810569e-08	AMRF HT 24h vs 0h_downregulated.csv
Direct comparison of interventions and timepoints	AMRF 24h vs 0h	Downregulated	MAST1	-2.1129313087342	5.79680702061297e-17	AMRF HT 24h vs 0h_downregulated.csv
Direct comparison of interventions and timepoints	AMRF 24h vs 0h	Downregulated	MAT1A	-2.34552738567107	0.036582848258509	AMRF HT 24h vs 0h_downregulated.csv
Direct comparison of interventions and timepoints	AMRF 24h vs 0h	Downregulated	MATN1	-2.55251286190419	0.00210187130321078	AMRF HT 24h vs 0h_downregulated.csv
Direct comparison of interventions and timepoints	AMRF 24h vs 0h	Upregulated	MBLAC1	1.61194927350132	0.000588177027274043	AMRF HT 24h vs 0h_upregulated.csv
Direct comparison of interventions and timepoints	AMRF 24h vs 0h	Downregulated	MBNL2	-2.14864018364181	1.30809600684576e-05	AMRF HT 24h vs 0h_downregulated.csv
Direct comparison of interventions and timepoints	AMRF 24h vs 0h	Downregulated	MCAM	-2.40404813330891	0.00863010538345652	AMRF HT 24h vs 0h_downregulated.csv
Direct comparison of interventions and timepoints	AMRF 24h vs 0h	Downregulated	MCEMP1	-2.90074889453399	0.00384486953981877	AMRF HT 24h vs 0h_downregulated.csv
Direct comparison of interventions and timepoints	AMRF 24h vs 0h	Upregulated	MCM10	1.68680968920121	7.47850599220046e-05	AMRF HT 24h vs 0h_upregulated.csv
Direct comparison of interventions and timepoints	AMRF 24h vs 0h	Upregulated	MCM5	1.62243992078375	0.00115951969376098	AMRF HT 24h vs 0h_upregulated.csv
Direct comparison of interventions and timepoints	AMRF 24h vs 0h	Downregulated	MEI1	-2.08359083128961	0.000294202620666847	AMRF HT 24h vs 0h_downregulated.csv
Direct comparison of interventions and timepoints	AMRF 24h vs 0h	Downregulated	MEIS3	-1.5980399207535	0.000176106377611974	AMRF HT 24h vs 0h_downregulated.csv
Direct comparison of interventions and timepoints	AMRF 24h vs 0h	Downregulated	MELTF	-1.69761542115742	0.00375719361369265	AMRF HT 24h vs 0h_downregulated.csv
Direct comparison of interventions and timepoints	AMRF 24h vs 0h	Upregulated	MEOX2	2.36538576992407	0.017274674034424	AMRF HT 24h vs 0h_upregulated.csv
Direct comparison of interventions and timepoints	AMRF 24h vs 0h	Downregulated	METRNL	-2.49037787628186	0.00214690052055796	AMRF HT 24h vs 0h_downregulated.csv
Direct comparison of interventions and timepoints	AMRF 24h vs 0h	Downregulated	MEX3B	-2.93152567319547	1.34142813546511e-05	AMRF HT 24h vs 0h_downregulated.csv
Direct comparison of interventions and timepoints	AMRF 24h vs 0h	Downregulated	MFAP3L	-2.1090122597874	0.0222011347912695	AMRF HT 24h vs 0h_downregulated.csv
Direct comparison of interventions and timepoints	AMRF 24h vs 0h	Downregulated	MFN1P1	-7.00472874540337	0.0364540437254861	AMRF HT 24h vs 0h_downregulated.csv
Direct comparison of interventions and timepoints	AMRF 24h vs 0h	Downregulated	MGARP	-2.79281243731187	0.000667253989283946	AMRF HT 24h vs 0h_downregulated.csv
Direct comparison of interventions and timepoints	AMRF 24h vs 0h	Upregulated	MIAT	2.78854156126482	0.0281371837987229	AMRF HT 24h vs 0h_upregulated.csv
Direct comparison of interventions and timepoints	AMRF 24h vs 0h	Upregulated	MILIP	1.74874736206796	2.63107929395406e-07	AMRF HT 24h vs 0h_upregulated.csv
Direct comparison of interventions and timepoints	AMRF 24h vs 0h	Downregulated	MIOX	-3.15334518496746	0.0105417871582193	AMRF HT 24h vs 0h_downregulated.csv
Direct comparison of interventions and timepoints	AMRF 24h vs 0h	Upregulated	MIP	1.50606878725988	0.00143156680364289	AMRF HT 24h vs 0h_upregulated.csv
Direct comparison of interventions and timepoints	AMRF 24h vs 0h	Upregulated	MIR196A1	2.20203719864381	0.000289415641397005	AMRF HT 24h vs 0h_upregulated.csv
Direct comparison of interventions and timepoints	AMRF 24h vs 0h	Downregulated	MIR22HG	-2.65622297793309	0.00516413106835084	AMRF HT 24h vs 0h_downregulated.csv
Direct comparison of interventions and timepoints	AMRF 24h vs 0h	Downregulated	MIR3193	-5.37684430115577	0.00189394633437867	AMRF HT 24h vs 0h_downregulated.csv
Direct comparison of interventions and timepoints	AMRF 24h vs 0h	Downregulated	MIR325HG	-4.98236841094301	4.07891230257394e-06	AMRF HT 24h vs 0h_downregulated.csv
Direct comparison of interventions and timepoints	AMRF 24h vs 0h	Upregulated	MIR3677HG	1.93591497118883	0.000335804522335885	AMRF HT 24h vs 0h_upregulated.csv
Direct comparison of interventions and timepoints	AMRF 24h vs 0h	Downregulated	MIR3929	-3.6127669615047	0.00872888547746747	AMRF HT 24h vs 0h_downregulated.csv
Direct comparison of interventions and timepoints	AMRF 24h vs 0h	Upregulated	MIR4482	3.33757682818615	0.0435228588160562	AMRF HT 24h vs 0h_upregulated.csv
Direct comparison of interventions and timepoints	AMRF 24h vs 0h	Downregulated	MIR5188	-2.8926769166707	0.0387530933297627	AMRF HT 24h vs 0h_downregulated.csv
Direct comparison of interventions and timepoints	AMRF 24h vs 0h	Upregulated	MKI67	1.99859060740959	0.00239745681579973	AMRF HT 24h vs 0h_upregulated.csv
Direct comparison of interventions and timepoints	AMRF 24h vs 0h	Downregulated	MKRN2OS	-2.2999507385416	0.0231701331706907	AMRF HT 24h vs 0h_downregulated.csv
Direct comparison of interventions and timepoints	AMRF 24h vs 0h	Upregulated	MME	2.23032103058814	0.0267259433542353	AMRF HT 24h vs 0h_upregulated.csv
Direct comparison of interventions and timepoints	AMRF 24h vs 0h	Upregulated	MMP10	4.77006424729557	0.0474462388342583	AMRF HT 24h vs 0h_upregulated.csv
Direct comparison of interventions and timepoints	AMRF 24h vs 0h	Downregulated	MMP25	-4.01077608705042	0.000357111744992352	AMRF HT 24h vs 0h_downregulated.csv
Direct comparison of interventions and timepoints	AMRF 24h vs 0h	Downregulated	MNX1-AS2	-3.43533639307735	0.00505260474043019	AMRF HT 24h vs 0h_downregulated.csv
Direct comparison of interventions and timepoints	AMRF 24h vs 0h	Downregulated	MOBP	-3.4270606166527	0.0204609742216846	AMRF HT 24h vs 0h_downregulated.csv
Direct comparison of interventions and timepoints	AMRF 24h vs 0h	Downregulated	MOSMO	-1.50089836232321	3.94988288041362e-05	AMRF HT 24h vs 0h_downregulated.csv
Direct comparison of interventions and timepoints	AMRF 24h vs 0h	Downregulated	MPO	-3.30203554060514	0.0313854997633129	AMRF HT 24h vs 0h_downregulated.csv
Direct comparison of interventions and timepoints	AMRF 24h vs 0h	Upregulated	MPP1	2.69502740968673	0.000939382174925015	AMRF HT 24h vs 0h_upregulated.csv
Direct comparison of interventions and timepoints	AMRF 24h vs 0h	Upregulated	MPP7	1.51460002851531	0.0156055965615478	AMRF HT 24h vs 0h_upregulated.csv
Direct comparison of interventions and timepoints	AMRF 24h vs 0h	Downregulated	MRC1	-4.75152027783373	0.030109235278814	AMRF HT 24h vs 0h_downregulated.csv
Direct comparison of interventions and timepoints	AMRF 24h vs 0h	Downregulated	MRNIP-DT	-1.85599139925512	0.00220582789447623	AMRF HT 24h vs 0h_downregulated.csv
Direct comparison of interventions and timepoints	AMRF 24h vs 0h	Downregulated	MSI1	-2.41375815690161	0.00573551099463412	AMRF HT 24h vs 0h_downregulated.csv
Direct comparison of interventions and timepoints	AMRF 24h vs 0h	Upregulated	MSRB1	1.96628213793958	5.00781972468564e-12	AMRF HT 24h vs 0h_upregulated.csv
Direct comparison of interventions and timepoints	AMRF 24h vs 0h	Downregulated	MSX1	-1.51468935733643	0.00189455583779485	AMRF HT 24h vs 0h_downregulated.csv
Direct comparison of interventions and timepoints	AMRF 24h vs 0h	Downregulated	MT1E	-2.60226869209027	0.0354947611204048	AMRF HT 24h vs 0h_downregulated.csv
Direct comparison of interventions and timepoints	AMRF 24h vs 0h	Upregulated	MTA1-DT	2.4019403734842	1.00535295557541e-05	AMRF HT 24h vs 0h_upregulated.csv
Direct comparison of interventions and timepoints	AMRF 24h vs 0h	Upregulated	MTG1	1.83171175514988	0.000102896394401323	AMRF HT 24h vs 0h_upregulated.csv
Direct comparison of interventions and timepoints	AMRF 24h vs 0h	Downregulated	MTHFD2	-1.63280447508563	0.000254598931037957	AMRF HT 24h vs 0h_downregulated.csv
Direct comparison of interventions and timepoints	AMRF 24h vs 0h	Downregulated	MTURN	-2.17373580324256	4.16375653084759e-06	AMRF HT 24h vs 0h_downregulated.csv
Direct comparison of interventions and timepoints	AMRF 24h vs 0h	Downregulated	MUC17	-6.82789013806162	0.0177597790826647	AMRF HT 24h vs 0h_downregulated.csv
Direct comparison of interventions and timepoints	AMRF 24h vs 0h	Downregulated	MUC2	-3.11761830912232	0.0163323294060029	AMRF HT 24h vs 0h_downregulated.csv
Direct comparison of interventions and timepoints	AMRF 24h vs 0h	Downregulated	MXI1	-1.73995853997114	1.55130346530911e-06	AMRF HT 24h vs 0h_downregulated.csv
Direct comparison of interventions and timepoints	AMRF 24h vs 0h	Downregulated	MYADM	-1.64231767624434	0.000289415641397005	AMRF HT 24h vs 0h_downregulated.csv
Direct comparison of interventions and timepoints	AMRF 24h vs 0h	Upregulated	MYBL2	1.73239431606622	0.00383810129168473	AMRF HT 24h vs 0h_upregulated.csv
Direct comparison of interventions and timepoints	AMRF 24h vs 0h	Downregulated	MYEOV	-1.74456130721818	0.000103506316199413	AMRF HT 24h vs 0h_downregulated.csv
Direct comparison of interventions and timepoints	AMRF 24h vs 0h	Upregulated	MYH7B	3.77356501079861	0.000468400245828407	AMRF HT 24h vs 0h_upregulated.csv
Direct comparison of interventions and timepoints	AMRF 24h vs 0h	Upregulated	MYO3B	1.5783800241726	0.0128647312007738	AMRF HT 24h vs 0h_upregulated.csv
Direct comparison of interventions and timepoints	AMRF 24h vs 0h	Downregulated	MYO7B	-2.79442127521261	0.000301223919156431	AMRF HT 24h vs 0h_downregulated.csv
Direct comparison of interventions and timepoints	AMRF 24h vs 0h	Downregulated	MYOM1	-2.74344255382121	0.00032573062661729	AMRF HT 24h vs 0h_downregulated.csv
Direct comparison of interventions and timepoints	AMRF 24h vs 0h	Downregulated	MYRF-AS1	-2.68143951168804	0.000126879996228519	AMRF HT 24h vs 0h_downregulated.csv
Direct comparison of interventions and timepoints	AMRF 24h vs 0h	Downregulated	N4BP2L1	-2.06488558070511	3.56606600200309e-06	AMRF HT 24h vs 0h_downregulated.csv
Direct comparison of interventions and timepoints	AMRF 24h vs 0h	Downregulated	NAGS	-1.80874005074905	0.0493643243411093	AMRF HT 24h vs 0h_downregulated.csv
Direct comparison of interventions and timepoints	AMRF 24h vs 0h	Downregulated	NAT8L	-2.44117790939273	0.018542173213916	AMRF HT 24h vs 0h_downregulated.csv
Direct comparison of interventions and timepoints	AMRF 24h vs 0h	Downregulated	NAXD-AS1	-2.18792012146741	0.0146248588988773	AMRF HT 24h vs 0h_downregulated.csv
Direct comparison of interventions and timepoints	AMRF 24h vs 0h	Downregulated	NCAN	-2.06550483394771	0.0277861691859155	AMRF HT 24h vs 0h_downregulated.csv
Direct comparison of interventions and timepoints	AMRF 24h vs 0h	Downregulated	NCBP2-AS1	-1.63211560287981	0.00555236396236132	AMRF HT 24h vs 0h_downregulated.csv
Direct comparison of interventions and timepoints	AMRF 24h vs 0h	Downregulated	NCMAP	-2.91842287999431	0.0134662817565176	AMRF HT 24h vs 0h_downregulated.csv
Direct comparison of interventions and timepoints	AMRF 24h vs 0h	Downregulated	NCOA7	-2.00840591524316	1.43679164873984e-13	AMRF HT 24h vs 0h_downregulated.csv
Direct comparison of interventions and timepoints	AMRF 24h vs 0h	Downregulated	NDRG1	-2.29936953272252	0.00374377046179003	AMRF HT 24h vs 0h_downregulated.csv
Direct comparison of interventions and timepoints	AMRF 24h vs 0h	Downregulated	NDUFA4L2	-2.83797655554016	5.86389952293554e-11	AMRF HT 24h vs 0h_downregulated.csv
Direct comparison of interventions and timepoints	AMRF 24h vs 0h	Upregulated	NEIL3	1.98832784104687	0.00658572860494594	AMRF HT 24h vs 0h_upregulated.csv
Direct comparison of interventions and timepoints	AMRF 24h vs 0h	Upregulated	NEU3	1.6159954097089	3.34440706384122e-05	AMRF HT 24h vs 0h_upregulated.csv
Direct comparison of interventions and timepoints	AMRF 24h vs 0h	Downregulated	NEXN-AS1	-32.0110457086917	1.34995611851484e-14	AMRF HT 24h vs 0h_downregulated.csv
Direct comparison of interventions and timepoints	AMRF 24h vs 0h	Downregulated	NFATC2	-2.9966763754533	4.00748332898663e-07	AMRF HT 24h vs 0h_downregulated.csv
Direct comparison of interventions and timepoints	AMRF 24h vs 0h	Downregulated	NFATC4	-2.00598059555025	0.0112845604077108	AMRF HT 24h vs 0h_downregulated.csv
Direct comparison of interventions and timepoints	AMRF 24h vs 0h	Upregulated	NFE2	2.52348421682948	0.00526163869371553	AMRF HT 24h vs 0h_upregulated.csv
Direct comparison of interventions and timepoints	AMRF 24h vs 0h	Downregulated	NGEF	-2.8674167563285	5.2937464597978e-08	AMRF HT 24h vs 0h_downregulated.csv
Direct comparison of interventions and timepoints	AMRF 24h vs 0h	Downregulated	NHERF2	-1.77657178712122	0.000328102636851586	AMRF HT 24h vs 0h_downregulated.csv
Direct comparison of interventions and timepoints	AMRF 24h vs 0h	Downregulated	NHLH1	-2.93939942387503	0.00332991267392328	AMRF HT 24h vs 0h_downregulated.csv
Direct comparison of interventions and timepoints	AMRF 24h vs 0h	Downregulated	NIBAN1	-3.93683482958628	0.000294332989720277	AMRF HT 24h vs 0h_downregulated.csv
Direct comparison of interventions and timepoints	AMRF 24h vs 0h	Downregulated	NIBAN3	-2.4924851412459	0.0213782421777849	AMRF HT 24h vs 0h_downregulated.csv
Direct comparison of interventions and timepoints	AMRF 24h vs 0h	Downregulated	NKPD1	-2.27392530200155	0.00184866144184633	AMRF HT 24h vs 0h_downregulated.csv
Direct comparison of interventions and timepoints	AMRF 24h vs 0h	Downregulated	NKX3-1	-1.57587545827025	0.0072228240333198	AMRF HT 24h vs 0h_downregulated.csv
Direct comparison of interventions and timepoints	AMRF 24h vs 0h	Downregulated	NLGN3	-1.92657519754611	0.00674790357661359	AMRF HT 24h vs 0h_downregulated.csv
Direct comparison of interventions and timepoints	AMRF 24h vs 0h	Downregulated	NLRP3	-33.5285727566694	5.00781972468564e-12	AMRF HT 24h vs 0h_downregulated.csv
Direct comparison of interventions and timepoints	AMRF 24h vs 0h	Downregulated	NOSTRIN	-1.76780005568254	0.0208151110818819	AMRF HT 24h vs 0h_downregulated.csv
Direct comparison of interventions and timepoints	AMRF 24h vs 0h	Downregulated	NOX3	-4.4394241361362	0.0438917169128315	AMRF HT 24h vs 0h_downregulated.csv
Direct comparison of interventions and timepoints	AMRF 24h vs 0h	Downregulated	NPAS1	-1.90011903957543	0.000332243454794144	AMRF HT 24h vs 0h_downregulated.csv
Direct comparison of interventions and timepoints	AMRF 24h vs 0h	Downregulated	NPC1	-1.63364943916374	0.000327966915304633	AMRF HT 24h vs 0h_downregulated.csv
Direct comparison of interventions and timepoints	AMRF 24h vs 0h	Downregulated	NPC1L1	-3.6504023199138	5.80165731060414e-06	AMRF HT 24h vs 0h_downregulated.csv
Direct comparison of interventions and timepoints	AMRF 24h vs 0h	Downregulated	NPHS1	-3.29056081419394	0.00040501345932434	AMRF HT 24h vs 0h_downregulated.csv
Direct comparison of interventions and timepoints	AMRF 24h vs 0h	Downregulated	NPIPA1	-1.78466023283806	0.00240481063942488	AMRF HT 24h vs 0h_downregulated.csv
Direct comparison of interventions and timepoints	AMRF 24h vs 0h	Downregulated	NPIPP1	-1.89705962102359	0.00161871836080224	AMRF HT 24h vs 0h_downregulated.csv
Direct comparison of interventions and timepoints	AMRF 24h vs 0h	Downregulated	NPPC	-3.65141974454905	0.00150723163592023	AMRF HT 24h vs 0h_downregulated.csv
Direct comparison of interventions and timepoints	AMRF 24h vs 0h	Downregulated	NR1D1	-1.78112875305262	2.67248388624188e-09	AMRF HT 24h vs 0h_downregulated.csv
Direct comparison of interventions and timepoints	AMRF 24h vs 0h	Downregulated	NR2E1	-2.92631774827973	0.00113153122720116	AMRF HT 24h vs 0h_downregulated.csv
Direct comparison of interventions and timepoints	AMRF 24h vs 0h	Downregulated	NR4A1	-2.68280953663046	3.72068320290386e-05	AMRF HT 24h vs 0h_downregulated.csv
Direct comparison of interventions and timepoints	AMRF 24h vs 0h	Downregulated	NR4A2	-2.36841187358611	5.33094003280287e-06	AMRF HT 24h vs 0h_downregulated.csv
Direct comparison of interventions and timepoints	AMRF 24h vs 0h	Downregulated	NR4A3	-4.89711586271299	1.43152025406367e-05	AMRF HT 24h vs 0h_downregulated.csv
Direct comparison of interventions and timepoints	AMRF 24h vs 0h	Downregulated	NRARP	-3.7390792235339	0.0010698041949167	AMRF HT 24h vs 0h_downregulated.csv
Direct comparison of interventions and timepoints	AMRF 24h vs 0h	Downregulated	NRP2	-1.92818748758819	3.85316968143537e-06	AMRF HT 24h vs 0h_downregulated.csv
Direct comparison of interventions and timepoints	AMRF 24h vs 0h	Downregulated	NRTN	-1.64996922804178	0.0236077701736329	AMRF HT 24h vs 0h_downregulated.csv
Direct comparison of interventions and timepoints	AMRF 24h vs 0h	Downregulated	NRXN2	-3.3649095959675	0.00999984271877395	AMRF HT 24h vs 0h_downregulated.csv
Direct comparison of interventions and timepoints	AMRF 24h vs 0h	Downregulated	NSUN7	-2.21646776389526	0.000579549045854234	AMRF HT 24h vs 0h_downregulated.csv
Direct comparison of interventions and timepoints	AMRF 24h vs 0h	Downregulated	NT5E	-2.41968900023328	0.0274843959202573	AMRF HT 24h vs 0h_downregulated.csv
Direct comparison of interventions and timepoints	AMRF 24h vs 0h	Downregulated	NT5M	-1.71289450687207	0.00114627582268441	AMRF HT 24h vs 0h_downregulated.csv
Direct comparison of interventions and timepoints	AMRF 24h vs 0h	Downregulated	NTN4	-4.03625956631574	0.000420894194907939	AMRF HT 24h vs 0h_downregulated.csv
Direct comparison of interventions and timepoints	AMRF 24h vs 0h	Upregulated	NTRK2	2.01099111614331	0.00839596406507539	AMRF HT 24h vs 0h_upregulated.csv
Direct comparison of interventions and timepoints	AMRF 24h vs 0h	Downregulated	NTSR1	-2.09993156480307	0.0145553580805378	AMRF HT 24h vs 0h_downregulated.csv
Direct comparison of interventions and timepoints	AMRF 24h vs 0h	Downregulated	NUAK1	-1.61057949628638	0.00495884164038323	AMRF HT 24h vs 0h_downregulated.csv
Direct comparison of interventions and timepoints	AMRF 24h vs 0h	Downregulated	NUDT17	-2.100213318648	1.69980826823831e-08	AMRF HT 24h vs 0h_downregulated.csv
Direct comparison of interventions and timepoints	AMRF 24h vs 0h	Upregulated	NUDT18	1.52873232387885	0.00185782617399002	AMRF HT 24h vs 0h_upregulated.csv
Direct comparison of interventions and timepoints	AMRF 24h vs 0h	Downregulated	NUTM2D	-5.7492708502516	0.0252291112680899	AMRF HT 24h vs 0h_downregulated.csv
Direct comparison of interventions and timepoints	AMRF 24h vs 0h	Downregulated	NXNL2	-2.10908588104002	0.0113166760722898	AMRF HT 24h vs 0h_downregulated.csv
Direct comparison of interventions and timepoints	AMRF 24h vs 0h	Upregulated	NXPH3	2.78536369982453	0.000162418454350068	AMRF HT 24h vs 0h_upregulated.csv
Direct comparison of interventions and timepoints	AMRF 24h vs 0h	Downregulated	NXPH4	-1.63106793069996	0.0112993963823515	AMRF HT 24h vs 0h_downregulated.csv
Direct comparison of interventions and timepoints	AMRF 24h vs 0h	Downregulated	NYAP1	-2.42311353374922	0.00810208266203542	AMRF HT 24h vs 0h_downregulated.csv
Direct comparison of interventions and timepoints	AMRF 24h vs 0h	Upregulated	OAS2	1.59002723588357	0.00588221387482256	AMRF HT 24h vs 0h_upregulated.csv
Direct comparison of interventions and timepoints	AMRF 24h vs 0h	Downregulated	OBSCN	-1.8473293547413	0.00681663658870614	AMRF HT 24h vs 0h_downregulated.csv
Direct comparison of interventions and timepoints	AMRF 24h vs 0h	Upregulated	OIP5	1.69041930095886	0.00421345782396262	AMRF HT 24h vs 0h_upregulated.csv
Direct comparison of interventions and timepoints	AMRF 24h vs 0h	Downregulated	OIT3	-5.64599772958032	0.018442840082418	AMRF HT 24h vs 0h_downregulated.csv
Direct comparison of interventions and timepoints	AMRF 24h vs 0h	Downregulated	OLFM2	-3.89496783599665	0.00206217001972845	AMRF HT 24h vs 0h_downregulated.csv
Direct comparison of interventions and timepoints	AMRF 24h vs 0h	Downregulated	OLMALINC	-3.15202328600375	2.97876984862335e-09	AMRF HT 24h vs 0h_downregulated.csv
Direct comparison of interventions and timepoints	AMRF 24h vs 0h	Downregulated	ONECUT3	-3.48775745353144	0.00275446752869647	AMRF HT 24h vs 0h_downregulated.csv
Direct comparison of interventions and timepoints	AMRF 24h vs 0h	Downregulated	OPTN	-2.17447948422705	4.32404790565035e-07	AMRF HT 24h vs 0h_downregulated.csv
Direct comparison of interventions and timepoints	AMRF 24h vs 0h	Downregulated	OR2B6	-2.76348471566177	0.00317408456866093	AMRF HT 24h vs 0h_downregulated.csv
Direct comparison of interventions and timepoints	AMRF 24h vs 0h	Upregulated	OR51I1	5.1933575110062	0.010717145236695	AMRF HT 24h vs 0h_upregulated.csv
Direct comparison of interventions and timepoints	AMRF 24h vs 0h	Downregulated	OR6B3	-7.19338437475335	0.0236618691757044	AMRF HT 24h vs 0h_downregulated.csv
Direct comparison of interventions and timepoints	AMRF 24h vs 0h	Downregulated	OSBPL6	-1.55777718478008	0.000948797566324488	AMRF HT 24h vs 0h_downregulated.csv
Direct comparison of interventions and timepoints	AMRF 24h vs 0h	Downregulated	OSCAR	-5.45699593424645	4.811287382689e-09	AMRF HT 24h vs 0h_downregulated.csv
Direct comparison of interventions and timepoints	AMRF 24h vs 0h	Downregulated	OSER1-DT	-1.93796754322873	4.30795135494576e-08	AMRF HT 24h vs 0h_downregulated.csv
Direct comparison of interventions and timepoints	AMRF 24h vs 0h	Downregulated	OTOR	-5.69439339505584	0.0181086538710725	AMRF HT 24h vs 0h_downregulated.csv
Direct comparison of interventions and timepoints	AMRF 24h vs 0h	Downregulated	OTUD1	-1.63940597579048	0.0212644638271053	AMRF HT 24h vs 0h_downregulated.csv
Direct comparison of interventions and timepoints	AMRF 24h vs 0h	Downregulated	OVGP1	-1.94581994190535	0.000925744558292268	AMRF HT 24h vs 0h_downregulated.csv
Direct comparison of interventions and timepoints	AMRF 24h vs 0h	Downregulated	OVOL1	-3.57537585337783	0.000214086650121208	AMRF HT 24h vs 0h_downregulated.csv
Direct comparison of interventions and timepoints	AMRF 24h vs 0h	Downregulated	OVOS2	-2.09455710913863	0.00426506241673152	AMRF HT 24h vs 0h_downregulated.csv
Direct comparison of interventions and timepoints	AMRF 24h vs 0h	Upregulated	OXGR1	1.81230229896363	0.00153130292118836	AMRF HT 24h vs 0h_upregulated.csv
Direct comparison of interventions and timepoints	AMRF 24h vs 0h	Downregulated	P2RX1	-3.38332399775413	0.00736773820269271	AMRF HT 24h vs 0h_downregulated.csv
Direct comparison of interventions and timepoints	AMRF 24h vs 0h	Downregulated	PALM	-1.85314978237322	0.0145553580805378	AMRF HT 24h vs 0h_downregulated.csv
Direct comparison of interventions and timepoints	AMRF 24h vs 0h	Downregulated	PAPPA2	-4.87911656021239	0.00605651712482923	AMRF HT 24h vs 0h_downregulated.csv
Direct comparison of interventions and timepoints	AMRF 24h vs 0h	Downregulated	PAQR5	-2.60358044021315	0.00018095126182486	AMRF HT 24h vs 0h_downregulated.csv
Direct comparison of interventions and timepoints	AMRF 24h vs 0h	Downregulated	PAQR6	-1.64590346067194	0.017410135194031	AMRF HT 24h vs 0h_downregulated.csv
Direct comparison of interventions and timepoints	AMRF 24h vs 0h	Downregulated	PARD6B	-2.17324858190991	0.00034792559523547	AMRF HT 24h vs 0h_downregulated.csv
Direct comparison of interventions and timepoints	AMRF 24h vs 0h	Upregulated	PARK7P1	4.41533844613225	0.0421818012425172	AMRF HT 24h vs 0h_upregulated.csv
Direct comparison of interventions and timepoints	AMRF 24h vs 0h	Upregulated	PARPBP	1.8180917001039	0.00213714516070695	AMRF HT 24h vs 0h_upregulated.csv
Direct comparison of interventions and timepoints	AMRF 24h vs 0h	Upregulated	PCDH19	2.96264361339355	0.000190039893576427	AMRF HT 24h vs 0h_upregulated.csv
Direct comparison of interventions and timepoints	AMRF 24h vs 0h	Downregulated	PCDHGA2	-2.99140306683355	0.018615060872531	AMRF HT 24h vs 0h_downregulated.csv
Direct comparison of interventions and timepoints	AMRF 24h vs 0h	Downregulated	PCED1B	-1.61373452110037	0.0112993963823515	AMRF HT 24h vs 0h_downregulated.csv
Direct comparison of interventions and timepoints	AMRF 24h vs 0h	Downregulated	PCED1B-AS1	-5.67294811215013	0.00343297048467745	AMRF HT 24h vs 0h_downregulated.csv
Direct comparison of interventions and timepoints	AMRF 24h vs 0h	Downregulated	PCK2	-2.02954944242525	3.14741676757843e-05	AMRF HT 24h vs 0h_downregulated.csv
Direct comparison of interventions and timepoints	AMRF 24h vs 0h	Upregulated	PCLAF	1.9658955878418	0.000116328964778793	AMRF HT 24h vs 0h_upregulated.csv
Direct comparison of interventions and timepoints	AMRF 24h vs 0h	Downregulated	PCNAP4	-3.4352120678698	0.0408439214167148	AMRF HT 24h vs 0h_downregulated.csv
Direct comparison of interventions and timepoints	AMRF 24h vs 0h	Upregulated	PCOTH	2.71551695263671	3.11152645394124e-09	AMRF HT 24h vs 0h_upregulated.csv
Direct comparison of interventions and timepoints	AMRF 24h vs 0h	Downregulated	PCSK9	-2.24488496511995	0.0139571900693849	AMRF HT 24h vs 0h_downregulated.csv
Direct comparison of interventions and timepoints	AMRF 24h vs 0h	Downregulated	PDE2A	-2.30248953917135	0.0396849339292274	AMRF HT 24h vs 0h_downregulated.csv
Direct comparison of interventions and timepoints	AMRF 24h vs 0h	Downregulated	PDE4C	-3.20106841062792	0.0042825011249588	AMRF HT 24h vs 0h_downregulated.csv
Direct comparison of interventions and timepoints	AMRF 24h vs 0h	Downregulated	PDE9A	-1.82650239790718	0.0259462428500604	AMRF HT 24h vs 0h_downregulated.csv
Direct comparison of interventions and timepoints	AMRF 24h vs 0h	Downregulated	PDGFA-DT	-1.62383150049021	0.00930925034843827	AMRF HT 24h vs 0h_downregulated.csv
Direct comparison of interventions and timepoints	AMRF 24h vs 0h	Upregulated	PDK3	1.84174100982535	0.00594131456788309	AMRF HT 24h vs 0h_upregulated.csv
Direct comparison of interventions and timepoints	AMRF 24h vs 0h	Downregulated	PDK4	-2.15986457796286	0.0221692201803402	AMRF HT 24h vs 0h_downregulated.csv
Direct comparison of interventions and timepoints	AMRF 24h vs 0h	Downregulated	PEAR1	-3.28644877580413	1.82911858501321e-05	AMRF HT 24h vs 0h_downregulated.csv
Direct comparison of interventions and timepoints	AMRF 24h vs 0h	Downregulated	PEBP4	-3.58614857386365	0.0101025062464377	AMRF HT 24h vs 0h_downregulated.csv
Direct comparison of interventions and timepoints	AMRF 24h vs 0h	Downregulated	PELI2	-2.45096848740528	1.14035289336293e-05	AMRF HT 24h vs 0h_downregulated.csv
Direct comparison of interventions and timepoints	AMRF 24h vs 0h	Upregulated	PELI3	1.59707242933733	3.84049175601211e-05	AMRF HT 24h vs 0h_upregulated.csv
Direct comparison of interventions and timepoints	AMRF 24h vs 0h	Downregulated	PERM1	-3.58758880160354	0.0238904928763336	AMRF HT 24h vs 0h_downregulated.csv
Direct comparison of interventions and timepoints	AMRF 24h vs 0h	Downregulated	PGAM2	-4.57156051967384	2.82691253037131e-05	AMRF HT 24h vs 0h_downregulated.csv
Direct comparison of interventions and timepoints	AMRF 24h vs 0h	Downregulated	PGF	-2.68051087361018	0.00439091081190395	AMRF HT 24h vs 0h_downregulated.csv
Direct comparison of interventions and timepoints	AMRF 24h vs 0h	Downregulated	PGLS-DT	-2.02215621054299	3.44055427717156e-07	AMRF HT 24h vs 0h_downregulated.csv
Direct comparison of interventions and timepoints	AMRF 24h vs 0h	Upregulated	PHACTR1	4.0109697383699	0.0343681925449938	AMRF HT 24h vs 0h_upregulated.csv
Direct comparison of interventions and timepoints	AMRF 24h vs 0h	Downregulated	PHGDH	-2.5004773877929	1.09101361147132e-17	AMRF HT 24h vs 0h_downregulated.csv
Direct comparison of interventions and timepoints	AMRF 24h vs 0h	Upregulated	PHGR1	2.80155841827901	0.0225986391924555	AMRF HT 24h vs 0h_upregulated.csv
Direct comparison of interventions and timepoints	AMRF 24h vs 0h	Downregulated	PHYHD1	-2.65619854468354	0.0206614330168197	AMRF HT 24h vs 0h_downregulated.csv
Direct comparison of interventions and timepoints	AMRF 24h vs 0h	Upregulated	PHYHIPL	1.66205992258461	0.0463150856244512	AMRF HT 24h vs 0h_upregulated.csv
Direct comparison of interventions and timepoints	AMRF 24h vs 0h	Downregulated	PHYKPL	-1.92435601363413	1.26380760701709e-07	AMRF HT 24h vs 0h_downregulated.csv
Direct comparison of interventions and timepoints	AMRF 24h vs 0h	Downregulated	PIANP	-18.5863362306872	1.49967652074045e-08	AMRF HT 24h vs 0h_downregulated.csv
Direct comparison of interventions and timepoints	AMRF 24h vs 0h	Upregulated	PIERCE1	1.60048627431046	8.77095338475478e-06	AMRF HT 24h vs 0h_upregulated.csv
Direct comparison of interventions and timepoints	AMRF 24h vs 0h	Downregulated	PIERCE2	-2.32525050272833	0.000609444428886373	AMRF HT 24h vs 0h_downregulated.csv
Direct comparison of interventions and timepoints	AMRF 24h vs 0h	Upregulated	PIF1	2.34061785691154	0.0183913464777482	AMRF HT 24h vs 0h_upregulated.csv
Direct comparison of interventions and timepoints	AMRF 24h vs 0h	Downregulated	PIM1	-3.13340303471913	0.000299147654564674	AMRF HT 24h vs 0h_downregulated.csv
Direct comparison of interventions and timepoints	AMRF 24h vs 0h	Upregulated	PIMREG	1.61376504016307	0.0431776867018923	AMRF HT 24h vs 0h_upregulated.csv
Direct comparison of interventions and timepoints	AMRF 24h vs 0h	Downregulated	PIP5KL1	-3.17242445860445	2.02846534715708e-09	AMRF HT 24h vs 0h_downregulated.csv
Direct comparison of interventions and timepoints	AMRF 24h vs 0h	Downregulated	PKD1	-2.53980468832671	2.81263425896071e-05	AMRF HT 24h vs 0h_downregulated.csv
Direct comparison of interventions and timepoints	AMRF 24h vs 0h	Downregulated	PKD1P2	-2.18755527838295	0.00275779368435965	AMRF HT 24h vs 0h_downregulated.csv
Direct comparison of interventions and timepoints	AMRF 24h vs 0h	Downregulated	PKD1P3	-2.12787164078009	1.85450791045599e-05	AMRF HT 24h vs 0h_downregulated.csv
Direct comparison of interventions and timepoints	AMRF 24h vs 0h	Downregulated	PKD1P4	-2.43491894808334	2.05982301396626e-05	AMRF HT 24h vs 0h_downregulated.csv
Direct comparison of interventions and timepoints	AMRF 24h vs 0h	Downregulated	PKD1P5	-2.13324971010305	0.000252076254596921	AMRF HT 24h vs 0h_downregulated.csv
Direct comparison of interventions and timepoints	AMRF 24h vs 0h	Downregulated	PKD1P6	-1.94749616408586	0.000144083258116928	AMRF HT 24h vs 0h_downregulated.csv
Direct comparison of interventions and timepoints	AMRF 24h vs 0h	Downregulated	PKLR	-4.09689800212671	0.00521666142912868	AMRF HT 24h vs 0h_downregulated.csv
Direct comparison of interventions and timepoints	AMRF 24h vs 0h	Downregulated	PKMP3	-3.8251807325662	6.15207928368029e-05	AMRF HT 24h vs 0h_downregulated.csv
Direct comparison of interventions and timepoints	AMRF 24h vs 0h	Downregulated	PKN2-AS1	-2.80176804202936	0.000118751649694004	AMRF HT 24h vs 0h_downregulated.csv
Direct comparison of interventions and timepoints	AMRF 24h vs 0h	Downregulated	PLA2G12B	-4.7254167925921	0.0307761113606657	AMRF HT 24h vs 0h_downregulated.csv
Direct comparison of interventions and timepoints	AMRF 24h vs 0h	Downregulated	PLA2G4E	-2.18414075694388	0.00764899566720219	AMRF HT 24h vs 0h_downregulated.csv
Direct comparison of interventions and timepoints	AMRF 24h vs 0h	Downregulated	PLAAT4	-3.54574379287108	0.0128615589452896	AMRF HT 24h vs 0h_downregulated.csv
Direct comparison of interventions and timepoints	AMRF 24h vs 0h	Downregulated	PLAU	-2.21613110949192	9.92187716444665e-05	AMRF HT 24h vs 0h_downregulated.csv
Direct comparison of interventions and timepoints	AMRF 24h vs 0h	Downregulated	PLAUR	-2.38950886148743	0.0157629296479526	AMRF HT 24h vs 0h_downregulated.csv
Direct comparison of interventions and timepoints	AMRF 24h vs 0h	Downregulated	PLCH2	-3.15042178159292	0.000192967918090793	AMRF HT 24h vs 0h_downregulated.csv
Direct comparison of interventions and timepoints	AMRF 24h vs 0h	Downregulated	PLCXD2	-2.03882444478694	0.000154858838492398	AMRF HT 24h vs 0h_downregulated.csv
Direct comparison of interventions and timepoints	AMRF 24h vs 0h	Downregulated	PLEC	-1.52921426028674	0.000256160567723826	AMRF HT 24h vs 0h_downregulated.csv
Direct comparison of interventions and timepoints	AMRF 24h vs 0h	Downregulated	PLEKHH2	-1.60863684717982	0.00100841030771393	AMRF HT 24h vs 0h_downregulated.csv
Direct comparison of interventions and timepoints	AMRF 24h vs 0h	Downregulated	PLEKHH3	-2.24538221536984	6.10772850247681e-06	AMRF HT 24h vs 0h_downregulated.csv
Direct comparison of interventions and timepoints	AMRF 24h vs 0h	Downregulated	PLIN4	-2.56773600381558	0.0272370291979776	AMRF HT 24h vs 0h_downregulated.csv
Direct comparison of interventions and timepoints	AMRF 24h vs 0h	Downregulated	PLIN5	-2.55324654416903	0.0340908021358716	AMRF HT 24h vs 0h_downregulated.csv
Direct comparison of interventions and timepoints	AMRF 24h vs 0h	Upregulated	PLK1	1.97594377147477	0.00273542546452236	AMRF HT 24h vs 0h_upregulated.csv
Direct comparison of interventions and timepoints	AMRF 24h vs 0h	Downregulated	PLK2	-1.68150351952339	0.000186462903819462	AMRF HT 24h vs 0h_downregulated.csv
Direct comparison of interventions and timepoints	AMRF 24h vs 0h	Upregulated	PLPP3	1.83614737636906	0.000930644965432904	AMRF HT 24h vs 0h_upregulated.csv
Direct comparison of interventions and timepoints	AMRF 24h vs 0h	Downregulated	PLPPR3	-3.41262124246553	1.40956732424059e-05	AMRF HT 24h vs 0h_downregulated.csv
Direct comparison of interventions and timepoints	AMRF 24h vs 0h	Downregulated	PMAIP1	-1.57934624150959	2.51187618196372e-05	AMRF HT 24h vs 0h_downregulated.csv
Direct comparison of interventions and timepoints	AMRF 24h vs 0h	Upregulated	PMCH	3.2851528998372	0.0027257043318673	AMRF HT 24h vs 0h_upregulated.csv
Direct comparison of interventions and timepoints	AMRF 24h vs 0h	Downregulated	PMEPA1	-2.22988944106114	0.000420894194907939	AMRF HT 24h vs 0h_downregulated.csv
Direct comparison of interventions and timepoints	AMRF 24h vs 0h	Downregulated	PMP22	-3.20410781537294	0.000875229233667145	AMRF HT 24h vs 0h_downregulated.csv
Direct comparison of interventions and timepoints	AMRF 24h vs 0h	Upregulated	PNLIPRP2	2.42105425162106	0.00512824765445668	AMRF HT 24h vs 0h_upregulated.csv
Direct comparison of interventions and timepoints	AMRF 24h vs 0h	Downregulated	PNMA2	-3.9032918309872	0.000784211097572884	AMRF HT 24h vs 0h_downregulated.csv
Direct comparison of interventions and timepoints	AMRF 24h vs 0h	Downregulated	PNMA8A	-8.40650754872675	0.00773339258469845	AMRF HT 24h vs 0h_downregulated.csv
Direct comparison of interventions and timepoints	AMRF 24h vs 0h	Downregulated	PNRC1	-1.63828392232299	0.000851487223913873	AMRF HT 24h vs 0h_downregulated.csv
Direct comparison of interventions and timepoints	AMRF 24h vs 0h	Upregulated	POLA2	1.67692559835116	0.000119964516958	AMRF HT 24h vs 0h_upregulated.csv
Direct comparison of interventions and timepoints	AMRF 24h vs 0h	Downregulated	POLR2F	-2.80317388216694	0.00201782574871309	AMRF HT 24h vs 0h_downregulated.csv
Direct comparison of interventions and timepoints	AMRF 24h vs 0h	Upregulated	PON1	2.54505530290995	0.0233286923170427	AMRF HT 24h vs 0h_upregulated.csv
Direct comparison of interventions and timepoints	AMRF 24h vs 0h	Upregulated	POP1	1.87366615964513	1.10025616882157e-07	AMRF HT 24h vs 0h_upregulated.csv
Direct comparison of interventions and timepoints	AMRF 24h vs 0h	Downregulated	PORCN	-1.87511093919913	0.00194860528421294	AMRF HT 24h vs 0h_downregulated.csv
Direct comparison of interventions and timepoints	AMRF 24h vs 0h	Upregulated	POU3F2	3.03251087281182	8.43283254894055e-07	AMRF HT 24h vs 0h_upregulated.csv
Direct comparison of interventions and timepoints	AMRF 24h vs 0h	Upregulated	PPFIBP2	3.50802919768912	1.06448592008632e-17	AMRF HT 24h vs 0h_upregulated.csv
Direct comparison of interventions and timepoints	AMRF 24h vs 0h	Downregulated	PPM1J	-2.13072825380517	9.97205531940077e-12	AMRF HT 24h vs 0h_downregulated.csv
Direct comparison of interventions and timepoints	AMRF 24h vs 0h	Downregulated	PPP1R13L	-1.909904725239	2.78076891776422e-09	AMRF HT 24h vs 0h_downregulated.csv
Direct comparison of interventions and timepoints	AMRF 24h vs 0h	Downregulated	PPP1R15A	-2.06797131233692	2.41327311508297e-07	AMRF HT 24h vs 0h_downregulated.csv
Direct comparison of interventions and timepoints	AMRF 24h vs 0h	Downregulated	PPP1R1C	-2.50677913157657	1.07381432475635e-06	AMRF HT 24h vs 0h_downregulated.csv
Direct comparison of interventions and timepoints	AMRF 24h vs 0h	Downregulated	PPP1R36	-2.83159641358871	0.00105284234393692	AMRF HT 24h vs 0h_downregulated.csv
Direct comparison of interventions and timepoints	AMRF 24h vs 0h	Downregulated	PPP1R3B	-1.85141742678279	0.0236809538496086	AMRF HT 24h vs 0h_downregulated.csv
Direct comparison of interventions and timepoints	AMRF 24h vs 0h	Downregulated	PRAME	-3.94050334942678	0.0326623593491538	AMRF HT 24h vs 0h_downregulated.csv
Direct comparison of interventions and timepoints	AMRF 24h vs 0h	Downregulated	PRCD	-2.69283556519775	0.0182779451049534	AMRF HT 24h vs 0h_downregulated.csv
Direct comparison of interventions and timepoints	AMRF 24h vs 0h	Downregulated	PRECSIT	-3.20899638436615	2.47082814341382e-05	AMRF HT 24h vs 0h_downregulated.csv
Direct comparison of interventions and timepoints	AMRF 24h vs 0h	Downregulated	PRKAR1B-AS2	-6.09961538339093	0.00195965445086899	AMRF HT 24h vs 0h_downregulated.csv
Direct comparison of interventions and timepoints	AMRF 24h vs 0h	Downregulated	PRKCG	-2.28765587018851	0.0455739362316107	AMRF HT 24h vs 0h_downregulated.csv
Direct comparison of interventions and timepoints	AMRF 24h vs 0h	Downregulated	PRKG2	-1.82924232620005	0.00307051019493885	AMRF HT 24h vs 0h_downregulated.csv
Direct comparison of interventions and timepoints	AMRF 24h vs 0h	Downregulated	PRKN	-3.26505163500273	0.00205015692330138	AMRF HT 24h vs 0h_downregulated.csv
Direct comparison of interventions and timepoints	AMRF 24h vs 0h	Downregulated	PROSER2	-2.17914949718698	0.00600925974201669	AMRF HT 24h vs 0h_downregulated.csv
Direct comparison of interventions and timepoints	AMRF 24h vs 0h	Upregulated	PROX1	2.41023590990209	7.90011975189786e-06	AMRF HT 24h vs 0h_upregulated.csv
Direct comparison of interventions and timepoints	AMRF 24h vs 0h	Downregulated	PRPH	-2.68338824135945	2.70337011031476e-05	AMRF HT 24h vs 0h_downregulated.csv
Direct comparison of interventions and timepoints	AMRF 24h vs 0h	Upregulated	PRR15L	3.76016000992042	0.0109421595304802	AMRF HT 24h vs 0h_upregulated.csv
Direct comparison of interventions and timepoints	AMRF 24h vs 0h	Downregulated	PRSS12	-2.36472216303432	0.000952874167625334	AMRF HT 24h vs 0h_downregulated.csv
Direct comparison of interventions and timepoints	AMRF 24h vs 0h	Downregulated	PRSS22	-3.2351002310468	0.00193483963361651	AMRF HT 24h vs 0h_downregulated.csv
Direct comparison of interventions and timepoints	AMRF 24h vs 0h	Downregulated	PRSS27	-1.92928418898626	2.47082814341382e-05	AMRF HT 24h vs 0h_downregulated.csv
Direct comparison of interventions and timepoints	AMRF 24h vs 0h	Downregulated	PRSS33	-1.79104639824872	0.0392583564479138	AMRF HT 24h vs 0h_downregulated.csv
Direct comparison of interventions and timepoints	AMRF 24h vs 0h	Downregulated	PRSS55	-8.65509329822732	0.00390513980793404	AMRF HT 24h vs 0h_downregulated.csv
Direct comparison of interventions and timepoints	AMRF 24h vs 0h	Downregulated	PRSS8	-3.21210355675317	0.00227677101258311	AMRF HT 24h vs 0h_downregulated.csv
Direct comparison of interventions and timepoints	AMRF 24h vs 0h	Downregulated	PRX	-2.37983484899682	2.38757657096114e-05	AMRF HT 24h vs 0h_downregulated.csv
Direct comparison of interventions and timepoints	AMRF 24h vs 0h	Downregulated	PSAT1	-1.88792451974142	1.94648560499307e-05	AMRF HT 24h vs 0h_downregulated.csv
Direct comparison of interventions and timepoints	AMRF 24h vs 0h	Downregulated	PSPH	-1.52560358082564	9.04673942600422e-05	AMRF HT 24h vs 0h_downregulated.csv
Direct comparison of interventions and timepoints	AMRF 24h vs 0h	Downregulated	PTCH2	-1.84593925139245	0.03109327812569	AMRF HT 24h vs 0h_downregulated.csv
Direct comparison of interventions and timepoints	AMRF 24h vs 0h	Downregulated	PTGDS	-3.13154672492952	0.00825175162786083	AMRF HT 24h vs 0h_downregulated.csv
Direct comparison of interventions and timepoints	AMRF 24h vs 0h	Downregulated	PTGER1	-1.97616296931637	0.0165620385604761	AMRF HT 24h vs 0h_downregulated.csv
Direct comparison of interventions and timepoints	AMRF 24h vs 0h	Downregulated	PTGER3	-6.45151169889602	0.00045623457679234	AMRF HT 24h vs 0h_downregulated.csv
Direct comparison of interventions and timepoints	AMRF 24h vs 0h	Downregulated	PTGER4	-2.90236919853303	0.000977808410479058	AMRF HT 24h vs 0h_downregulated.csv
Direct comparison of interventions and timepoints	AMRF 24h vs 0h	Downregulated	PTK2B	-2.7944894800688	6.47138579115954e-07	AMRF HT 24h vs 0h_downregulated.csv
Direct comparison of interventions and timepoints	AMRF 24h vs 0h	Downregulated	PTK6	-1.56916373542331	0.0435175666324893	AMRF HT 24h vs 0h_downregulated.csv
Direct comparison of interventions and timepoints	AMRF 24h vs 0h	Upregulated	PTPRG-AS1	1.55995451495241	0.000629164930002742	AMRF HT 24h vs 0h_upregulated.csv
Direct comparison of interventions and timepoints	AMRF 24h vs 0h	Downregulated	PTPRH	-3.76162728337427	6.63676584997884e-11	AMRF HT 24h vs 0h_downregulated.csv
Direct comparison of interventions and timepoints	AMRF 24h vs 0h	Downregulated	PTPRM	-1.82731633737833	0.0313813255605463	AMRF HT 24h vs 0h_downregulated.csv
Direct comparison of interventions and timepoints	AMRF 24h vs 0h	Downregulated	PTPRN2	-1.73911166401147	1.82501324622643e-09	AMRF HT 24h vs 0h_downregulated.csv
Direct comparison of interventions and timepoints	AMRF 24h vs 0h	Upregulated	PTPRO	5.46492157923394	0.000190039893576427	AMRF HT 24h vs 0h_upregulated.csv
Direct comparison of interventions and timepoints	AMRF 24h vs 0h	Downregulated	PTPRU	-1.65348668407453	0.0130689884331214	AMRF HT 24h vs 0h_downregulated.csv
Direct comparison of interventions and timepoints	AMRF 24h vs 0h	Downregulated	PURG	-19.9789513969007	0.000158199518237549	AMRF HT 24h vs 0h_downregulated.csv
Direct comparison of interventions and timepoints	AMRF 24h vs 0h	Upregulated	PWP2	1.58453033130477	0.0173324146211592	AMRF HT 24h vs 0h_upregulated.csv
Direct comparison of interventions and timepoints	AMRF 24h vs 0h	Downregulated	PXDC1	-2.12704319354407	0.0283737464895794	AMRF HT 24h vs 0h_downregulated.csv
Direct comparison of interventions and timepoints	AMRF 24h vs 0h	Downregulated	PXT1	-4.8084271430097	0.0476420718975002	AMRF HT 24h vs 0h_downregulated.csv
Direct comparison of interventions and timepoints	AMRF 24h vs 0h	Upregulated	PYCR3	2.00532803462023	2.85783904752319e-05	AMRF HT 24h vs 0h_upregulated.csv
Direct comparison of interventions and timepoints	AMRF 24h vs 0h	Downregulated	PYGB	-1.68408720011696	8.47411613953539e-06	AMRF HT 24h vs 0h_downregulated.csv
Direct comparison of interventions and timepoints	AMRF 24h vs 0h	Downregulated	PYGM	-2.24930820236521	0.0200332653357806	AMRF HT 24h vs 0h_downregulated.csv
Direct comparison of interventions and timepoints	AMRF 24h vs 0h	Downregulated	RAB25	-2.86255158999447	0.0363550369730491	AMRF HT 24h vs 0h_downregulated.csv
Direct comparison of interventions and timepoints	AMRF 24h vs 0h	Downregulated	RAB33A	-2.87577905705647	0.000683198766435368	AMRF HT 24h vs 0h_downregulated.csv
Direct comparison of interventions and timepoints	AMRF 24h vs 0h	Upregulated	RAB36	1.76573882303248	0.0154390304523141	AMRF HT 24h vs 0h_upregulated.csv
Direct comparison of interventions and timepoints	AMRF 24h vs 0h	Downregulated	RAB39B	-3.04760067196589	3.1711243697128e-17	AMRF HT 24h vs 0h_downregulated.csv
Direct comparison of interventions and timepoints	AMRF 24h vs 0h	Upregulated	RAB4A-AS1	1.63252520198271	0.00370308225826576	AMRF HT 24h vs 0h_upregulated.csv
Direct comparison of interventions and timepoints	AMRF 24h vs 0h	Upregulated	RAD54L	2.07421084718041	0.00149637529335176	AMRF HT 24h vs 0h_upregulated.csv
Direct comparison of interventions and timepoints	AMRF 24h vs 0h	Downregulated	RAET1L	-1.93094060342697	0.0117565029700009	AMRF HT 24h vs 0h_downregulated.csv
Direct comparison of interventions and timepoints	AMRF 24h vs 0h	Downregulated	RARA-AS1	-1.7087406273699	0.0194913821863446	AMRF HT 24h vs 0h_downregulated.csv
Direct comparison of interventions and timepoints	AMRF 24h vs 0h	Downregulated	RARB	-1.92261236028255	0.00631141764686055	AMRF HT 24h vs 0h_downregulated.csv
Direct comparison of interventions and timepoints	AMRF 24h vs 0h	Downregulated	RASA3	-1.69045495543316	3.06698228757586e-06	AMRF HT 24h vs 0h_downregulated.csv
Direct comparison of interventions and timepoints	AMRF 24h vs 0h	Downregulated	RASA4	-1.73916024457788	0.0207421910374772	AMRF HT 24h vs 0h_downregulated.csv
Direct comparison of interventions and timepoints	AMRF 24h vs 0h	Downregulated	RASD1	-3.18113268345955	8.94191815518757e-05	AMRF HT 24h vs 0h_downregulated.csv
Direct comparison of interventions and timepoints	AMRF 24h vs 0h	Downregulated	RASD2	-2.02543744934025	0.0299415354576144	AMRF HT 24h vs 0h_downregulated.csv
Direct comparison of interventions and timepoints	AMRF 24h vs 0h	Downregulated	RASGEF1A	-2.23052044793809	0.00499362969829752	AMRF HT 24h vs 0h_downregulated.csv
Direct comparison of interventions and timepoints	AMRF 24h vs 0h	Downregulated	RASGRP2	-2.74230033241383	0.0288622700194349	AMRF HT 24h vs 0h_downregulated.csv
Direct comparison of interventions and timepoints	AMRF 24h vs 0h	Downregulated	RASL12	-4.05168629482398	0.030247050530912	AMRF HT 24h vs 0h_downregulated.csv
Direct comparison of interventions and timepoints	AMRF 24h vs 0h	Upregulated	RASSF6	1.62035604721405	0.0379508394947753	AMRF HT 24h vs 0h_upregulated.csv
Direct comparison of interventions and timepoints	AMRF 24h vs 0h	Upregulated	RBBP8NL	2.54340127751674	0.0306594470449609	AMRF HT 24h vs 0h_upregulated.csv
Direct comparison of interventions and timepoints	AMRF 24h vs 0h	Downregulated	RBCK1	-2.81465593956332	9.13878599882428e-11	AMRF HT 24h vs 0h_downregulated.csv
Direct comparison of interventions and timepoints	AMRF 24h vs 0h	Downregulated	RBM24	-2.23495654250084	0.0320406605665135	AMRF HT 24h vs 0h_downregulated.csv
Direct comparison of interventions and timepoints	AMRF 24h vs 0h	Upregulated	RBM33-DT	1.51389784364208	0.00417886968044188	AMRF HT 24h vs 0h_upregulated.csv
Direct comparison of interventions and timepoints	AMRF 24h vs 0h	Downregulated	RBMS2	-1.51061073245449	3.60038018403825e-05	AMRF HT 24h vs 0h_downregulated.csv
Direct comparison of interventions and timepoints	AMRF 24h vs 0h	Downregulated	RBP7	-2.59081888093372	0.0309329075958855	AMRF HT 24h vs 0h_downregulated.csv
Direct comparison of interventions and timepoints	AMRF 24h vs 0h	Downregulated	RDH12	-1.86996187352894	0.0073305234145804	AMRF HT 24h vs 0h_downregulated.csv
Direct comparison of interventions and timepoints	AMRF 24h vs 0h	Downregulated	RDH5	-1.54729330317949	0.0274173663905944	AMRF HT 24h vs 0h_downregulated.csv
Direct comparison of interventions and timepoints	AMRF 24h vs 0h	Downregulated	REM2	-2.79583019327332	0.00606889327884531	AMRF HT 24h vs 0h_downregulated.csv
Direct comparison of interventions and timepoints	AMRF 24h vs 0h	Downregulated	REPS2	-1.8837554743164	0.0239715353813612	AMRF HT 24h vs 0h_downregulated.csv
Direct comparison of interventions and timepoints	AMRF 24h vs 0h	Downregulated	RFPL2	-3.53262150112925	0.002808926496499	AMRF HT 24h vs 0h_downregulated.csv
Direct comparison of interventions and timepoints	AMRF 24h vs 0h	Downregulated	RFPL3S	-2.72353933839046	0.00157514928071032	AMRF HT 24h vs 0h_downregulated.csv
Direct comparison of interventions and timepoints	AMRF 24h vs 0h	Downregulated	RFX8	-1.95676503781949	0.0132549326371224	AMRF HT 24h vs 0h_downregulated.csv
Direct comparison of interventions and timepoints	AMRF 24h vs 0h	Downregulated	RGCC	-2.53368634610968	0.000644662579440355	AMRF HT 24h vs 0h_downregulated.csv
Direct comparison of interventions and timepoints	AMRF 24h vs 0h	Downregulated	RGS11	-2.91283700559497	0.00978923393173843	AMRF HT 24h vs 0h_downregulated.csv
Direct comparison of interventions and timepoints	AMRF 24h vs 0h	Downregulated	RGS17	-2.32895493543176	0.0478646641420208	AMRF HT 24h vs 0h_downregulated.csv
Direct comparison of interventions and timepoints	AMRF 24h vs 0h	Downregulated	RGS2	-3.15842745179143	2.56780915652722e-05	AMRF HT 24h vs 0h_downregulated.csv
Direct comparison of interventions and timepoints	AMRF 24h vs 0h	Downregulated	RGS20	-3.32355198237212	0.0423057891927893	AMRF HT 24h vs 0h_downregulated.csv
Direct comparison of interventions and timepoints	AMRF 24h vs 0h	Downregulated	RGS5	-1.57992427954005	0.00541637497404581	AMRF HT 24h vs 0h_downregulated.csv
Direct comparison of interventions and timepoints	AMRF 24h vs 0h	Downregulated	RHBDL1	-2.67087777409469	3.30928634814029e-12	AMRF HT 24h vs 0h_downregulated.csv
Direct comparison of interventions and timepoints	AMRF 24h vs 0h	Downregulated	RHCE	-1.94545236252625	0.00191759155713603	AMRF HT 24h vs 0h_downregulated.csv
Direct comparison of interventions and timepoints	AMRF 24h vs 0h	Downregulated	RHOF	-2.19159286684597	0.00310369442582725	AMRF HT 24h vs 0h_downregulated.csv
Direct comparison of interventions and timepoints	AMRF 24h vs 0h	Downregulated	RHOH	-5.64520552792794	0.0154722704577811	AMRF HT 24h vs 0h_downregulated.csv
Direct comparison of interventions and timepoints	AMRF 24h vs 0h	Upregulated	RHPN1-AS1	2.06002626414883	2.23428664997229e-06	AMRF HT 24h vs 0h_upregulated.csv
Direct comparison of interventions and timepoints	AMRF 24h vs 0h	Upregulated	RIBC1	1.93200675481887	0.00132308895834582	AMRF HT 24h vs 0h_upregulated.csv
Direct comparison of interventions and timepoints	AMRF 24h vs 0h	Upregulated	RIBC2	1.77926214148295	0.0349447141528096	AMRF HT 24h vs 0h_upregulated.csv
Direct comparison of interventions and timepoints	AMRF 24h vs 0h	Downregulated	RIMKLB	-1.97258964268546	0.0435361246506324	AMRF HT 24h vs 0h_downregulated.csv
Direct comparison of interventions and timepoints	AMRF 24h vs 0h	Downregulated	RIMS2	-2.30904383433983	0.0249986314642089	AMRF HT 24h vs 0h_downregulated.csv
Direct comparison of interventions and timepoints	AMRF 24h vs 0h	Downregulated	RINL	-1.57842163141677	0.00025026765584271	AMRF HT 24h vs 0h_downregulated.csv
Direct comparison of interventions and timepoints	AMRF 24h vs 0h	Downregulated	RIOK3	-1.69437469665872	3.66569369558452e-06	AMRF HT 24h vs 0h_downregulated.csv
Direct comparison of interventions and timepoints	AMRF 24h vs 0h	Downregulated	RIPPLY3	-1.84835856676122	0.0285473654860812	AMRF HT 24h vs 0h_downregulated.csv
Direct comparison of interventions and timepoints	AMRF 24h vs 0h	Upregulated	RMI1	1.62820545835374	6.94026818619913e-06	AMRF HT 24h vs 0h_upregulated.csv
Direct comparison of interventions and timepoints	AMRF 24h vs 0h	Downregulated	RN7SKP160	-4.19229900690681	0.0352772190503834	AMRF HT 24h vs 0h_downregulated.csv
Direct comparison of interventions and timepoints	AMRF 24h vs 0h	Upregulated	RN7SL381P	2.46647323238457	0.0307374734892712	AMRF HT 24h vs 0h_upregulated.csv
Direct comparison of interventions and timepoints	AMRF 24h vs 0h	Upregulated	RNA5SP383	5.12295584994115	0.0145342634117888	AMRF HT 24h vs 0h_upregulated.csv
Direct comparison of interventions and timepoints	AMRF 24h vs 0h	Downregulated	RNA5SP443	-5.19676769151966	0.0184537465305313	AMRF HT 24h vs 0h_downregulated.csv
Direct comparison of interventions and timepoints	AMRF 24h vs 0h	Downregulated	RND1	-2.4219929100323	1.99124284573781e-05	AMRF HT 24h vs 0h_downregulated.csv
Direct comparison of interventions and timepoints	AMRF 24h vs 0h	Downregulated	RND3	-1.60904507842493	7.51657486368298e-05	AMRF HT 24h vs 0h_downregulated.csv
Direct comparison of interventions and timepoints	AMRF 24h vs 0h	Upregulated	RNF186	4.51847157919707	0.00602035159401507	AMRF HT 24h vs 0h_upregulated.csv
Direct comparison of interventions and timepoints	AMRF 24h vs 0h	Downregulated	RNF39	-3.17975652789899	0.000331807548025045	AMRF HT 24h vs 0h_downregulated.csv
Direct comparison of interventions and timepoints	AMRF 24h vs 0h	Upregulated	RNF43	1.75089235142742	0.0112286116972484	AMRF HT 24h vs 0h_upregulated.csv
Direct comparison of interventions and timepoints	AMRF 24h vs 0h	Upregulated	RNU2-7P	4.51761236690932	0.0323491556489416	AMRF HT 24h vs 0h_upregulated.csv
Direct comparison of interventions and timepoints	AMRF 24h vs 0h	Downregulated	RORC	-2.08020214680917	0.0499333726352901	AMRF HT 24h vs 0h_downregulated.csv
Direct comparison of interventions and timepoints	AMRF 24h vs 0h	Upregulated	RP1L1	1.69230277299747	0.0217895858866944	AMRF HT 24h vs 0h_upregulated.csv
Direct comparison of interventions and timepoints	AMRF 24h vs 0h	Upregulated	RPGRIP1L	1.58806510454571	5.15149273068178e-05	AMRF HT 24h vs 0h_upregulated.csv
Direct comparison of interventions and timepoints	AMRF 24h vs 0h	Downregulated	RPL12P37	-6.49108674059217	0.00384778861872514	AMRF HT 24h vs 0h_downregulated.csv
Direct comparison of interventions and timepoints	AMRF 24h vs 0h	Downregulated	RPL13AP20	-2.68225880630656	1.71153705107312e-05	AMRF HT 24h vs 0h_downregulated.csv
Direct comparison of interventions and timepoints	AMRF 24h vs 0h	Downregulated	RPL13AP22	-1.53007866979238	0.000864727276828217	AMRF HT 24h vs 0h_downregulated.csv
Direct comparison of interventions and timepoints	AMRF 24h vs 0h	Downregulated	RPL26P32	-1.6731285940253	0.0118317541116688	AMRF HT 24h vs 0h_downregulated.csv
Direct comparison of interventions and timepoints	AMRF 24h vs 0h	Downregulated	RPL5P30	-2.4369585196047	0.0269044910615841	AMRF HT 24h vs 0h_downregulated.csv
Direct comparison of interventions and timepoints	AMRF 24h vs 0h	Upregulated	RPL7AP22	2.02015109737725	0.035395554736463	AMRF HT 24h vs 0h_upregulated.csv
Direct comparison of interventions and timepoints	AMRF 24h vs 0h	Downregulated	RPL7AP33	-2.24546822075694	0.0212644638271053	AMRF HT 24h vs 0h_downregulated.csv
Direct comparison of interventions and timepoints	AMRF 24h vs 0h	Downregulated	RPL7P19	-3.39303799688332	0.00178753625097327	AMRF HT 24h vs 0h_downregulated.csv
Direct comparison of interventions and timepoints	AMRF 24h vs 0h	Downregulated	RPLP0P3	-7.89694971468706	0.0167043571419316	AMRF HT 24h vs 0h_downregulated.csv
Direct comparison of interventions and timepoints	AMRF 24h vs 0h	Downregulated	RPS10P6	-3.17470370204004	0.0207421910374772	AMRF HT 24h vs 0h_downregulated.csv
Direct comparison of interventions and timepoints	AMRF 24h vs 0h	Downregulated	RPS15AP36	-4.83438705513748	5.80165731060414e-06	AMRF HT 24h vs 0h_downregulated.csv
Direct comparison of interventions and timepoints	AMRF 24h vs 0h	Downregulated	RPS6KA2	-2.07584227288743	1.99094675414896e-06	AMRF HT 24h vs 0h_downregulated.csv
Direct comparison of interventions and timepoints	AMRF 24h vs 0h	Downregulated	RPS8P9	-4.09949287612844	0.0104970732139835	AMRF HT 24h vs 0h_downregulated.csv
Direct comparison of interventions and timepoints	AMRF 24h vs 0h	Downregulated	RPSAP46	-3.36736647961278	0.00314590813241256	AMRF HT 24h vs 0h_downregulated.csv
Direct comparison of interventions and timepoints	AMRF 24h vs 0h	Downregulated	RRAS	-2.0801889702102	0.00419202543444061	AMRF HT 24h vs 0h_downregulated.csv
Direct comparison of interventions and timepoints	AMRF 24h vs 0h	Upregulated	RRM2	2.082020204673	0.00153999534125164	AMRF HT 24h vs 0h_upregulated.csv
Direct comparison of interventions and timepoints	AMRF 24h vs 0h	Downregulated	RSL24D1	-1.65842805157905	7.76266637010835e-10	AMRF HT 24h vs 0h_downregulated.csv
Direct comparison of interventions and timepoints	AMRF 24h vs 0h	Downregulated	RSRP1	-1.50234549075479	0.0172827072382088	AMRF HT 24h vs 0h_downregulated.csv
Direct comparison of interventions and timepoints	AMRF 24h vs 0h	Upregulated	RTEL1	1.89448875716038	0.0032658952623473	AMRF HT 24h vs 0h_upregulated.csv
Direct comparison of interventions and timepoints	AMRF 24h vs 0h	Upregulated	RTEL1-TNFRSF6B	2.56146221136366	0.00985486213304137	AMRF HT 24h vs 0h_upregulated.csv
Direct comparison of interventions and timepoints	AMRF 24h vs 0h	Upregulated	RTL10	1.65577470196825	1.62998588876326e-05	AMRF HT 24h vs 0h_upregulated.csv
Direct comparison of interventions and timepoints	AMRF 24h vs 0h	Downregulated	RTL5	-2.67648383572941	0.000331611358528724	AMRF HT 24h vs 0h_downregulated.csv
Direct comparison of interventions and timepoints	AMRF 24h vs 0h	Downregulated	RUNDC3A	-2.28821666680626	0.0099001380095653	AMRF HT 24h vs 0h_downregulated.csv
Direct comparison of interventions and timepoints	AMRF 24h vs 0h	Downregulated	RUNDC3B	-1.78049861496066	0.0480181089771546	AMRF HT 24h vs 0h_downregulated.csv
Direct comparison of interventions and timepoints	AMRF 24h vs 0h	Upregulated	RUNX1T1	15.5817108051649	0.000512468223760863	AMRF HT 24h vs 0h_upregulated.csv
Direct comparison of interventions and timepoints	AMRF 24h vs 0h	Downregulated	RYR1	-2.91651564423429	0.0020869721300509	AMRF HT 24h vs 0h_downregulated.csv
Direct comparison of interventions and timepoints	AMRF 24h vs 0h	Downregulated	S100A1	-1.77644120488309	0.00725772364701408	AMRF HT 24h vs 0h_downregulated.csv
Direct comparison of interventions and timepoints	AMRF 24h vs 0h	Downregulated	S100A14	-3.6072814418869	1.8102344242242e-07	AMRF HT 24h vs 0h_downregulated.csv
Direct comparison of interventions and timepoints	AMRF 24h vs 0h	Downregulated	S100A2	-2.39739088416087	6.94485306391507e-06	AMRF HT 24h vs 0h_downregulated.csv
Direct comparison of interventions and timepoints	AMRF 24h vs 0h	Downregulated	S100P	-2.18741485634689	0.00336574425282374	AMRF HT 24h vs 0h_downregulated.csv
Direct comparison of interventions and timepoints	AMRF 24h vs 0h	Upregulated	SAMD15	3.82221740451565	6.18981055016756e-06	AMRF HT 24h vs 0h_upregulated.csv
Direct comparison of interventions and timepoints	AMRF 24h vs 0h	Downregulated	SAMD4A	-2.99060631118654	0.00163578021100847	AMRF HT 24h vs 0h_downregulated.csv
Direct comparison of interventions and timepoints	AMRF 24h vs 0h	Downregulated	SARS1	-2.11995036503987	2.62742222260559e-12	AMRF HT 24h vs 0h_downregulated.csv
Direct comparison of interventions and timepoints	AMRF 24h vs 0h	Downregulated	SATB2-AS1	-2.19625038686335	0.00438794180667536	AMRF HT 24h vs 0h_downregulated.csv
Direct comparison of interventions and timepoints	AMRF 24h vs 0h	Downregulated	SAXO3	-3.95386320345279	2.07143948175905e-05	AMRF HT 24h vs 0h_downregulated.csv
Direct comparison of interventions and timepoints	AMRF 24h vs 0h	Downregulated	SBK3	-1.52089085459546	0.0482963557216237	AMRF HT 24h vs 0h_downregulated.csv
Direct comparison of interventions and timepoints	AMRF 24h vs 0h	Downregulated	SCARF1	-2.21055478643856	0.00864878748298815	AMRF HT 24h vs 0h_downregulated.csv
Direct comparison of interventions and timepoints	AMRF 24h vs 0h	Downregulated	SCARF2	-2.47300693513761	0.0327609690007042	AMRF HT 24h vs 0h_downregulated.csv
Direct comparison of interventions and timepoints	AMRF 24h vs 0h	Downregulated	SCAT1	-2.09350988569272	0.0130789556080376	AMRF HT 24h vs 0h_downregulated.csv
Direct comparison of interventions and timepoints	AMRF 24h vs 0h	Downregulated	SCEL	-4.41197873542661	0.000669292708318974	AMRF HT 24h vs 0h_downregulated.csv
Direct comparison of interventions and timepoints	AMRF 24h vs 0h	Downregulated	SCEL-AS1	-6.48260606331692	0.00268918230318345	AMRF HT 24h vs 0h_downregulated.csv
Direct comparison of interventions and timepoints	AMRF 24h vs 0h	Upregulated	SCGB2A1	3.26472680095031	0.0175293327086966	AMRF HT 24h vs 0h_upregulated.csv
Direct comparison of interventions and timepoints	AMRF 24h vs 0h	Downregulated	SCIRT	-1.6928357292294	0.00803466598624924	AMRF HT 24h vs 0h_downregulated.csv
Direct comparison of interventions and timepoints	AMRF 24h vs 0h	Downregulated	SCN4A	-4.88361233216155	1.83585467567519e-07	AMRF HT 24h vs 0h_downregulated.csv
Direct comparison of interventions and timepoints	AMRF 24h vs 0h	Downregulated	SCN9A	-1.55990738913848	0.0135871666645734	AMRF HT 24h vs 0h_downregulated.csv
Direct comparison of interventions and timepoints	AMRF 24h vs 0h	Downregulated	SCUBE1	-3.36955527053307	0.00959565181240393	AMRF HT 24h vs 0h_downregulated.csv
Direct comparison of interventions and timepoints	AMRF 24h vs 0h	Downregulated	SDAD1P1	-2.87828405906662	0.000307090630714862	AMRF HT 24h vs 0h_downregulated.csv
Direct comparison of interventions and timepoints	AMRF 24h vs 0h	Downregulated	SDC4	-1.92814784390594	4.76293577062375e-07	AMRF HT 24h vs 0h_downregulated.csv
Direct comparison of interventions and timepoints	AMRF 24h vs 0h	Downregulated	SDCBP2	-1.64060237166985	0.034991920241019	AMRF HT 24h vs 0h_downregulated.csv
Direct comparison of interventions and timepoints	AMRF 24h vs 0h	Downregulated	SDHAF4	-1.78390293402976	7.39448552462822e-12	AMRF HT 24h vs 0h_downregulated.csv
Direct comparison of interventions and timepoints	AMRF 24h vs 0h	Upregulated	SDR16C5	2.3808751366324	0.00948404792010715	AMRF HT 24h vs 0h_upregulated.csv
Direct comparison of interventions and timepoints	AMRF 24h vs 0h	Downregulated	SEC1P	-2.77983825330017	0.000113834207494545	AMRF HT 24h vs 0h_downregulated.csv
Direct comparison of interventions and timepoints	AMRF 24h vs 0h	Downregulated	SELPLG	-3.087705413825	0.00555275601411046	AMRF HT 24h vs 0h_downregulated.csv
Direct comparison of interventions and timepoints	AMRF 24h vs 0h	Downregulated	SEMA3B	-2.53419130659137	2.46925908292951e-05	AMRF HT 24h vs 0h_downregulated.csv
Direct comparison of interventions and timepoints	AMRF 24h vs 0h	Downregulated	SEMA4A	-3.71087211634409	0.00111090691605009	AMRF HT 24h vs 0h_downregulated.csv
Direct comparison of interventions and timepoints	AMRF 24h vs 0h	Upregulated	SEMA6A-AS1	1.8329483652712	0.00663973686739222	AMRF HT 24h vs 0h_upregulated.csv
Direct comparison of interventions and timepoints	AMRF 24h vs 0h	Downregulated	SEMA6B	-3.15823434323208	1.69291975809469e-07	AMRF HT 24h vs 0h_downregulated.csv
Direct comparison of interventions and timepoints	AMRF 24h vs 0h	Downregulated	SEMA7A	-1.63532973784353	0.0355770235159296	AMRF HT 24h vs 0h_downregulated.csv
Direct comparison of interventions and timepoints	AMRF 24h vs 0h	Downregulated	SEPTIN12	-1.93857329023718	0.0379044854477518	AMRF HT 24h vs 0h_downregulated.csv
Direct comparison of interventions and timepoints	AMRF 24h vs 0h	Upregulated	SEPTIN4	1.55085476035528	0.00174420202048641	AMRF HT 24h vs 0h_upregulated.csv
Direct comparison of interventions and timepoints	AMRF 24h vs 0h	Downregulated	SEPTIN5	-1.87186360314222	0.00196331576829348	AMRF HT 24h vs 0h_downregulated.csv
Direct comparison of interventions and timepoints	AMRF 24h vs 0h	Downregulated	SERINC4	-3.72631672063492	4.53452658148585e-07	AMRF HT 24h vs 0h_downregulated.csv
Direct comparison of interventions and timepoints	AMRF 24h vs 0h	Downregulated	SERPINA5	-3.67216044737247	0.0010698041949167	AMRF HT 24h vs 0h_downregulated.csv
Direct comparison of interventions and timepoints	AMRF 24h vs 0h	Downregulated	SERPINB8	-2.11720370995112	0.000292275572054108	AMRF HT 24h vs 0h_downregulated.csv
Direct comparison of interventions and timepoints	AMRF 24h vs 0h	Downregulated	SERPINE1	-2.82452691725976	9.85590083993295e-06	AMRF HT 24h vs 0h_downregulated.csv
Direct comparison of interventions and timepoints	AMRF 24h vs 0h	Downregulated	SESN2	-2.2701155080303	6.70269616055327e-12	AMRF HT 24h vs 0h_downregulated.csv
Direct comparison of interventions and timepoints	AMRF 24h vs 0h	Upregulated	SFRP5	3.7100897275397	0.00156858531744159	AMRF HT 24h vs 0h_upregulated.csv
Direct comparison of interventions and timepoints	AMRF 24h vs 0h	Upregulated	SFXN2	2.22900044364129	0.00133535865993051	AMRF HT 24h vs 0h_upregulated.csv
Direct comparison of interventions and timepoints	AMRF 24h vs 0h	Upregulated	SGK2	1.73403805978181	0.0176917376440228	AMRF HT 24h vs 0h_upregulated.csv
Direct comparison of interventions and timepoints	AMRF 24h vs 0h	Downregulated	SGMS2	-3.06859346376185	3.60920773413286e-05	AMRF HT 24h vs 0h_downregulated.csv
Direct comparison of interventions and timepoints	AMRF 24h vs 0h	Upregulated	SGO2	1.71563941386129	0.00941218134108538	AMRF HT 24h vs 0h_upregulated.csv
Direct comparison of interventions and timepoints	AMRF 24h vs 0h	Downregulated	SH3RF3	-3.08549882111319	9.89912130402001e-08	AMRF HT 24h vs 0h_downregulated.csv
Direct comparison of interventions and timepoints	AMRF 24h vs 0h	Downregulated	SHC2	-3.73905529438982	0.017679840526785	AMRF HT 24h vs 0h_downregulated.csv
Direct comparison of interventions and timepoints	AMRF 24h vs 0h	Downregulated	SHC4	-3.45274318779025	3.90328776720196e-08	AMRF HT 24h vs 0h_downregulated.csv
Direct comparison of interventions and timepoints	AMRF 24h vs 0h	Downregulated	SHISA2	-3.66871327760633	0.0159892196178036	AMRF HT 24h vs 0h_downregulated.csv
Direct comparison of interventions and timepoints	AMRF 24h vs 0h	Downregulated	SHISA8	-2.92420397715183	0.0197598704575521	AMRF HT 24h vs 0h_downregulated.csv
Direct comparison of interventions and timepoints	AMRF 24h vs 0h	Upregulated	SHPK	1.72509804783983	1.38309988925813e-08	AMRF HT 24h vs 0h_upregulated.csv
Direct comparison of interventions and timepoints	AMRF 24h vs 0h	Downregulated	SHROOM4	-3.59012984991094	0.033814961891867	AMRF HT 24h vs 0h_downregulated.csv
Direct comparison of interventions and timepoints	AMRF 24h vs 0h	Downregulated	SIGLEC1	-3.46509474209079	0.00839954171494613	AMRF HT 24h vs 0h_downregulated.csv
Direct comparison of interventions and timepoints	AMRF 24h vs 0h	Upregulated	SKA3	1.78153189847783	0.000183383421902633	AMRF HT 24h vs 0h_upregulated.csv
Direct comparison of interventions and timepoints	AMRF 24h vs 0h	Downregulated	SKIDA1	-2.32293461056609	0.00502986298150037	AMRF HT 24h vs 0h_downregulated.csv
Direct comparison of interventions and timepoints	AMRF 24h vs 0h	Downregulated	SLAMF9	-2.79993502365365	0.00703496898311353	AMRF HT 24h vs 0h_downregulated.csv
Direct comparison of interventions and timepoints	AMRF 24h vs 0h	Upregulated	SLC12A2	2.03654962820536	2.94347295084144e-07	AMRF HT 24h vs 0h_upregulated.csv
Direct comparison of interventions and timepoints	AMRF 24h vs 0h	Downregulated	SLC13A4	-19.1400273697194	5.48128823970211e-07	AMRF HT 24h vs 0h_downregulated.csv
Direct comparison of interventions and timepoints	AMRF 24h vs 0h	Downregulated	SLC14A1	-2.77517675524934	0.0138006505840992	AMRF HT 24h vs 0h_downregulated.csv
Direct comparison of interventions and timepoints	AMRF 24h vs 0h	Downregulated	SLC15A1	-3.67686964093651	0.00157514928071032	AMRF HT 24h vs 0h_downregulated.csv
Direct comparison of interventions and timepoints	AMRF 24h vs 0h	Downregulated	SLC16A4	-3.26229471749001	5.21330734261029e-06	AMRF HT 24h vs 0h_downregulated.csv
Direct comparison of interventions and timepoints	AMRF 24h vs 0h	Downregulated	SLC16A5	-2.55017566206804	0.00152212315273246	AMRF HT 24h vs 0h_downregulated.csv
Direct comparison of interventions and timepoints	AMRF 24h vs 0h	Downregulated	SLC1A4	-2.53324069860113	3.95098058162164e-08	AMRF HT 24h vs 0h_downregulated.csv
Direct comparison of interventions and timepoints	AMRF 24h vs 0h	Downregulated	SLC1A7	-2.83056871867343	0.0114085655187924	AMRF HT 24h vs 0h_downregulated.csv
Direct comparison of interventions and timepoints	AMRF 24h vs 0h	Downregulated	SLC22A11	-2.80927095797947	0.0313792813056863	AMRF HT 24h vs 0h_downregulated.csv
Direct comparison of interventions and timepoints	AMRF 24h vs 0h	Downregulated	SLC22A15	-1.84870073749984	0.000228838070742659	AMRF HT 24h vs 0h_downregulated.csv
Direct comparison of interventions and timepoints	AMRF 24h vs 0h	Downregulated	SLC22A20P	-1.92793886387631	0.0450771553043209	AMRF HT 24h vs 0h_downregulated.csv
Direct comparison of interventions and timepoints	AMRF 24h vs 0h	Upregulated	SLC24A4	5.05988000300589	0.00869269140608898	AMRF HT 24h vs 0h_upregulated.csv
Direct comparison of interventions and timepoints	AMRF 24h vs 0h	Upregulated	SLC25A10	1.8113599686611	0.000243024018369535	AMRF HT 24h vs 0h_upregulated.csv
Direct comparison of interventions and timepoints	AMRF 24h vs 0h	Downregulated	SLC26A4	-4.77734231954865	0.0316647906064282	AMRF HT 24h vs 0h_downregulated.csv
Direct comparison of interventions and timepoints	AMRF 24h vs 0h	Downregulated	SLC28A1	-4.43613300706347	0.0424601107262833	AMRF HT 24h vs 0h_downregulated.csv
Direct comparison of interventions and timepoints	AMRF 24h vs 0h	Downregulated	SLC2A1-DT	-1.50522953115805	0.0146530923331065	AMRF HT 24h vs 0h_downregulated.csv
Direct comparison of interventions and timepoints	AMRF 24h vs 0h	Upregulated	SLC2A4	1.79855331187594	0.011198676337011	AMRF HT 24h vs 0h_upregulated.csv
Direct comparison of interventions and timepoints	AMRF 24h vs 0h	Upregulated	SLC2A6	1.68633470994594	0.00563636308066979	AMRF HT 24h vs 0h_upregulated.csv
Direct comparison of interventions and timepoints	AMRF 24h vs 0h	Downregulated	SLC34A2	-7.15648925833516	0.027070998482621	AMRF HT 24h vs 0h_downregulated.csv
Direct comparison of interventions and timepoints	AMRF 24h vs 0h	Downregulated	SLC38A2	-1.71588289160754	2.62636629888757e-07	AMRF HT 24h vs 0h_downregulated.csv
Direct comparison of interventions and timepoints	AMRF 24h vs 0h	Upregulated	SLC38A4	2.13060707364059	0.0295799810416734	AMRF HT 24h vs 0h_upregulated.csv
Direct comparison of interventions and timepoints	AMRF 24h vs 0h	Upregulated	SLC38A8	2.26082655469925	0.022528188187596	AMRF HT 24h vs 0h_upregulated.csv
Direct comparison of interventions and timepoints	AMRF 24h vs 0h	Downregulated	SLC45A1	-2.83348794222714	0.00682210022048788	AMRF HT 24h vs 0h_downregulated.csv
Direct comparison of interventions and timepoints	AMRF 24h vs 0h	Upregulated	SLC4A8	2.19864496194917	0.00120034761829992	AMRF HT 24h vs 0h_upregulated.csv
Direct comparison of interventions and timepoints	AMRF 24h vs 0h	Downregulated	SLC5A1	-2.60784875972022	0.00437259834164926	AMRF HT 24h vs 0h_downregulated.csv
Direct comparison of interventions and timepoints	AMRF 24h vs 0h	Downregulated	SLC5A5	-3.34624406080842	0.0495277076002497	AMRF HT 24h vs 0h_downregulated.csv
Direct comparison of interventions and timepoints	AMRF 24h vs 0h	Downregulated	SLC6A13	-3.15513285062038	0.00711604197814928	AMRF HT 24h vs 0h_downregulated.csv
Direct comparison of interventions and timepoints	AMRF 24h vs 0h	Downregulated	SLC6A16	-1.94913037047609	0.0064084834986563	AMRF HT 24h vs 0h_downregulated.csv
Direct comparison of interventions and timepoints	AMRF 24h vs 0h	Downregulated	SLC6A9	-1.75409826246439	6.01702931524899e-07	AMRF HT 24h vs 0h_downregulated.csv
Direct comparison of interventions and timepoints	AMRF 24h vs 0h	Downregulated	SLC7A11	-2.51808120990391	4.41013177314583e-09	AMRF HT 24h vs 0h_downregulated.csv
Direct comparison of interventions and timepoints	AMRF 24h vs 0h	Downregulated	SLC7A11-AS1	-2.46141516046899	0.01461490567626	AMRF HT 24h vs 0h_downregulated.csv
Direct comparison of interventions and timepoints	AMRF 24h vs 0h	Upregulated	SLC7A8	2.59383574397192	2.82763703057415e-05	AMRF HT 24h vs 0h_upregulated.csv
Direct comparison of interventions and timepoints	AMRF 24h vs 0h	Downregulated	SLC9A2	-4.79349560307997	0.00109961868558538	AMRF HT 24h vs 0h_downregulated.csv
Direct comparison of interventions and timepoints	AMRF 24h vs 0h	Downregulated	SLC9A5	-1.50316207002527	0.0280565734486189	AMRF HT 24h vs 0h_downregulated.csv
Direct comparison of interventions and timepoints	AMRF 24h vs 0h	Downregulated	SLFN5	-2.90868948740414	9.23088558493055e-05	AMRF HT 24h vs 0h_downregulated.csv
Direct comparison of interventions and timepoints	AMRF 24h vs 0h	Downregulated	SLIT1	-2.29748449422745	0.00404893792721355	AMRF HT 24h vs 0h_downregulated.csv
Direct comparison of interventions and timepoints	AMRF 24h vs 0h	Upregulated	SLITRK6	4.71662770599991	1.476643641107e-05	AMRF HT 24h vs 0h_upregulated.csv
Direct comparison of interventions and timepoints	AMRF 24h vs 0h	Downregulated	SMAD9	-2.6598099404752	0.029954738134912	AMRF HT 24h vs 0h_downregulated.csv
Direct comparison of interventions and timepoints	AMRF 24h vs 0h	Downregulated	SMCO2	-2.23679280237849	0.0161469121810225	AMRF HT 24h vs 0h_downregulated.csv
Direct comparison of interventions and timepoints	AMRF 24h vs 0h	Downregulated	SMIM10L2A	-2.78539908531528	0.0424401866304224	AMRF HT 24h vs 0h_downregulated.csv
Direct comparison of interventions and timepoints	AMRF 24h vs 0h	Downregulated	SMIM14	-2.33975910826617	3.94632440179035e-06	AMRF HT 24h vs 0h_downregulated.csv
Direct comparison of interventions and timepoints	AMRF 24h vs 0h	Downregulated	SMIM5	-2.7736095797172	0.00333239246488175	AMRF HT 24h vs 0h_downregulated.csv
Direct comparison of interventions and timepoints	AMRF 24h vs 0h	Downregulated	SMOC1	-4.7952866847487	2.19385980622869e-07	AMRF HT 24h vs 0h_downregulated.csv
Direct comparison of interventions and timepoints	AMRF 24h vs 0h	Downregulated	SNAI1	-2.54643422225377	2.68008719408413e-05	AMRF HT 24h vs 0h_downregulated.csv
Direct comparison of interventions and timepoints	AMRF 24h vs 0h	Downregulated	SNCG	-2.88469936545898	0.000203311293124454	AMRF HT 24h vs 0h_downregulated.csv
Direct comparison of interventions and timepoints	AMRF 24h vs 0h	Downregulated	SNHG1	-1.61135279149033	0.000587366738129731	AMRF HT 24h vs 0h_downregulated.csv
Direct comparison of interventions and timepoints	AMRF 24h vs 0h	Downregulated	SNHG32	-1.70848334381187	6.76512953965808e-05	AMRF HT 24h vs 0h_downregulated.csv
Direct comparison of interventions and timepoints	AMRF 24h vs 0h	Downregulated	SNHG8	-1.56845736249956	3.86835258442724e-05	AMRF HT 24h vs 0h_downregulated.csv
Direct comparison of interventions and timepoints	AMRF 24h vs 0h	Upregulated	SNORA13	3.71950112402323	0.00223517322534023	AMRF HT 24h vs 0h_upregulated.csv
Direct comparison of interventions and timepoints	AMRF 24h vs 0h	Upregulated	SNORA26	2.70877094788044	4.2421915482891e-05	AMRF HT 24h vs 0h_upregulated.csv
Direct comparison of interventions and timepoints	AMRF 24h vs 0h	Upregulated	SNORA33	1.52215444120892	0.00912393826974401	AMRF HT 24h vs 0h_upregulated.csv
Direct comparison of interventions and timepoints	AMRF 24h vs 0h	Upregulated	SNORA54	4.52190987319633	0.0316647906064282	AMRF HT 24h vs 0h_upregulated.csv
Direct comparison of interventions and timepoints	AMRF 24h vs 0h	Upregulated	SNORA71C	2.03597738408534	0.000974546985794359	AMRF HT 24h vs 0h_upregulated.csv
Direct comparison of interventions and timepoints	AMRF 24h vs 0h	Upregulated	SNORA73B	2.55532256792432	5.87461943911367e-05	AMRF HT 24h vs 0h_upregulated.csv
Direct comparison of interventions and timepoints	AMRF 24h vs 0h	Upregulated	SNORD101	1.66887953816955	0.00870463360237184	AMRF HT 24h vs 0h_upregulated.csv
Direct comparison of interventions and timepoints	AMRF 24h vs 0h	Upregulated	SNORD17	1.53848401722838	0.027154587699266	AMRF HT 24h vs 0h_upregulated.csv
Direct comparison of interventions and timepoints	AMRF 24h vs 0h	Upregulated	SNORD53B	2.38062880468013	0.0142265094228856	AMRF HT 24h vs 0h_upregulated.csv
Direct comparison of interventions and timepoints	AMRF 24h vs 0h	Upregulated	SNORD67	1.62543859331679	0.0450520156394361	AMRF HT 24h vs 0h_upregulated.csv
Direct comparison of interventions and timepoints	AMRF 24h vs 0h	Upregulated	SNORD72	2.79891989997355	0.0172167569074977	AMRF HT 24h vs 0h_upregulated.csv
Direct comparison of interventions and timepoints	AMRF 24h vs 0h	Upregulated	SNORD83A	1.68822530552332	0.0173412132121699	AMRF HT 24h vs 0h_upregulated.csv
Direct comparison of interventions and timepoints	AMRF 24h vs 0h	Upregulated	SNORD88A	3.66332682015026	0.002191834126135	AMRF HT 24h vs 0h_upregulated.csv
Direct comparison of interventions and timepoints	AMRF 24h vs 0h	Upregulated	SNRNP25	2.18777752537943	1.04785972271364e-07	AMRF HT 24h vs 0h_upregulated.csv
Direct comparison of interventions and timepoints	AMRF 24h vs 0h	Downregulated	SNX9	-1.62930268092096	1.2983425821086e-06	AMRF HT 24h vs 0h_downregulated.csv
Direct comparison of interventions and timepoints	AMRF 24h vs 0h	Downregulated	SOAT2	-2.32463522663189	0.0015984622675833	AMRF HT 24h vs 0h_downregulated.csv
Direct comparison of interventions and timepoints	AMRF 24h vs 0h	Downregulated	SOCS2	-2.56745958026752	0.00122448450183031	AMRF HT 24h vs 0h_downregulated.csv
Direct comparison of interventions and timepoints	AMRF 24h vs 0h	Downregulated	SOCS2-AS1	-3.33450236415233	0.00543584153036902	AMRF HT 24h vs 0h_downregulated.csv
Direct comparison of interventions and timepoints	AMRF 24h vs 0h	Downregulated	SOCS3	-2.49271416727224	0.00442887372847284	AMRF HT 24h vs 0h_downregulated.csv
Direct comparison of interventions and timepoints	AMRF 24h vs 0h	Downregulated	SOCS3-DT	-2.07574826862665	0.0122408843410076	AMRF HT 24h vs 0h_downregulated.csv
Direct comparison of interventions and timepoints	AMRF 24h vs 0h	Upregulated	SOSTDC1	1.80221954601467	0.00954311233646526	AMRF HT 24h vs 0h_upregulated.csv
Direct comparison of interventions and timepoints	AMRF 24h vs 0h	Upregulated	SOWAHA	1.76809886950814	0.0245046743101453	AMRF HT 24h vs 0h_upregulated.csv
Direct comparison of interventions and timepoints	AMRF 24h vs 0h	Upregulated	SOX21	2.26726556898098	0.0363128612367245	AMRF HT 24h vs 0h_upregulated.csv
Direct comparison of interventions and timepoints	AMRF 24h vs 0h	Upregulated	SOX5	3.22777736864254	8.30459081726294e-05	AMRF HT 24h vs 0h_upregulated.csv
Direct comparison of interventions and timepoints	AMRF 24h vs 0h	Downregulated	SOX9-AS1	-1.97920815198809	9.22446059811354e-05	AMRF HT 24h vs 0h_downregulated.csv
Direct comparison of interventions and timepoints	AMRF 24h vs 0h	Upregulated	SP5	2.22143230464078	0.000175770651264764	AMRF HT 24h vs 0h_upregulated.csv
Direct comparison of interventions and timepoints	AMRF 24h vs 0h	Downregulated	SPAG4	-2.05938643801642	1.37159232303074e-07	AMRF HT 24h vs 0h_downregulated.csv
Direct comparison of interventions and timepoints	AMRF 24h vs 0h	Upregulated	SPAG5	1.98567643139127	0.000314403050162102	AMRF HT 24h vs 0h_upregulated.csv
Direct comparison of interventions and timepoints	AMRF 24h vs 0h	Upregulated	SPAG8	2.81427300335757	0.0031254003633779	AMRF HT 24h vs 0h_upregulated.csv
Direct comparison of interventions and timepoints	AMRF 24h vs 0h	Downregulated	SPARCL1	-1.56733550708484	0.0244809229331202	AMRF HT 24h vs 0h_downregulated.csv
Direct comparison of interventions and timepoints	AMRF 24h vs 0h	Upregulated	SPATA3-AS1	1.59844669202195	0.00270805314220243	AMRF HT 24h vs 0h_upregulated.csv
Direct comparison of interventions and timepoints	AMRF 24h vs 0h	Upregulated	SPC24	2.35015888502383	0.00315274400308458	AMRF HT 24h vs 0h_upregulated.csv
Direct comparison of interventions and timepoints	AMRF 24h vs 0h	Upregulated	SPC25	1.72396393967302	0.00532511164603555	AMRF HT 24h vs 0h_upregulated.csv
Direct comparison of interventions and timepoints	AMRF 24h vs 0h	Downregulated	SPDEF	-2.55860751939667	0.0111452999990735	AMRF HT 24h vs 0h_downregulated.csv
Direct comparison of interventions and timepoints	AMRF 24h vs 0h	Downregulated	SPEG	-2.00344320407829	0.007768700924921	AMRF HT 24h vs 0h_downregulated.csv
Direct comparison of interventions and timepoints	AMRF 24h vs 0h	Downregulated	SPIRE2	-1.78277056343822	2.95031954750013e-05	AMRF HT 24h vs 0h_downregulated.csv
Direct comparison of interventions and timepoints	AMRF 24h vs 0h	Downregulated	SPMIP1	-1.82330167855563	0.0154859640145233	AMRF HT 24h vs 0h_downregulated.csv
Direct comparison of interventions and timepoints	AMRF 24h vs 0h	Downregulated	SPOCK2	-2.52365513914623	0.00482207359495047	AMRF HT 24h vs 0h_downregulated.csv
Direct comparison of interventions and timepoints	AMRF 24h vs 0h	Downregulated	SPRED3	-1.79323807931508	0.00544938480960452	AMRF HT 24h vs 0h_downregulated.csv
Direct comparison of interventions and timepoints	AMRF 24h vs 0h	Upregulated	SPRR3	7.45546951854181	0.0201020317959214	AMRF HT 24h vs 0h_upregulated.csv
Direct comparison of interventions and timepoints	AMRF 24h vs 0h	Downregulated	SPRY4	-1.88686302772641	1.10210193443965e-05	AMRF HT 24h vs 0h_downregulated.csv
Direct comparison of interventions and timepoints	AMRF 24h vs 0h	Upregulated	SPRYD4	1.56131786912459	5.93695313891375e-17	AMRF HT 24h vs 0h_upregulated.csv
Direct comparison of interventions and timepoints	AMRF 24h vs 0h	Downregulated	SPTBN4	-2.10411223760461	0.00839087297749053	AMRF HT 24h vs 0h_downregulated.csv
Direct comparison of interventions and timepoints	AMRF 24h vs 0h	Downregulated	SPTBN5	-1.94593142095665	0.0288945719584082	AMRF HT 24h vs 0h_downregulated.csv
Direct comparison of interventions and timepoints	AMRF 24h vs 0h	Downregulated	SPX	-3.32209104707828	5.15577996367076e-07	AMRF HT 24h vs 0h_downregulated.csv
Direct comparison of interventions and timepoints	AMRF 24h vs 0h	Downregulated	SREBF2	-1.54238747852631	5.90086057282172e-06	AMRF HT 24h vs 0h_downregulated.csv
Direct comparison of interventions and timepoints	AMRF 24h vs 0h	Downregulated	SRRM3	-1.82628406283114	0.0222011347912695	AMRF HT 24h vs 0h_downregulated.csv
Direct comparison of interventions and timepoints	AMRF 24h vs 0h	Downregulated	SSBP3-AS1	-2.76750796989304	0.0416944749483112	AMRF HT 24h vs 0h_downregulated.csv
Direct comparison of interventions and timepoints	AMRF 24h vs 0h	Downregulated	SSC5D	-3.34278747035611	0.00868335698697782	AMRF HT 24h vs 0h_downregulated.csv
Direct comparison of interventions and timepoints	AMRF 24h vs 0h	Upregulated	SSR4P1	1.73313339082688	0.00243345477007425	AMRF HT 24h vs 0h_upregulated.csv
Direct comparison of interventions and timepoints	AMRF 24h vs 0h	Upregulated	ST18	3.39529048963996	0.000942362224551726	AMRF HT 24h vs 0h_upregulated.csv
Direct comparison of interventions and timepoints	AMRF 24h vs 0h	Downregulated	ST3GAL1	-1.70073554750639	0.0340457833950497	AMRF HT 24h vs 0h_downregulated.csv
Direct comparison of interventions and timepoints	AMRF 24h vs 0h	Downregulated	ST6GALNAC2	-2.43434831506326	0.0219797216727534	AMRF HT 24h vs 0h_downregulated.csv
Direct comparison of interventions and timepoints	AMRF 24h vs 0h	Downregulated	ST6GALNAC6	-1.68672301821101	0.00383064019615468	AMRF HT 24h vs 0h_downregulated.csv
Direct comparison of interventions and timepoints	AMRF 24h vs 0h	Downregulated	STC2	-2.37166886397127	2.50792570458876e-22	AMRF HT 24h vs 0h_downregulated.csv
Direct comparison of interventions and timepoints	AMRF 24h vs 0h	Upregulated	STIMATE	1.75679926802333	0.000117499239311287	AMRF HT 24h vs 0h_upregulated.csv
Direct comparison of interventions and timepoints	AMRF 24h vs 0h	Upregulated	STK4-DT	2.1476789541899	0.000662754651414361	AMRF HT 24h vs 0h_upregulated.csv
Direct comparison of interventions and timepoints	AMRF 24h vs 0h	Downregulated	STN1	-1.66245692853178	1.98683197351819e-06	AMRF HT 24h vs 0h_downregulated.csv
Direct comparison of interventions and timepoints	AMRF 24h vs 0h	Downregulated	STX11	-2.79550432479517	0.0230338884806119	AMRF HT 24h vs 0h_downregulated.csv
Direct comparison of interventions and timepoints	AMRF 24h vs 0h	Downregulated	STX1A	-1.82065324993687	0.00414464914843147	AMRF HT 24h vs 0h_downregulated.csv
Direct comparison of interventions and timepoints	AMRF 24h vs 0h	Downregulated	STYK1	-2.35002711213619	0.00270128235512306	AMRF HT 24h vs 0h_downregulated.csv
Direct comparison of interventions and timepoints	AMRF 24h vs 0h	Downregulated	SULT4A1	-3.75054321512908	0.0231964651940908	AMRF HT 24h vs 0h_downregulated.csv
Direct comparison of interventions and timepoints	AMRF 24h vs 0h	Downregulated	SUSD3	-2.32002918410572	0.0170072122483781	AMRF HT 24h vs 0h_downregulated.csv
Direct comparison of interventions and timepoints	AMRF 24h vs 0h	Downregulated	SYCE3	-4.19554113462716	0.0235428620008461	AMRF HT 24h vs 0h_downregulated.csv
Direct comparison of interventions and timepoints	AMRF 24h vs 0h	Upregulated	SYK	2.40324518319885	0.00317542148966386	AMRF HT 24h vs 0h_upregulated.csv
Direct comparison of interventions and timepoints	AMRF 24h vs 0h	Downregulated	SYNE1	-2.03180758849693	0.00264455455816869	AMRF HT 24h vs 0h_downregulated.csv
Direct comparison of interventions and timepoints	AMRF 24h vs 0h	Downregulated	SYNE4	-3.18334242180967	0.00476746247265482	AMRF HT 24h vs 0h_downregulated.csv
Direct comparison of interventions and timepoints	AMRF 24h vs 0h	Downregulated	SYNGR1	-1.71659833672092	0.0188022910248873	AMRF HT 24h vs 0h_downregulated.csv
Direct comparison of interventions and timepoints	AMRF 24h vs 0h	Downregulated	SYNGR3	-1.59619203751147	0.00829094316536818	AMRF HT 24h vs 0h_downregulated.csv
Direct comparison of interventions and timepoints	AMRF 24h vs 0h	Downregulated	SYTL1	-2.07788015716485	0.00103301222344542	AMRF HT 24h vs 0h_downregulated.csv
Direct comparison of interventions and timepoints	AMRF 24h vs 0h	Downregulated	TAC3	-4.86555369900063	0.0099381316482089	AMRF HT 24h vs 0h_downregulated.csv
Direct comparison of interventions and timepoints	AMRF 24h vs 0h	Upregulated	TACC3	1.68514168728388	0.00109772301457044	AMRF HT 24h vs 0h_upregulated.csv
Direct comparison of interventions and timepoints	AMRF 24h vs 0h	Downregulated	TACSTD2	-6.45940701336118	0.0209928563159807	AMRF HT 24h vs 0h_downregulated.csv
Direct comparison of interventions and timepoints	AMRF 24h vs 0h	Downregulated	TAGAP-AS1	-1.50791221272757	0.0449264040548065	AMRF HT 24h vs 0h_downregulated.csv
Direct comparison of interventions and timepoints	AMRF 24h vs 0h	Downregulated	TAGLN3	-2.34895384196323	3.33324195922499e-05	AMRF HT 24h vs 0h_downregulated.csv
Direct comparison of interventions and timepoints	AMRF 24h vs 0h	Downregulated	TBC1D10C	-3.12017436282865	0.00217000022661125	AMRF HT 24h vs 0h_downregulated.csv
Direct comparison of interventions and timepoints	AMRF 24h vs 0h	Downregulated	TBILA	-1.89599968286081	0.0230731625250501	AMRF HT 24h vs 0h_downregulated.csv
Direct comparison of interventions and timepoints	AMRF 24h vs 0h	Downregulated	TBKBP1	-1.5945249654657	0.00151295505489511	AMRF HT 24h vs 0h_downregulated.csv
Direct comparison of interventions and timepoints	AMRF 24h vs 0h	Downregulated	TBX15	-3.03053809587883	9.4885033592641e-05	AMRF HT 24h vs 0h_downregulated.csv
Direct comparison of interventions and timepoints	AMRF 24h vs 0h	Downregulated	TBX18	-4.9246833315762	0.0456486619519132	AMRF HT 24h vs 0h_downregulated.csv
Direct comparison of interventions and timepoints	AMRF 24h vs 0h	Downregulated	TBX21	-1.83771713480376	0.0200522196647344	AMRF HT 24h vs 0h_downregulated.csv
Direct comparison of interventions and timepoints	AMRF 24h vs 0h	Downregulated	TBX3	-2.19628473867767	0.000737726890217103	AMRF HT 24h vs 0h_downregulated.csv
Direct comparison of interventions and timepoints	AMRF 24h vs 0h	Downregulated	TBX4	-1.95088571905081	0.000603505613956014	AMRF HT 24h vs 0h_downregulated.csv
Direct comparison of interventions and timepoints	AMRF 24h vs 0h	Downregulated	TCAP	-2.16492499322932	0.00519790655724926	AMRF HT 24h vs 0h_downregulated.csv
Direct comparison of interventions and timepoints	AMRF 24h vs 0h	Downregulated	TCEA3	-2.2133933297151	4.59844354037411e-05	AMRF HT 24h vs 0h_downregulated.csv
Direct comparison of interventions and timepoints	AMRF 24h vs 0h	Downregulated	TCEAL6	-4.62402741890765	0.0365219375736434	AMRF HT 24h vs 0h_downregulated.csv
Direct comparison of interventions and timepoints	AMRF 24h vs 0h	Downregulated	TCP11L2	-1.84686472853342	0.00327829304931103	AMRF HT 24h vs 0h_downregulated.csv
Direct comparison of interventions and timepoints	AMRF 24h vs 0h	Upregulated	TEDC1	2.06643611845099	0.000129817795383327	AMRF HT 24h vs 0h_upregulated.csv
Direct comparison of interventions and timepoints	AMRF 24h vs 0h	Upregulated	TEDC2	1.62945506305498	0.00226748386673615	AMRF HT 24h vs 0h_upregulated.csv
Direct comparison of interventions and timepoints	AMRF 24h vs 0h	Downregulated	TEKT2	-6.27855790495006	0.0277356353725223	AMRF HT 24h vs 0h_downregulated.csv
Direct comparison of interventions and timepoints	AMRF 24h vs 0h	Downregulated	TEKTIP1	-1.7002599459279	0.0272786482027128	AMRF HT 24h vs 0h_downregulated.csv
Direct comparison of interventions and timepoints	AMRF 24h vs 0h	Downregulated	TENT5A	-2.9778217174426	3.45160009674188e-06	AMRF HT 24h vs 0h_downregulated.csv
Direct comparison of interventions and timepoints	AMRF 24h vs 0h	Downregulated	TES	-1.98257735286617	0.0243268202181053	AMRF HT 24h vs 0h_downregulated.csv
Direct comparison of interventions and timepoints	AMRF 24h vs 0h	Downregulated	TEX13D	-18.8075475797922	1.25765019163929e-15	AMRF HT 24h vs 0h_downregulated.csv
Direct comparison of interventions and timepoints	AMRF 24h vs 0h	Downregulated	TEX19	-1.82480150910762	0.0325945392347991	AMRF HT 24h vs 0h_downregulated.csv
Direct comparison of interventions and timepoints	AMRF 24h vs 0h	Downregulated	TFAP2C	-3.71260365350675	0.00148162562985538	AMRF HT 24h vs 0h_downregulated.csv
Direct comparison of interventions and timepoints	AMRF 24h vs 0h	Downregulated	TFEB	-1.70401949185624	4.86759644355065e-05	AMRF HT 24h vs 0h_downregulated.csv
Direct comparison of interventions and timepoints	AMRF 24h vs 0h	Downregulated	TGM2	-3.08922009710562	7.81105353279758e-05	AMRF HT 24h vs 0h_downregulated.csv
Direct comparison of interventions and timepoints	AMRF 24h vs 0h	Upregulated	TGM3	4.77629951870033	0.00805127460393872	AMRF HT 24h vs 0h_upregulated.csv
Direct comparison of interventions and timepoints	AMRF 24h vs 0h	Downregulated	TGM4	-2.77970227038863	0.0103997767370034	AMRF HT 24h vs 0h_downregulated.csv
Direct comparison of interventions and timepoints	AMRF 24h vs 0h	Upregulated	TGM5	2.08941213862554	0.0242087051950744	AMRF HT 24h vs 0h_upregulated.csv
Direct comparison of interventions and timepoints	AMRF 24h vs 0h	Downregulated	THAP9-AS1	-1.62297362398907	1.52073460148261e-23	AMRF HT 24h vs 0h_downregulated.csv
Direct comparison of interventions and timepoints	AMRF 24h vs 0h	Downregulated	THBD	-1.76947232899401	0.00921570618262339	AMRF HT 24h vs 0h_downregulated.csv
Direct comparison of interventions and timepoints	AMRF 24h vs 0h	Downregulated	THBS2	-4.29461251461227	0.0201559785247624	AMRF HT 24h vs 0h_downregulated.csv
Direct comparison of interventions and timepoints	AMRF 24h vs 0h	Downregulated	THEMIS2	-1.82902339340915	0.000106826804194402	AMRF HT 24h vs 0h_downregulated.csv
Direct comparison of interventions and timepoints	AMRF 24h vs 0h	Downregulated	THSD1	-2.67834320393218	0.000631233681584894	AMRF HT 24h vs 0h_downregulated.csv
Direct comparison of interventions and timepoints	AMRF 24h vs 0h	Downregulated	THSD4	-1.79088337262727	0.00537094819218025	AMRF HT 24h vs 0h_downregulated.csv
Direct comparison of interventions and timepoints	AMRF 24h vs 0h	Downregulated	TIAM2	-1.88310761989744	2.51739663814721e-07	AMRF HT 24h vs 0h_downregulated.csv
Direct comparison of interventions and timepoints	AMRF 24h vs 0h	Upregulated	TICRR	1.81534786207625	6.99479209613307e-05	AMRF HT 24h vs 0h_upregulated.csv
Direct comparison of interventions and timepoints	AMRF 24h vs 0h	Upregulated	TIGD2	1.68162383565429	3.82467627758731e-05	AMRF HT 24h vs 0h_upregulated.csv
Direct comparison of interventions and timepoints	AMRF 24h vs 0h	Downregulated	TIGD3	-1.80932954160248	0.023955735554402	AMRF HT 24h vs 0h_downregulated.csv
Direct comparison of interventions and timepoints	AMRF 24h vs 0h	Downregulated	TINAGL1	-2.01072490096805	0.0158314625772671	AMRF HT 24h vs 0h_downregulated.csv
Direct comparison of interventions and timepoints	AMRF 24h vs 0h	Downregulated	TINCR	-2.01207718888397	0.0169296839671495	AMRF HT 24h vs 0h_downregulated.csv
Direct comparison of interventions and timepoints	AMRF 24h vs 0h	Upregulated	TLCD1	1.55129190983982	0.0040590312885686	AMRF HT 24h vs 0h_upregulated.csv
Direct comparison of interventions and timepoints	AMRF 24h vs 0h	Downregulated	TLCD3B	-1.81154585760115	0.000286777102527116	AMRF HT 24h vs 0h_downregulated.csv
Direct comparison of interventions and timepoints	AMRF 24h vs 0h	Downregulated	TM4SF1-AS1	-1.85843632815837	0.00802593885988709	AMRF HT 24h vs 0h_downregulated.csv
Direct comparison of interventions and timepoints	AMRF 24h vs 0h	Downregulated	TMC4	-1.84335823598426	5.94306294298858e-05	AMRF HT 24h vs 0h_downregulated.csv
Direct comparison of interventions and timepoints	AMRF 24h vs 0h	Downregulated	TMC6	-1.72130831779342	0.0234193563523319	AMRF HT 24h vs 0h_downregulated.csv
Direct comparison of interventions and timepoints	AMRF 24h vs 0h	Downregulated	TMC7	-1.98181311076632	6.01133160137779e-05	AMRF HT 24h vs 0h_downregulated.csv
Direct comparison of interventions and timepoints	AMRF 24h vs 0h	Downregulated	TMCO3	-1.65100943964404	3.72735557169308e-06	AMRF HT 24h vs 0h_downregulated.csv
Direct comparison of interventions and timepoints	AMRF 24h vs 0h	Downregulated	TMEFF1	-2.57500971039993	0.00538673225538579	AMRF HT 24h vs 0h_downregulated.csv
Direct comparison of interventions and timepoints	AMRF 24h vs 0h	Downregulated	TMEM105	-1.80554277864443	0.000650403148971431	AMRF HT 24h vs 0h_downregulated.csv
Direct comparison of interventions and timepoints	AMRF 24h vs 0h	Upregulated	TMEM11-DT	2.8330998236465	0.00511746008013452	AMRF HT 24h vs 0h_upregulated.csv
Direct comparison of interventions and timepoints	AMRF 24h vs 0h	Downregulated	TMEM125	-2.10944636954235	0.00520496821700532	AMRF HT 24h vs 0h_downregulated.csv
Direct comparison of interventions and timepoints	AMRF 24h vs 0h	Upregulated	TMEM14B-DT	3.16327135702102	0.00370219005079051	AMRF HT 24h vs 0h_upregulated.csv
Direct comparison of interventions and timepoints	AMRF 24h vs 0h	Downregulated	TMEM151A	-1.72177119997919	0.0216293060882294	AMRF HT 24h vs 0h_downregulated.csv
Direct comparison of interventions and timepoints	AMRF 24h vs 0h	Downregulated	TMEM151B	-3.63663715651673	0.00160039072512815	AMRF HT 24h vs 0h_downregulated.csv
Direct comparison of interventions and timepoints	AMRF 24h vs 0h	Downregulated	TMEM154	-3.55326604672766	1.61338606803781e-07	AMRF HT 24h vs 0h_downregulated.csv
Direct comparison of interventions and timepoints	AMRF 24h vs 0h	Downregulated	TMEM156	-2.40830507965996	0.00705860600824867	AMRF HT 24h vs 0h_downregulated.csv
Direct comparison of interventions and timepoints	AMRF 24h vs 0h	Upregulated	TMEM177	2.04801789022592	5.65277152204484e-06	AMRF HT 24h vs 0h_upregulated.csv
Direct comparison of interventions and timepoints	AMRF 24h vs 0h	Upregulated	TMEM19	1.84886073732383	0.00162116861255248	AMRF HT 24h vs 0h_upregulated.csv
Direct comparison of interventions and timepoints	AMRF 24h vs 0h	Downregulated	TMEM217	-1.75864540551528	0.0207421910374772	AMRF HT 24h vs 0h_downregulated.csv
Direct comparison of interventions and timepoints	AMRF 24h vs 0h	Downregulated	TMEM255B	-1.60847525353869	0.0278056296373171	AMRF HT 24h vs 0h_downregulated.csv
Direct comparison of interventions and timepoints	AMRF 24h vs 0h	Downregulated	TMEM262	-2.02853442359948	0.0256468957473549	AMRF HT 24h vs 0h_downregulated.csv
Direct comparison of interventions and timepoints	AMRF 24h vs 0h	Upregulated	TMEM37	5.30688766613873	0.00687639115341694	AMRF HT 24h vs 0h_upregulated.csv
Direct comparison of interventions and timepoints	AMRF 24h vs 0h	Downregulated	TMEM59L	-3.07195408481214	0.0355358146153585	AMRF HT 24h vs 0h_downregulated.csv
Direct comparison of interventions and timepoints	AMRF 24h vs 0h	Downregulated	TMEM61	-2.72583906913263	0.00640095590818601	AMRF HT 24h vs 0h_downregulated.csv
Direct comparison of interventions and timepoints	AMRF 24h vs 0h	Downregulated	TMEM86B	-1.52218827441519	0.0052686391733052	AMRF HT 24h vs 0h_downregulated.csv
Direct comparison of interventions and timepoints	AMRF 24h vs 0h	Downregulated	TMEM95	-4.15471836654286	0.0194795101860378	AMRF HT 24h vs 0h_downregulated.csv
Direct comparison of interventions and timepoints	AMRF 24h vs 0h	Downregulated	TMEM9B-AS1	-1.95376645227846	0.00310348012027412	AMRF HT 24h vs 0h_downregulated.csv
Direct comparison of interventions and timepoints	AMRF 24h vs 0h	Upregulated	TMPO-AS1	2.23317310306276	0.00136838761025629	AMRF HT 24h vs 0h_upregulated.csv
Direct comparison of interventions and timepoints	AMRF 24h vs 0h	Upregulated	TMPOP2	3.08137620140141	3.64035321607688e-05	AMRF HT 24h vs 0h_upregulated.csv
Direct comparison of interventions and timepoints	AMRF 24h vs 0h	Downregulated	TMPRSS3	-1.75007867423985	0.0347751887847525	AMRF HT 24h vs 0h_downregulated.csv
Direct comparison of interventions and timepoints	AMRF 24h vs 0h	Downregulated	TMPRSS7	-4.6625886771565	0.0185641741891399	AMRF HT 24h vs 0h_downregulated.csv
Direct comparison of interventions and timepoints	AMRF 24h vs 0h	Downregulated	TMPRSS9	-2.27086752563063	0.02723183682814	AMRF HT 24h vs 0h_downregulated.csv
Direct comparison of interventions and timepoints	AMRF 24h vs 0h	Downregulated	TMTC2	-1.9050986765735	6.8230213155237e-05	AMRF HT 24h vs 0h_downregulated.csv
Direct comparison of interventions and timepoints	AMRF 24h vs 0h	Downregulated	TNF	-4.21016909235348	0.00438510141611311	AMRF HT 24h vs 0h_downregulated.csv
Direct comparison of interventions and timepoints	AMRF 24h vs 0h	Downregulated	TNFRSF10B	-1.72959410278733	4.41952760082095e-16	AMRF HT 24h vs 0h_downregulated.csv
Direct comparison of interventions and timepoints	AMRF 24h vs 0h	Downregulated	TNFRSF10C	-2.42958113556965	0.00941218134108538	AMRF HT 24h vs 0h_downregulated.csv
Direct comparison of interventions and timepoints	AMRF 24h vs 0h	Downregulated	TNFRSF11A	-3.85884453603205	0.00275446752869647	AMRF HT 24h vs 0h_downregulated.csv
Direct comparison of interventions and timepoints	AMRF 24h vs 0h	Upregulated	TNFRSF11B	3.61963710974978	3.66624260568048e-05	AMRF HT 24h vs 0h_upregulated.csv
Direct comparison of interventions and timepoints	AMRF 24h vs 0h	Upregulated	TNFRSF19	1.78725633121034	0.00790204311338214	AMRF HT 24h vs 0h_upregulated.csv
Direct comparison of interventions and timepoints	AMRF 24h vs 0h	Downregulated	TNFRSF9	-3.67113530312009	4.23910724744069e-05	AMRF HT 24h vs 0h_downregulated.csv
Direct comparison of interventions and timepoints	AMRF 24h vs 0h	Upregulated	TNFSF13B	2.04990832041721	0.0456808652250949	AMRF HT 24h vs 0h_upregulated.csv
Direct comparison of interventions and timepoints	AMRF 24h vs 0h	Downregulated	TNFSF14	-5.19987298406924	0.00751442391014494	AMRF HT 24h vs 0h_downregulated.csv
Direct comparison of interventions and timepoints	AMRF 24h vs 0h	Downregulated	TNK2	-1.71347923174546	1.15790466924895e-07	AMRF HT 24h vs 0h_downregulated.csv
Direct comparison of interventions and timepoints	AMRF 24h vs 0h	Downregulated	TNNT1	-1.64595866046133	0.0391144059273557	AMRF HT 24h vs 0h_downregulated.csv
Direct comparison of interventions and timepoints	AMRF 24h vs 0h	Downregulated	TNNT2	-3.73756761454112	0.00117088614327927	AMRF HT 24h vs 0h_downregulated.csv
Direct comparison of interventions and timepoints	AMRF 24h vs 0h	Upregulated	TNS3	1.61245533782804	1.75045037441382e-08	AMRF HT 24h vs 0h_upregulated.csv
Direct comparison of interventions and timepoints	AMRF 24h vs 0h	Downregulated	TNXB	-3.08635976389536	0.00118019489048409	AMRF HT 24h vs 0h_downregulated.csv
Direct comparison of interventions and timepoints	AMRF 24h vs 0h	Upregulated	TONSL	2.05940896972907	1.56781796795729e-05	AMRF HT 24h vs 0h_upregulated.csv
Direct comparison of interventions and timepoints	AMRF 24h vs 0h	Downregulated	TP53INP2	-1.52533268759952	0.00418097439250375	AMRF HT 24h vs 0h_downregulated.csv
Direct comparison of interventions and timepoints	AMRF 24h vs 0h	Downregulated	TPBG	-2.03970292183857	0.000152832384707898	AMRF HT 24h vs 0h_downregulated.csv
Direct comparison of interventions and timepoints	AMRF 24h vs 0h	Downregulated	TPM4	-1.674057286118	4.33706387568551e-08	AMRF HT 24h vs 0h_downregulated.csv
Direct comparison of interventions and timepoints	AMRF 24h vs 0h	Downregulated	TPPP	-1.78485682771123	0.0483280325065855	AMRF HT 24h vs 0h_downregulated.csv
Direct comparison of interventions and timepoints	AMRF 24h vs 0h	Upregulated	TPSG1	3.47213676464654	0.0257325001505636	AMRF HT 24h vs 0h_upregulated.csv
Direct comparison of interventions and timepoints	AMRF 24h vs 0h	Downregulated	TRAPPC13P1	-6.93974585022357	5.80987511956326e-05	AMRF HT 24h vs 0h_downregulated.csv
Direct comparison of interventions and timepoints	AMRF 24h vs 0h	Downregulated	TRAPPC6A	-1.63625380718703	0.000567447810689449	AMRF HT 24h vs 0h_downregulated.csv
Direct comparison of interventions and timepoints	AMRF 24h vs 0h	Upregulated	TRAV41	4.37290043582797	0.00336122681246177	AMRF HT 24h vs 0h_upregulated.csv
Direct comparison of interventions and timepoints	AMRF 24h vs 0h	Downregulated	TRIB1	-1.56651498565909	0.000166986263859711	AMRF HT 24h vs 0h_downregulated.csv
Direct comparison of interventions and timepoints	AMRF 24h vs 0h	Downregulated	TRIB3	-3.13076884389795	2.6497201221493e-10	AMRF HT 24h vs 0h_downregulated.csv
Direct comparison of interventions and timepoints	AMRF 24h vs 0h	Downregulated	TRIM31	-2.43324766334964	0.00587083022569439	AMRF HT 24h vs 0h_downregulated.csv
Direct comparison of interventions and timepoints	AMRF 24h vs 0h	Downregulated	TRIM40	-2.54320184709036	0.0362264569306428	AMRF HT 24h vs 0h_downregulated.csv
Direct comparison of interventions and timepoints	AMRF 24h vs 0h	Downregulated	TRIM73	-1.98180518119214	0.0150992806433762	AMRF HT 24h vs 0h_downregulated.csv
Direct comparison of interventions and timepoints	AMRF 24h vs 0h	Downregulated	TRPM4	-1.69223804239609	0.000784956027614461	AMRF HT 24h vs 0h_downregulated.csv
Direct comparison of interventions and timepoints	AMRF 24h vs 0h	Downregulated	TRPV2	-1.83196576192773	0.00273546750403086	AMRF HT 24h vs 0h_downregulated.csv
Direct comparison of interventions and timepoints	AMRF 24h vs 0h	Downregulated	TRPV4	-2.12142725276128	0.00566654435203205	AMRF HT 24h vs 0h_downregulated.csv
Direct comparison of interventions and timepoints	AMRF 24h vs 0h	Downregulated	TRPV6	-4.43242239332424	7.02902448984834e-06	AMRF HT 24h vs 0h_downregulated.csv
Direct comparison of interventions and timepoints	AMRF 24h vs 0h	Downregulated	TSC22D3	-2.86194842133987	2.97876984862335e-09	AMRF HT 24h vs 0h_downregulated.csv
Direct comparison of interventions and timepoints	AMRF 24h vs 0h	Upregulated	TSNAXIP1	2.23387986787243	0.00168928336596989	AMRF HT 24h vs 0h_upregulated.csv
Direct comparison of interventions and timepoints	AMRF 24h vs 0h	Downregulated	TSPAN1	-1.60318043608994	0.034022654126667	AMRF HT 24h vs 0h_downregulated.csv
Direct comparison of interventions and timepoints	AMRF 24h vs 0h	Downregulated	TSPY26P	-2.22773825101553	0.00370358850637755	AMRF HT 24h vs 0h_downregulated.csv
Direct comparison of interventions and timepoints	AMRF 24h vs 0h	Upregulated	TTC34	3.40945508268684	0.000800474830801499	AMRF HT 24h vs 0h_upregulated.csv
Direct comparison of interventions and timepoints	AMRF 24h vs 0h	Downregulated	TTLL1	-2.3176710064682	3.06920395696951e-20	AMRF HT 24h vs 0h_downregulated.csv
Direct comparison of interventions and timepoints	AMRF 24h vs 0h	Downregulated	TUB	-41.9652962576669	2.80293547287028e-18	AMRF HT 24h vs 0h_downregulated.csv
Direct comparison of interventions and timepoints	AMRF 24h vs 0h	Downregulated	TUBB1	-3.25316630537019	0.018577049063758	AMRF HT 24h vs 0h_downregulated.csv
Direct comparison of interventions and timepoints	AMRF 24h vs 0h	Downregulated	TUBB2B	-1.8067206224936	0.000403763227087493	AMRF HT 24h vs 0h_downregulated.csv
Direct comparison of interventions and timepoints	AMRF 24h vs 0h	Downregulated	TUBB4A	-2.48821259171758	0.000963065024241737	AMRF HT 24h vs 0h_downregulated.csv
Direct comparison of interventions and timepoints	AMRF 24h vs 0h	Downregulated	TUBB6	-1.71758348430675	0.010991668187959	AMRF HT 24h vs 0h_downregulated.csv
Direct comparison of interventions and timepoints	AMRF 24h vs 0h	Downregulated	TUBB8P7	-6.34271822664336	0.0127406121373549	AMRF HT 24h vs 0h_downregulated.csv
Direct comparison of interventions and timepoints	AMRF 24h vs 0h	Downregulated	TUBE1	-1.86645237337569	2.62742222260559e-12	AMRF HT 24h vs 0h_downregulated.csv
Direct comparison of interventions and timepoints	AMRF 24h vs 0h	Downregulated	TULP2	-6.11260384849703	0.0068741866840085	AMRF HT 24h vs 0h_downregulated.csv
Direct comparison of interventions and timepoints	AMRF 24h vs 0h	Upregulated	TUSC3	5.69402608788084	0.0191927817599482	AMRF HT 24h vs 0h_upregulated.csv
Direct comparison of interventions and timepoints	AMRF 24h vs 0h	Upregulated	TUSC8	1.52882789679126	0.0418321159943701	AMRF HT 24h vs 0h_upregulated.csv
Direct comparison of interventions and timepoints	AMRF 24h vs 0h	Downregulated	TXK	-3.10408280230592	0.0477692446413383	AMRF HT 24h vs 0h_downregulated.csv
Direct comparison of interventions and timepoints	AMRF 24h vs 0h	Downregulated	TXNIP	-1.92787280221282	0.000675360132781311	AMRF HT 24h vs 0h_downregulated.csv
Direct comparison of interventions and timepoints	AMRF 24h vs 0h	Downregulated	TYMP	-1.88014426647443	0.00709994737607772	AMRF HT 24h vs 0h_downregulated.csv
Direct comparison of interventions and timepoints	AMRF 24h vs 0h	Downregulated	UBC	-1.65815129358742	2.80241334271888e-09	AMRF HT 24h vs 0h_downregulated.csv
Direct comparison of interventions and timepoints	AMRF 24h vs 0h	Downregulated	UBE2L6	-2.69801757585367	0.0019397398887963	AMRF HT 24h vs 0h_downregulated.csv
Direct comparison of interventions and timepoints	AMRF 24h vs 0h	Upregulated	UBXN11	1.5742072214446	0.00878541489099906	AMRF HT 24h vs 0h_upregulated.csv
Direct comparison of interventions and timepoints	AMRF 24h vs 0h	Downregulated	UCKL1-AS1	-2.40111220530043	0.0136390149923855	AMRF HT 24h vs 0h_downregulated.csv
Direct comparison of interventions and timepoints	AMRF 24h vs 0h	Upregulated	UGT2B15	2.96081261919791	0.0120714652982577	AMRF HT 24h vs 0h_upregulated.csv
Direct comparison of interventions and timepoints	AMRF 24h vs 0h	Upregulated	UHRF1	1.65039077564897	6.60762948071774e-05	AMRF HT 24h vs 0h_upregulated.csv
Direct comparison of interventions and timepoints	AMRF 24h vs 0h	Downregulated	ULBP1	-4.41622349693959	2.84979436302751e-22	AMRF HT 24h vs 0h_downregulated.csv
Direct comparison of interventions and timepoints	AMRF 24h vs 0h	Downregulated	ULBP2	-3.02997074953944	4.34244887727083e-08	AMRF HT 24h vs 0h_downregulated.csv
Direct comparison of interventions and timepoints	AMRF 24h vs 0h	Downregulated	ULK1	-2.20327410108595	5.25354572627017e-08	AMRF HT 24h vs 0h_downregulated.csv
Direct comparison of interventions and timepoints	AMRF 24h vs 0h	Downregulated	ULK2	-1.73443203882181	0.00150367154685974	AMRF HT 24h vs 0h_downregulated.csv
Direct comparison of interventions and timepoints	AMRF 24h vs 0h	Downregulated	UNC13D	-1.86851431781606	0.00374377046179003	AMRF HT 24h vs 0h_downregulated.csv
Direct comparison of interventions and timepoints	AMRF 24h vs 0h	Downregulated	UNC5A	-2.5794632291677	0.000133297506246744	AMRF HT 24h vs 0h_downregulated.csv
Direct comparison of interventions and timepoints	AMRF 24h vs 0h	Downregulated	UNC5B	-3.82806042706598	3.70717047371474e-07	AMRF HT 24h vs 0h_downregulated.csv
Direct comparison of interventions and timepoints	AMRF 24h vs 0h	Downregulated	UNC93A	-6.15182988483121	0.000253582951526573	AMRF HT 24h vs 0h_downregulated.csv
Direct comparison of interventions and timepoints	AMRF 24h vs 0h	Upregulated	UNKL	1.53613013228845	7.69144820231765e-06	AMRF HT 24h vs 0h_upregulated.csv
Direct comparison of interventions and timepoints	AMRF 24h vs 0h	Downregulated	UPP1	-2.0585708667995	2.28071396300787e-05	AMRF HT 24h vs 0h_downregulated.csv
Direct comparison of interventions and timepoints	AMRF 24h vs 0h	Downregulated	USH1G	-3.0269032888794	0.0104289652284846	AMRF HT 24h vs 0h_downregulated.csv
Direct comparison of interventions and timepoints	AMRF 24h vs 0h	Upregulated	USP3-AS1	1.52229513939726	0.000257881543537939	AMRF HT 24h vs 0h_upregulated.csv
Direct comparison of interventions and timepoints	AMRF 24h vs 0h	Upregulated	USP46-DT	3.73846717039352	1.76649260501782e-06	AMRF HT 24h vs 0h_upregulated.csv
Direct comparison of interventions and timepoints	AMRF 24h vs 0h	Upregulated	USP7-AS1	2.88557625620732	0.0158833437322413	AMRF HT 24h vs 0h_upregulated.csv
Direct comparison of interventions and timepoints	AMRF 24h vs 0h	Downregulated	USPL1	-1.88971716952298	0.000489491092791771	AMRF HT 24h vs 0h_downregulated.csv
Direct comparison of interventions and timepoints	AMRF 24h vs 0h	Downregulated	VAC14-AS1	-1.85058582047907	0.0249206391055568	AMRF HT 24h vs 0h_downregulated.csv
Direct comparison of interventions and timepoints	AMRF 24h vs 0h	Downregulated	VEGFA	-2.79706793057985	3.67588139614873e-11	AMRF HT 24h vs 0h_downregulated.csv
Direct comparison of interventions and timepoints	AMRF 24h vs 0h	Downregulated	VILL	-1.86174718537046	0.00271188713430837	AMRF HT 24h vs 0h_downregulated.csv
Direct comparison of interventions and timepoints	AMRF 24h vs 0h	Downregulated	VIP	-3.72713744934836	0.00543432412622922	AMRF HT 24h vs 0h_downregulated.csv
Direct comparison of interventions and timepoints	AMRF 24h vs 0h	Upregulated	VIRMA-DT	1.77354477443544	0.0319154950680985	AMRF HT 24h vs 0h_upregulated.csv
Direct comparison of interventions and timepoints	AMRF 24h vs 0h	Downregulated	VLDLR	-2.02452399302224	3.17390333321877e-09	AMRF HT 24h vs 0h_downregulated.csv
Direct comparison of interventions and timepoints	AMRF 24h vs 0h	Downregulated	VLDLR-AS1	-3.76610862525857	6.38551181918007e-08	AMRF HT 24h vs 0h_downregulated.csv
Direct comparison of interventions and timepoints	AMRF 24h vs 0h	Downregulated	VN1R110P	-4.30182851451094	0.0269044910615841	AMRF HT 24h vs 0h_downregulated.csv
Direct comparison of interventions and timepoints	AMRF 24h vs 0h	Downregulated	VPREB3	-3.02905826873032	0.00501224536613593	AMRF HT 24h vs 0h_downregulated.csv
Direct comparison of interventions and timepoints	AMRF 24h vs 0h	Upregulated	VPS9D1-AS1	2.02001820665185	0.0132106176761378	AMRF HT 24h vs 0h_upregulated.csv
Direct comparison of interventions and timepoints	AMRF 24h vs 0h	Downregulated	VSIG1	-2.03885794322845	0.0145553580805378	AMRF HT 24h vs 0h_downregulated.csv
Direct comparison of interventions and timepoints	AMRF 24h vs 0h	Downregulated	VSIR	-3.39488810393845	0.00426506241673152	AMRF HT 24h vs 0h_downregulated.csv
Direct comparison of interventions and timepoints	AMRF 24h vs 0h	Downregulated	VTRNA1-2	-4.55321803498625	0.00223594717992101	AMRF HT 24h vs 0h_downregulated.csv
Direct comparison of interventions and timepoints	AMRF 24h vs 0h	Downregulated	WAKMAR2	-2.04941493453539	0.00351301858484433	AMRF HT 24h vs 0h_downregulated.csv
Direct comparison of interventions and timepoints	AMRF 24h vs 0h	Downregulated	WAS	-1.50928358908193	0.0102625697888359	AMRF HT 24h vs 0h_downregulated.csv
Direct comparison of interventions and timepoints	AMRF 24h vs 0h	Downregulated	WDFY3-AS2	-1.52087446454156	0.00230540720893019	AMRF HT 24h vs 0h_downregulated.csv
Direct comparison of interventions and timepoints	AMRF 24h vs 0h	Downregulated	WDR38	-2.30393213103768	0.0262057903289091	AMRF HT 24h vs 0h_downregulated.csv
Direct comparison of interventions and timepoints	AMRF 24h vs 0h	Downregulated	WDR88	-2.34371008577628	0.0332025390406946	AMRF HT 24h vs 0h_downregulated.csv
Direct comparison of interventions and timepoints	AMRF 24h vs 0h	Upregulated	WFDC10A	4.69483533514496	0.00599590991446451	AMRF HT 24h vs 0h_upregulated.csv
Direct comparison of interventions and timepoints	AMRF 24h vs 0h	Downregulated	WFIKKN1	-1.65866473871394	0.0273273022318022	AMRF HT 24h vs 0h_downregulated.csv
Direct comparison of interventions and timepoints	AMRF 24h vs 0h	Downregulated	WIPF3	-2.90931219338932	0.0042903592876548	AMRF HT 24h vs 0h_downregulated.csv
Direct comparison of interventions and timepoints	AMRF 24h vs 0h	Downregulated	WIPI1	-3.15925759995969	1.71734736548577e-06	AMRF HT 24h vs 0h_downregulated.csv
Direct comparison of interventions and timepoints	AMRF 24h vs 0h	Downregulated	WNT11	-2.53207173800477	0.0258072715885879	AMRF HT 24h vs 0h_downregulated.csv
Direct comparison of interventions and timepoints	AMRF 24h vs 0h	Upregulated	WNT6	2.30815816189808	0.00641895363660138	AMRF HT 24h vs 0h_upregulated.csv
Direct comparison of interventions and timepoints	AMRF 24h vs 0h	Downregulated	WNT7B	-2.67506184895257	0.000900676708439841	AMRF HT 24h vs 0h_downregulated.csv
Direct comparison of interventions and timepoints	AMRF 24h vs 0h	Downregulated	WNT9A	-3.02251163947616	0.0263214295799099	AMRF HT 24h vs 0h_downregulated.csv
Direct comparison of interventions and timepoints	AMRF 24h vs 0h	Downregulated	WSB1	-1.83012012602207	2.16438310330657e-06	AMRF HT 24h vs 0h_downregulated.csv
Direct comparison of interventions and timepoints	AMRF 24h vs 0h	Downregulated	WTIP	-1.81632934441039	0.00392818790833672	AMRF HT 24h vs 0h_downregulated.csv
Direct comparison of interventions and timepoints	AMRF 24h vs 0h	Downregulated	XAF1	-3.31971646269879	0.0303178734293986	AMRF HT 24h vs 0h_downregulated.csv
Direct comparison of interventions and timepoints	AMRF 24h vs 0h	Downregulated	XBP1	-2.28322255087049	2.25611850401104e-20	AMRF HT 24h vs 0h_downregulated.csv
Direct comparison of interventions and timepoints	AMRF 24h vs 0h	Upregulated	XRCC2	1.62678583051891	0.000688147085754147	AMRF HT 24h vs 0h_upregulated.csv
Direct comparison of interventions and timepoints	AMRF 24h vs 0h	Downregulated	XYLT1	-2.89934712647746	0.0293711777829	AMRF HT 24h vs 0h_downregulated.csv
Direct comparison of interventions and timepoints	AMRF 24h vs 0h	Downregulated	YARS1	-2.08370370644364	2.43697030046741e-10	AMRF HT 24h vs 0h_downregulated.csv
Direct comparison of interventions and timepoints	AMRF 24h vs 0h	Downregulated	YPEL2	-1.98893012196147	0.00350354836648308	AMRF HT 24h vs 0h_downregulated.csv
Direct comparison of interventions and timepoints	AMRF 24h vs 0h	Downregulated	YPEL3	-1.61408885559041	0.000784211097572884	AMRF HT 24h vs 0h_downregulated.csv
Direct comparison of interventions and timepoints	AMRF 24h vs 0h	Downregulated	YPEL4	-3.96331824272062	1.79342912288242e-06	AMRF HT 24h vs 0h_downregulated.csv
Direct comparison of interventions and timepoints	AMRF 24h vs 0h	Downregulated	YPEL5	-2.41065055253876	1.26784970195896e-05	AMRF HT 24h vs 0h_downregulated.csv
Direct comparison of interventions and timepoints	AMRF 24h vs 0h	Downregulated	ZBTB46	-1.53023088340126	1.10210193443965e-05	AMRF HT 24h vs 0h_downregulated.csv
Direct comparison of interventions and timepoints	AMRF 24h vs 0h	Upregulated	ZC2HC1C	1.66630247885022	0.0013067450099108	AMRF HT 24h vs 0h_upregulated.csv
Direct comparison of interventions and timepoints	AMRF 24h vs 0h	Downregulated	ZFAND1	-1.58798131575695	1.20154025140053e-08	AMRF HT 24h vs 0h_downregulated.csv
Direct comparison of interventions and timepoints	AMRF 24h vs 0h	Downregulated	ZFAS1	-2.0256821887944	1.08838824052692e-05	AMRF HT 24h vs 0h_downregulated.csv
Direct comparison of interventions and timepoints	AMRF 24h vs 0h	Downregulated	ZMIZ1-AS1	-4.33382680451466	0.000252644434971055	AMRF HT 24h vs 0h_downregulated.csv
Direct comparison of interventions and timepoints	AMRF 24h vs 0h	Downregulated	ZNF185	-3.38571546519299	0.00375830464889398	AMRF HT 24h vs 0h_downregulated.csv
Direct comparison of interventions and timepoints	AMRF 24h vs 0h	Upregulated	ZNF295-AS1	2.98020649969297	0.00025855431277807	AMRF HT 24h vs 0h_upregulated.csv
Direct comparison of interventions and timepoints	AMRF 24h vs 0h	Downregulated	ZNF304	-6.0521627379113	0.00210049645366619	AMRF HT 24h vs 0h_downregulated.csv
Direct comparison of interventions and timepoints	AMRF 24h vs 0h	Downregulated	ZNF34	-1.61189875000291	0.0034352338572947	AMRF HT 24h vs 0h_downregulated.csv
Direct comparison of interventions and timepoints	AMRF 24h vs 0h	Downregulated	ZNF385C	-1.9269730459668	0.003224378387812	AMRF HT 24h vs 0h_downregulated.csv
Direct comparison of interventions and timepoints	AMRF 24h vs 0h	Downregulated	ZNF439	-3.88830651696448	0.0218786508241557	AMRF HT 24h vs 0h_downregulated.csv
Direct comparison of interventions and timepoints	AMRF 24h vs 0h	Downregulated	ZNF460-AS1	-1.74248708016698	0.0133090632058746	AMRF HT 24h vs 0h_downregulated.csv
Direct comparison of interventions and timepoints	AMRF 24h vs 0h	Downregulated	ZNF473CR	-4.0481254497314	0.00770658788327835	AMRF HT 24h vs 0h_downregulated.csv
Direct comparison of interventions and timepoints	AMRF 24h vs 0h	Upregulated	ZNF500	1.73890763936082	9.79092888782307e-07	AMRF HT 24h vs 0h_upregulated.csv
Direct comparison of interventions and timepoints	AMRF 24h vs 0h	Downregulated	ZNF516-AS1	-2.11479018577882	5.58884290366221e-05	AMRF HT 24h vs 0h_downregulated.csv
Direct comparison of interventions and timepoints	AMRF 24h vs 0h	Upregulated	ZNF572	1.86327345637708	0.00455152054005603	AMRF HT 24h vs 0h_upregulated.csv
Direct comparison of interventions and timepoints	AMRF 24h vs 0h	Upregulated	ZNF618	1.52413178086622	0.000782564596846353	AMRF HT 24h vs 0h_upregulated.csv
Direct comparison of interventions and timepoints	AMRF 24h vs 0h	Upregulated	ZNF775	1.63075302541761	0.00131494548500465	AMRF HT 24h vs 0h_upregulated.csv
Direct comparison of interventions and timepoints	AMRF 24h vs 0h	Downregulated	ZNF853	-2.24445002338961	0.000916940517777626	AMRF HT 24h vs 0h_downregulated.csv
Direct comparison of interventions and timepoints	AMRF 24h vs 0h	Downregulated	ZNNT1	-1.84954453755683	0.0276138417642081	AMRF HT 24h vs 0h_downregulated.csv
Direct comparison of interventions and timepoints	AMRF 24h vs 0h	Downregulated	ZP3	-1.79262316118066	0.000262425785930217	AMRF HT 24h vs 0h_downregulated.csv
Direct comparison of interventions and timepoints	AMRF 24h vs 0h	Upregulated	ZSWIM1	1.55013659353065	2.9672146750714e-05	AMRF HT 24h vs 0h_upregulated.csv
Direct comparison of interventions and timepoints	AMRF 24h vs 0h	Upregulated	ZWINT	1.54515854385473	0.00114886590520893	AMRF HT 24h vs 0h_upregulated.csv
Direct comparison of interventions and timepoints	AMRF vs RF - 0h	Upregulated	CELA2B	28.3896663581718	3.72976974905166e-05	AMRF HT vs RF HT_0h_upregulated.csv
Direct comparison of interventions and timepoints	AMRF vs RF - 0h	Downregulated	DCC	-17.9481053616588	4.07570321538005e-16	AMRF HT vs RF HT_0h_downregulated.csv
Direct comparison of interventions and timepoints	AMRF vs RF - 0h	Downregulated	IL13RA2	-18.0085709048215	7.33108656888851e-10	AMRF HT vs RF HT_0h_downregulated.csv
Direct comparison of interventions and timepoints	AMRF vs RF - 0h	Upregulated	KIF5C	16.2486625521461	0.00108070009714621	AMRF HT vs RF HT_0h_upregulated.csv
Direct comparison of interventions and timepoints	AMRF vs RF - 0h	Upregulated	P2RX7	16.2168419853481	3.72976974905166e-05	AMRF HT vs RF HT_0h_upregulated.csv
Direct comparison of interventions and timepoints	AMRF vs RF - 0h	Upregulated	PLP1	18.9066598360684	0.00141246075633322	AMRF HT vs RF HT_0h_upregulated.csv
Direct comparison of interventions and timepoints	AMRF vs RF - 24h	Downregulated	GPM6A	-16.5637146596391	0.00855125249306189	AMRF HT vs RF HT_24h_downregulated.csv
Direct comparison of interventions and timepoints	AMRF vs RF - 24h	Downregulated	IL1A	-31.9027658411064	0.022856477236251	AMRF HT vs RF HT_24h_downregulated.csv
Direct comparison of interventions and timepoints	AMRF vs RF - 24h	Downregulated	NEXN-AS1	-30.300395371408	7.08868133932491e-12	AMRF HT vs RF HT_24h_downregulated.csv
Direct comparison of interventions and timepoints	AMRF vs RF - 24h	Downregulated	NLRP3	-30.5940731286565	1.03900706381176e-08	AMRF HT vs RF HT_24h_downregulated.csv
Direct comparison of interventions and timepoints	AMRF vs RF - 24h	Downregulated	PIANP	-15.3484908450787	0.00146473611464326	AMRF HT vs RF HT_24h_downregulated.csv
Direct comparison of interventions and timepoints	AMRF vs RF - 24h	Downregulated	SLC13A4	-18.516664528236	7.20470418260965e-05	AMRF HT vs RF HT_24h_downregulated.csv
Direct comparison of interventions and timepoints	AMRF vs RF - 24h	Downregulated	TEX13D	-17.6457393844904	4.39036078141374e-12	AMRF HT vs RF HT_24h_downregulated.csv
Direct comparison of interventions and timepoints	AMRF vs RF - 24h	Downregulated	TUB	-39.2892185519365	2.27306915104149e-14	AMRF HT vs RF HT_24h_downregulated.csv
Direct comparison of interventions and timepoints	AMRF+RT 24h vs 0h	Upregulated	ABAT	2.09565618152272	0.000186637320313037	AMRF HT + RT 24h vs 0h_upregulated.csv
Direct comparison of interventions and timepoints	AMRF+RT 24h vs 0h	Upregulated	ABCA13	6.25548391910076	0.000615240206848893	AMRF HT + RT 24h vs 0h_upregulated.csv
Direct comparison of interventions and timepoints	AMRF+RT 24h vs 0h	Upregulated	ABCG2	1.88328997694536	0.00974923090935043	AMRF HT + RT 24h vs 0h_upregulated.csv
Direct comparison of interventions and timepoints	AMRF+RT 24h vs 0h	Upregulated	ACTN2	8.037663885312	0.00213479368888125	AMRF HT + RT 24h vs 0h_upregulated.csv
Direct comparison of interventions and timepoints	AMRF+RT 24h vs 0h	Upregulated	ACTRT3	2.19112878261965	0.00517778090258153	AMRF HT + RT 24h vs 0h_upregulated.csv
Direct comparison of interventions and timepoints	AMRF+RT 24h vs 0h	Upregulated	ACVRL1	3.13860022298015	0.00609484766943855	AMRF HT + RT 24h vs 0h_upregulated.csv
Direct comparison of interventions and timepoints	AMRF+RT 24h vs 0h	Upregulated	ADAMTS15	2.3577936862107	1.45164731058699e-06	AMRF HT + RT 24h vs 0h_upregulated.csv
Direct comparison of interventions and timepoints	AMRF+RT 24h vs 0h	Upregulated	ADAMTS18	2.76428852809721	0.0252637078833009	AMRF HT + RT 24h vs 0h_upregulated.csv
Direct comparison of interventions and timepoints	AMRF+RT 24h vs 0h	Upregulated	ADAMTS9	2.48193099923293	0.00136837163932744	AMRF HT + RT 24h vs 0h_upregulated.csv
Direct comparison of interventions and timepoints	AMRF+RT 24h vs 0h	Upregulated	ADCY2	5.06822332351625	0.0478147393273108	AMRF HT + RT 24h vs 0h_upregulated.csv
Direct comparison of interventions and timepoints	AMRF+RT 24h vs 0h	Upregulated	ADGRD1	5.56942037981597	4.09893718709033e-07	AMRF HT + RT 24h vs 0h_upregulated.csv
Direct comparison of interventions and timepoints	AMRF+RT 24h vs 0h	Upregulated	AFF2	2.72135612592187	0.00720724535274348	AMRF HT + RT 24h vs 0h_upregulated.csv
Direct comparison of interventions and timepoints	AMRF+RT 24h vs 0h	Upregulated	AFP	17.3183402695091	1.26332223943115e-12	AMRF HT + RT 24h vs 0h_upregulated.csv
Direct comparison of interventions and timepoints	AMRF+RT 24h vs 0h	Upregulated	AGAP1-IT1	4.88081656697531	0.00329954444505745	AMRF HT + RT 24h vs 0h_upregulated.csv
Direct comparison of interventions and timepoints	AMRF+RT 24h vs 0h	Upregulated	AGBL3	2.0277524444445	2.47179099320111e-06	AMRF HT + RT 24h vs 0h_upregulated.csv
Direct comparison of interventions and timepoints	AMRF+RT 24h vs 0h	Upregulated	AGR3	2.6088755396375	0.0443255337870471	AMRF HT + RT 24h vs 0h_upregulated.csv
Direct comparison of interventions and timepoints	AMRF+RT 24h vs 0h	Upregulated	AGXT	5.64383313492658	0.00164942562435607	AMRF HT + RT 24h vs 0h_upregulated.csv
Direct comparison of interventions and timepoints	AMRF+RT 24h vs 0h	Upregulated	AKR1B10	5.32017166164873	0.000460793212844454	AMRF HT + RT 24h vs 0h_upregulated.csv
Direct comparison of interventions and timepoints	AMRF+RT 24h vs 0h	Upregulated	AKR1C1	1.76446321823414	0.00154175827377666	AMRF HT + RT 24h vs 0h_upregulated.csv
Direct comparison of interventions and timepoints	AMRF+RT 24h vs 0h	Upregulated	ALDH1A1	2.72180159036295	0.00513998091764947	AMRF HT + RT 24h vs 0h_upregulated.csv
Direct comparison of interventions and timepoints	AMRF+RT 24h vs 0h	Upregulated	ALDH1A2	1.78330789809854	0.0118138937333214	AMRF HT + RT 24h vs 0h_upregulated.csv
Direct comparison of interventions and timepoints	AMRF+RT 24h vs 0h	Upregulated	ALK	41.72314534383	8.08089257640274e-68	AMRF HT + RT 24h vs 0h_upregulated.csv
Direct comparison of interventions and timepoints	AMRF+RT 24h vs 0h	Upregulated	ALMS1-IT1	1.7544554215301	0.000118448179595767	AMRF HT + RT 24h vs 0h_upregulated.csv
Direct comparison of interventions and timepoints	AMRF+RT 24h vs 0h	Upregulated	ALOX5AP	2.11205629480117	0.00530981883005924	AMRF HT + RT 24h vs 0h_upregulated.csv
Direct comparison of interventions and timepoints	AMRF+RT 24h vs 0h	Upregulated	AMACR	1.83641742358171	0.00031799911414779	AMRF HT + RT 24h vs 0h_upregulated.csv
Direct comparison of interventions and timepoints	AMRF+RT 24h vs 0h	Upregulated	AMT	4.72221213639173	0.010544823694445	AMRF HT + RT 24h vs 0h_upregulated.csv
Direct comparison of interventions and timepoints	AMRF+RT 24h vs 0h	Upregulated	AMZ1	3.27054957680242	0.00178484816437772	AMRF HT + RT 24h vs 0h_upregulated.csv
Direct comparison of interventions and timepoints	AMRF+RT 24h vs 0h	Upregulated	ANKRD20A18P	4.49924978160533	0.0209229430514298	AMRF HT + RT 24h vs 0h_upregulated.csv
Direct comparison of interventions and timepoints	AMRF+RT 24h vs 0h	Upregulated	ANKS4B	1.91692459852668	0.0391269050766422	AMRF HT + RT 24h vs 0h_upregulated.csv
Direct comparison of interventions and timepoints	AMRF+RT 24h vs 0h	Upregulated	ANO3	5.69696364079721	0.0140045361471054	AMRF HT + RT 24h vs 0h_upregulated.csv
Direct comparison of interventions and timepoints	AMRF+RT 24h vs 0h	Upregulated	AP1M2	1.85374700504306	0.0254531759032074	AMRF HT + RT 24h vs 0h_upregulated.csv
Direct comparison of interventions and timepoints	AMRF+RT 24h vs 0h	Upregulated	APBA2	1.59202364983816	0.0202655047432693	AMRF HT + RT 24h vs 0h_upregulated.csv
Direct comparison of interventions and timepoints	AMRF+RT 24h vs 0h	Upregulated	APCDD1L-DT	4.26295190255159	0.000521792884924332	AMRF HT + RT 24h vs 0h_upregulated.csv
Direct comparison of interventions and timepoints	AMRF+RT 24h vs 0h	Upregulated	APLN	1.54813702279968	0.0043842274273579	AMRF HT + RT 24h vs 0h_upregulated.csv
Direct comparison of interventions and timepoints	AMRF+RT 24h vs 0h	Upregulated	APOA1	2.84030385269622	0.0201849408330226	AMRF HT + RT 24h vs 0h_upregulated.csv
Direct comparison of interventions and timepoints	AMRF+RT 24h vs 0h	Upregulated	APOH	4.13903740503382	0.000381839575759753	AMRF HT + RT 24h vs 0h_upregulated.csv
Direct comparison of interventions and timepoints	AMRF+RT 24h vs 0h	Upregulated	AQP11	1.90090837736048	2.26807131228495e-06	AMRF HT + RT 24h vs 0h_upregulated.csv
Direct comparison of interventions and timepoints	AMRF+RT 24h vs 0h	Upregulated	AQP3	1.55866730051547	0.0107696001082737	AMRF HT + RT 24h vs 0h_upregulated.csv
Direct comparison of interventions and timepoints	AMRF+RT 24h vs 0h	Upregulated	ARHGDIB	1.74151148050595	0.0247076787108312	AMRF HT + RT 24h vs 0h_upregulated.csv
Direct comparison of interventions and timepoints	AMRF+RT 24h vs 0h	Upregulated	ARHGEF26	2.88692211340669	8.12067714706919e-05	AMRF HT + RT 24h vs 0h_upregulated.csv
Direct comparison of interventions and timepoints	AMRF+RT 24h vs 0h	Upregulated	ASB9	2.19613553551818	0.00719255234831752	AMRF HT + RT 24h vs 0h_upregulated.csv
Direct comparison of interventions and timepoints	AMRF+RT 24h vs 0h	Upregulated	ATP10B	3.00027181429357	0.00146977777192746	AMRF HT + RT 24h vs 0h_upregulated.csv
Direct comparison of interventions and timepoints	AMRF+RT 24h vs 0h	Upregulated	AXIN2	1.77679709886579	0.000152102643353598	AMRF HT + RT 24h vs 0h_upregulated.csv
Direct comparison of interventions and timepoints	AMRF+RT 24h vs 0h	Upregulated	B4GAT1-DT	1.85348187121169	0.00902550483150098	AMRF HT + RT 24h vs 0h_upregulated.csv
Direct comparison of interventions and timepoints	AMRF+RT 24h vs 0h	Upregulated	BCL2L15	1.84490268973359	9.58784462084643e-05	AMRF HT + RT 24h vs 0h_upregulated.csv
Direct comparison of interventions and timepoints	AMRF+RT 24h vs 0h	Upregulated	BEST3	2.91684802631512	0.00372309157305837	AMRF HT + RT 24h vs 0h_upregulated.csv
Direct comparison of interventions and timepoints	AMRF+RT 24h vs 0h	Upregulated	BMP4	1.98083635006067	0.00164268834940582	AMRF HT + RT 24h vs 0h_upregulated.csv
Direct comparison of interventions and timepoints	AMRF+RT 24h vs 0h	Upregulated	BMPR1AP1	2.16864000452312	0.0306938421882448	AMRF HT + RT 24h vs 0h_upregulated.csv
Direct comparison of interventions and timepoints	AMRF+RT 24h vs 0h	Upregulated	BRCC3P1	3.67628782409971	0.0164413114924344	AMRF HT + RT 24h vs 0h_upregulated.csv
Direct comparison of interventions and timepoints	AMRF+RT 24h vs 0h	Upregulated	BRI3BP	1.69629797110581	3.30496637134047e-09	AMRF HT + RT 24h vs 0h_upregulated.csv
Direct comparison of interventions and timepoints	AMRF+RT 24h vs 0h	Upregulated	BRME1	2.15171702741541	5.10024621376495e-08	AMRF HT + RT 24h vs 0h_upregulated.csv
Direct comparison of interventions and timepoints	AMRF+RT 24h vs 0h	Upregulated	BSN	2.10314099808874	0.000332956451156102	AMRF HT + RT 24h vs 0h_upregulated.csv
Direct comparison of interventions and timepoints	AMRF+RT 24h vs 0h	Upregulated	C13orf42	6.19117220068652	0.0494611675290967	AMRF HT + RT 24h vs 0h_upregulated.csv
Direct comparison of interventions and timepoints	AMRF+RT 24h vs 0h	Upregulated	C1orf105	2.06804002384025	0.000446237079032812	AMRF HT + RT 24h vs 0h_upregulated.csv
Direct comparison of interventions and timepoints	AMRF+RT 24h vs 0h	Upregulated	C6orf15	2.52408529811633	0.0158525805366451	AMRF HT + RT 24h vs 0h_upregulated.csv
Direct comparison of interventions and timepoints	AMRF+RT 24h vs 0h	Upregulated	C8orf48	3.50616971693734	0.0262160316400749	AMRF HT + RT 24h vs 0h_upregulated.csv
Direct comparison of interventions and timepoints	AMRF+RT 24h vs 0h	Upregulated	C9orf43	1.56966995610845	1.05422200433772e-06	AMRF HT + RT 24h vs 0h_upregulated.csv
Direct comparison of interventions and timepoints	AMRF+RT 24h vs 0h	Upregulated	CACNA1G	3.60543803760814	0.0168962025841174	AMRF HT + RT 24h vs 0h_upregulated.csv
Direct comparison of interventions and timepoints	AMRF+RT 24h vs 0h	Upregulated	CACNA1I	3.04236595258281	0.0221045996645406	AMRF HT + RT 24h vs 0h_upregulated.csv
Direct comparison of interventions and timepoints	AMRF+RT 24h vs 0h	Upregulated	CADM1	2.13813853390357	0.00124501244969028	AMRF HT + RT 24h vs 0h_upregulated.csv
Direct comparison of interventions and timepoints	AMRF+RT 24h vs 0h	Upregulated	CAP1P1	3.74412368363506	0.0169197485297714	AMRF HT + RT 24h vs 0h_upregulated.csv
Direct comparison of interventions and timepoints	AMRF+RT 24h vs 0h	Upregulated	CAPN10-DT	1.56398035444179	0.00493896624278664	AMRF HT + RT 24h vs 0h_upregulated.csv
Direct comparison of interventions and timepoints	AMRF+RT 24h vs 0h	Upregulated	CARD6	1.68379761204877	0.00129844730418552	AMRF HT + RT 24h vs 0h_upregulated.csv
Direct comparison of interventions and timepoints	AMRF+RT 24h vs 0h	Upregulated	CASTOR2	1.96446036812512	1.95042587843384e-05	AMRF HT + RT 24h vs 0h_upregulated.csv
Direct comparison of interventions and timepoints	AMRF+RT 24h vs 0h	Upregulated	CBLN1	3.68978361339827	4.6332144720401e-05	AMRF HT + RT 24h vs 0h_upregulated.csv
Direct comparison of interventions and timepoints	AMRF+RT 24h vs 0h	Upregulated	CCDC116	1.65874229830923	0.0153199568167622	AMRF HT + RT 24h vs 0h_upregulated.csv
Direct comparison of interventions and timepoints	AMRF+RT 24h vs 0h	Upregulated	CCDC148	2.26637964570993	0.00273316689297757	AMRF HT + RT 24h vs 0h_upregulated.csv
Direct comparison of interventions and timepoints	AMRF+RT 24h vs 0h	Upregulated	CCDC190	5.43902981741219	0.000648113585407877	AMRF HT + RT 24h vs 0h_upregulated.csv
Direct comparison of interventions and timepoints	AMRF+RT 24h vs 0h	Upregulated	CCDC65	3.42018151901667	0.00152346181419957	AMRF HT + RT 24h vs 0h_upregulated.csv
Direct comparison of interventions and timepoints	AMRF+RT 24h vs 0h	Upregulated	CCDC87	2.77558173230847	0.00143242193343642	AMRF HT + RT 24h vs 0h_upregulated.csv
Direct comparison of interventions and timepoints	AMRF+RT 24h vs 0h	Upregulated	CCL24	2.1796250461517	0.0383948547571681	AMRF HT + RT 24h vs 0h_upregulated.csv
Direct comparison of interventions and timepoints	AMRF+RT 24h vs 0h	Upregulated	CCL26	5.88725864869105	2.09746994898548e-08	AMRF HT + RT 24h vs 0h_upregulated.csv
Direct comparison of interventions and timepoints	AMRF+RT 24h vs 0h	Upregulated	CCNA1	6.44736377781143	0.0113750117606117	AMRF HT + RT 24h vs 0h_upregulated.csv
Direct comparison of interventions and timepoints	AMRF+RT 24h vs 0h	Upregulated	CCNB3	1.63832251999808	0.00636969624506907	AMRF HT + RT 24h vs 0h_upregulated.csv
Direct comparison of interventions and timepoints	AMRF+RT 24h vs 0h	Upregulated	CCNE1	2.12988810983227	0.000476174204001249	AMRF HT + RT 24h vs 0h_upregulated.csv
Direct comparison of interventions and timepoints	AMRF+RT 24h vs 0h	Upregulated	CCNE2	1.51838445790555	0.00314587766139157	AMRF HT + RT 24h vs 0h_upregulated.csv
Direct comparison of interventions and timepoints	AMRF+RT 24h vs 0h	Upregulated	CCR3	3.22157974211121	0.00113516635108982	AMRF HT + RT 24h vs 0h_upregulated.csv
Direct comparison of interventions and timepoints	AMRF+RT 24h vs 0h	Upregulated	CCR7	2.74519778559903	0.025077803037128	AMRF HT + RT 24h vs 0h_upregulated.csv
Direct comparison of interventions and timepoints	AMRF+RT 24h vs 0h	Upregulated	CCT7P2	3.41952380119118	0.000324443742318691	AMRF HT + RT 24h vs 0h_upregulated.csv
Direct comparison of interventions and timepoints	AMRF+RT 24h vs 0h	Upregulated	CD300LB	8.97974867733083	0.00377649238816028	AMRF HT + RT 24h vs 0h_upregulated.csv
Direct comparison of interventions and timepoints	AMRF+RT 24h vs 0h	Upregulated	CD36	4.66014347116641	4.21733339328084e-06	AMRF HT + RT 24h vs 0h_upregulated.csv
Direct comparison of interventions and timepoints	AMRF+RT 24h vs 0h	Upregulated	CEBPA-DT	1.89111875514466	0.00170615087367515	AMRF HT + RT 24h vs 0h_upregulated.csv
Direct comparison of interventions and timepoints	AMRF+RT 24h vs 0h	Upregulated	CELF2	9.81922443297816	0.00187614215564581	AMRF HT + RT 24h vs 0h_upregulated.csv
Direct comparison of interventions and timepoints	AMRF+RT 24h vs 0h	Upregulated	CELF5	1.63652571783017	0.0426817231811284	AMRF HT + RT 24h vs 0h_upregulated.csv
Direct comparison of interventions and timepoints	AMRF+RT 24h vs 0h	Upregulated	CFAP210	2.84066723088752	0.00055724149280826	AMRF HT + RT 24h vs 0h_upregulated.csv
Direct comparison of interventions and timepoints	AMRF+RT 24h vs 0h	Upregulated	CFAP251	1.58217597609622	0.000100019242616354	AMRF HT + RT 24h vs 0h_upregulated.csv
Direct comparison of interventions and timepoints	AMRF+RT 24h vs 0h	Upregulated	CFAP61	1.96549978937039	0.00344551289370767	AMRF HT + RT 24h vs 0h_upregulated.csv
Direct comparison of interventions and timepoints	AMRF+RT 24h vs 0h	Upregulated	CFAP97D2	6.05198917282399	0.000941972025282806	AMRF HT + RT 24h vs 0h_upregulated.csv
Direct comparison of interventions and timepoints	AMRF+RT 24h vs 0h	Upregulated	CFLAR-AS1	3.52126666495534	0.0232730532672044	AMRF HT + RT 24h vs 0h_upregulated.csv
Direct comparison of interventions and timepoints	AMRF+RT 24h vs 0h	Upregulated	CFTR	4.77527272908402	0.00805653064283495	AMRF HT + RT 24h vs 0h_upregulated.csv
Direct comparison of interventions and timepoints	AMRF+RT 24h vs 0h	Upregulated	CHGA	4.17507310866026	0.0056458857833209	AMRF HT + RT 24h vs 0h_upregulated.csv
Direct comparison of interventions and timepoints	AMRF+RT 24h vs 0h	Upregulated	CHKB-CPT1B	4.99223981796368	0.0141692588033968	AMRF HT + RT 24h vs 0h_upregulated.csv
Direct comparison of interventions and timepoints	AMRF+RT 24h vs 0h	Upregulated	CHRM1	4.34819238524536	0.0392717357437787	AMRF HT + RT 24h vs 0h_upregulated.csv
Direct comparison of interventions and timepoints	AMRF+RT 24h vs 0h	Upregulated	CHRNA4	4.98425964023964	0.00840207572464651	AMRF HT + RT 24h vs 0h_upregulated.csv
Direct comparison of interventions and timepoints	AMRF+RT 24h vs 0h	Upregulated	CHRNA7	6.33894007887022	4.91586035751479e-08	AMRF HT + RT 24h vs 0h_upregulated.csv
Direct comparison of interventions and timepoints	AMRF+RT 24h vs 0h	Upregulated	CHRNB2	2.45928867972748	0.00184550177084594	AMRF HT + RT 24h vs 0h_upregulated.csv
Direct comparison of interventions and timepoints	AMRF+RT 24h vs 0h	Upregulated	CIRBP-AS1	2.29320711998548	2.0701403895089e-05	AMRF HT + RT 24h vs 0h_upregulated.csv
Direct comparison of interventions and timepoints	AMRF+RT 24h vs 0h	Upregulated	CKM	2.82050647709028	0.0372730957147839	AMRF HT + RT 24h vs 0h_upregulated.csv
Direct comparison of interventions and timepoints	AMRF+RT 24h vs 0h	Upregulated	CLN3	1.54319298100862	0.0154753567317635	AMRF HT + RT 24h vs 0h_upregulated.csv
Direct comparison of interventions and timepoints	AMRF+RT 24h vs 0h	Upregulated	CLSPN	2.73638293472567	8.61085201527247e-14	AMRF HT + RT 24h vs 0h_upregulated.csv
Direct comparison of interventions and timepoints	AMRF+RT 24h vs 0h	Upregulated	CLSTN2	2.20490817885895	0.0456969481987506	AMRF HT + RT 24h vs 0h_upregulated.csv
Direct comparison of interventions and timepoints	AMRF+RT 24h vs 0h	Upregulated	CLU	4.25488558479834	1.9317241762506e-07	AMRF HT + RT 24h vs 0h_upregulated.csv
Direct comparison of interventions and timepoints	AMRF+RT 24h vs 0h	Upregulated	COL4A1	3.03229420486636	0.0142505196280123	AMRF HT + RT 24h vs 0h_upregulated.csv
Direct comparison of interventions and timepoints	AMRF+RT 24h vs 0h	Upregulated	COPS8-DT	1.93764386988172	0.00913996174935644	AMRF HT + RT 24h vs 0h_upregulated.csv
Direct comparison of interventions and timepoints	AMRF+RT 24h vs 0h	Upregulated	CORIN	2.32256156787376	0.0390065633178625	AMRF HT + RT 24h vs 0h_upregulated.csv
Direct comparison of interventions and timepoints	AMRF+RT 24h vs 0h	Upregulated	CPLX2	3.00680076272809	0.000525075111767435	AMRF HT + RT 24h vs 0h_upregulated.csv
Direct comparison of interventions and timepoints	AMRF+RT 24h vs 0h	Upregulated	CPN2	6.27072402783804	0.0139012689194742	AMRF HT + RT 24h vs 0h_upregulated.csv
Direct comparison of interventions and timepoints	AMRF+RT 24h vs 0h	Upregulated	CPXM1	4.39362517971489	0.0279384238537074	AMRF HT + RT 24h vs 0h_upregulated.csv
Direct comparison of interventions and timepoints	AMRF+RT 24h vs 0h	Upregulated	CREB3L3	2.64587791399745	0.0022602295466093	AMRF HT + RT 24h vs 0h_upregulated.csv
Direct comparison of interventions and timepoints	AMRF+RT 24h vs 0h	Upregulated	CRELD2	1.57915679062035	4.98996866390051e-08	AMRF HT + RT 24h vs 0h_upregulated.csv
Direct comparison of interventions and timepoints	AMRF+RT 24h vs 0h	Upregulated	CRISPLD2	2.49082889841924	6.77408864020886e-05	AMRF HT + RT 24h vs 0h_upregulated.csv
Direct comparison of interventions and timepoints	AMRF+RT 24h vs 0h	Upregulated	CROT	1.57996432663759	0.0142505196280123	AMRF HT + RT 24h vs 0h_upregulated.csv
Direct comparison of interventions and timepoints	AMRF+RT 24h vs 0h	Upregulated	CRYAB	4.72111836129985	0.000432044845989427	AMRF HT + RT 24h vs 0h_upregulated.csv
Direct comparison of interventions and timepoints	AMRF+RT 24h vs 0h	Upregulated	CRYBA4	5.60912611727072	0.000414041624510364	AMRF HT + RT 24h vs 0h_upregulated.csv
Direct comparison of interventions and timepoints	AMRF+RT 24h vs 0h	Upregulated	CRYBG1	1.81383935082245	0.0344773592949953	AMRF HT + RT 24h vs 0h_upregulated.csv
Direct comparison of interventions and timepoints	AMRF+RT 24h vs 0h	Upregulated	CRYM	1.55839433322495	0.0396271113936165	AMRF HT + RT 24h vs 0h_upregulated.csv
Direct comparison of interventions and timepoints	AMRF+RT 24h vs 0h	Upregulated	CSF1R	2.98246462235897	0.00755364731586987	AMRF HT + RT 24h vs 0h_upregulated.csv
Direct comparison of interventions and timepoints	AMRF+RT 24h vs 0h	Upregulated	CSF2	2.52938753224097	0.00324996528118929	AMRF HT + RT 24h vs 0h_upregulated.csv
Direct comparison of interventions and timepoints	AMRF+RT 24h vs 0h	Upregulated	CSGALNACT1	2.75993819951979	0.0258149253727299	AMRF HT + RT 24h vs 0h_upregulated.csv
Direct comparison of interventions and timepoints	AMRF+RT 24h vs 0h	Upregulated	CST1	3.36062291625858	0.0144124751566543	AMRF HT + RT 24h vs 0h_upregulated.csv
Direct comparison of interventions and timepoints	AMRF+RT 24h vs 0h	Upregulated	CTSV	2.08237969069149	6.52371920838434e-05	AMRF HT + RT 24h vs 0h_upregulated.csv
Direct comparison of interventions and timepoints	AMRF+RT 24h vs 0h	Upregulated	CUBN	1.85909002844659	0.00118299453045008	AMRF HT + RT 24h vs 0h_upregulated.csv
Direct comparison of interventions and timepoints	AMRF+RT 24h vs 0h	Upregulated	CXCL6	2.338243856475	0.0189501799052462	AMRF HT + RT 24h vs 0h_upregulated.csv
Direct comparison of interventions and timepoints	AMRF+RT 24h vs 0h	Upregulated	CXCR3	4.50579351885077	0.0240661338542438	AMRF HT + RT 24h vs 0h_upregulated.csv
Direct comparison of interventions and timepoints	AMRF+RT 24h vs 0h	Upregulated	CYB5D1	1.52960660896416	0.00064479235275219	AMRF HT + RT 24h vs 0h_upregulated.csv
Direct comparison of interventions and timepoints	AMRF+RT 24h vs 0h	Upregulated	CYP19A1	3.74488579440928	9.06730940522536e-05	AMRF HT + RT 24h vs 0h_upregulated.csv
Direct comparison of interventions and timepoints	AMRF+RT 24h vs 0h	Upregulated	CYP2T1P	3.16280416734283	0.0310993205684897	AMRF HT + RT 24h vs 0h_upregulated.csv
Direct comparison of interventions and timepoints	AMRF+RT 24h vs 0h	Upregulated	DACH1	2.11764953088978	0.00846497097744835	AMRF HT + RT 24h vs 0h_upregulated.csv
Direct comparison of interventions and timepoints	AMRF+RT 24h vs 0h	Upregulated	DAZL	8.85309474807949	0.000180947820857425	AMRF HT + RT 24h vs 0h_upregulated.csv
Direct comparison of interventions and timepoints	AMRF+RT 24h vs 0h	Upregulated	DCHS2	5.18860599029008	0.0200249549480226	AMRF HT + RT 24h vs 0h_upregulated.csv
Direct comparison of interventions and timepoints	AMRF+RT 24h vs 0h	Upregulated	DCLK2	4.7307400219517	0.0268705616788106	AMRF HT + RT 24h vs 0h_upregulated.csv
Direct comparison of interventions and timepoints	AMRF+RT 24h vs 0h	Upregulated	DDX47	1.78230693417875	0.0190586031883971	AMRF HT + RT 24h vs 0h_upregulated.csv
Direct comparison of interventions and timepoints	AMRF+RT 24h vs 0h	Upregulated	DELEC1	3.10733620926622	0.000814322618712456	AMRF HT + RT 24h vs 0h_upregulated.csv
Direct comparison of interventions and timepoints	AMRF+RT 24h vs 0h	Upregulated	DGAT2	1.94669996786243	0.00111182250410924	AMRF HT + RT 24h vs 0h_upregulated.csv
Direct comparison of interventions and timepoints	AMRF+RT 24h vs 0h	Upregulated	DIO3	2.99666961266884	6.49130037858662e-05	AMRF HT + RT 24h vs 0h_upregulated.csv
Direct comparison of interventions and timepoints	AMRF+RT 24h vs 0h	Upregulated	DIP2A-IT1	3.29222317970402	0.0448001899000667	AMRF HT + RT 24h vs 0h_upregulated.csv
Direct comparison of interventions and timepoints	AMRF+RT 24h vs 0h	Upregulated	DIRAS1	4.18775676537844	0.00223629596516305	AMRF HT + RT 24h vs 0h_upregulated.csv
Direct comparison of interventions and timepoints	AMRF+RT 24h vs 0h	Upregulated	DIRAS2	2.42976794411076	0.0195214826966962	AMRF HT + RT 24h vs 0h_upregulated.csv
Direct comparison of interventions and timepoints	AMRF+RT 24h vs 0h	Upregulated	DIRAS3	1.80337156898502	0.0324191979895248	AMRF HT + RT 24h vs 0h_upregulated.csv
Direct comparison of interventions and timepoints	AMRF+RT 24h vs 0h	Upregulated	DISC1	1.75772527716126	0.0315636623510995	AMRF HT + RT 24h vs 0h_upregulated.csv
Direct comparison of interventions and timepoints	AMRF+RT 24h vs 0h	Upregulated	DISP2	2.0791876313671	6.40548031186245e-10	AMRF HT + RT 24h vs 0h_upregulated.csv
Direct comparison of interventions and timepoints	AMRF+RT 24h vs 0h	Upregulated	DISP3	1.51058559723379	0.00455065831582705	AMRF HT + RT 24h vs 0h_upregulated.csv
Direct comparison of interventions and timepoints	AMRF+RT 24h vs 0h	Upregulated	DKFZP434A062	5.7612888281374	0.00680453890038465	AMRF HT + RT 24h vs 0h_upregulated.csv
Direct comparison of interventions and timepoints	AMRF+RT 24h vs 0h	Upregulated	DKK1	2.33965720018887	0.00314800716998307	AMRF HT + RT 24h vs 0h_upregulated.csv
Direct comparison of interventions and timepoints	AMRF+RT 24h vs 0h	Upregulated	DLGAP2	6.65106277464859	0.00304823686068965	AMRF HT + RT 24h vs 0h_upregulated.csv
Direct comparison of interventions and timepoints	AMRF+RT 24h vs 0h	Upregulated	DMC1	3.69129216708854	0.023924190887739	AMRF HT + RT 24h vs 0h_upregulated.csv
Direct comparison of interventions and timepoints	AMRF+RT 24h vs 0h	Upregulated	DNAAF8	2.02015770955571	0.00198506667714022	AMRF HT + RT 24h vs 0h_upregulated.csv
Direct comparison of interventions and timepoints	AMRF+RT 24h vs 0h	Upregulated	DNAH10	4.69584082369999	6.40163972179142e-06	AMRF HT + RT 24h vs 0h_upregulated.csv
Direct comparison of interventions and timepoints	AMRF+RT 24h vs 0h	Upregulated	DNAH3	1.7143386597523	0.00739941085366536	AMRF HT + RT 24h vs 0h_upregulated.csv
Direct comparison of interventions and timepoints	AMRF+RT 24h vs 0h	Upregulated	DNMT3L	7.7289961262684	0.00327230195238354	AMRF HT + RT 24h vs 0h_upregulated.csv
Direct comparison of interventions and timepoints	AMRF+RT 24h vs 0h	Upregulated	DOCK3	2.20997926025786	0.0202655047432693	AMRF HT + RT 24h vs 0h_upregulated.csv
Direct comparison of interventions and timepoints	AMRF+RT 24h vs 0h	Upregulated	DPF1	2.15128314884383	4.21545133226362e-07	AMRF HT + RT 24h vs 0h_upregulated.csv
Direct comparison of interventions and timepoints	AMRF+RT 24h vs 0h	Upregulated	DPYSL3	2.16236245785843	0.0015408566322641	AMRF HT + RT 24h vs 0h_upregulated.csv
Direct comparison of interventions and timepoints	AMRF+RT 24h vs 0h	Upregulated	DSCC1	1.52979693627258	0.000540107960382222	AMRF HT + RT 24h vs 0h_upregulated.csv
Direct comparison of interventions and timepoints	AMRF+RT 24h vs 0h	Upregulated	DSG1-AS1	4.09747897928575	0.0195055715193984	AMRF HT + RT 24h vs 0h_upregulated.csv
Direct comparison of interventions and timepoints	AMRF+RT 24h vs 0h	Upregulated	DSG4	6.9421930707129	9.52979746460406e-05	AMRF HT + RT 24h vs 0h_upregulated.csv
Direct comparison of interventions and timepoints	AMRF+RT 24h vs 0h	Upregulated	DUBR	2.89642340121168	0.00181299801135868	AMRF HT + RT 24h vs 0h_upregulated.csv
Direct comparison of interventions and timepoints	AMRF+RT 24h vs 0h	Upregulated	DUSP19	1.86847864272846	0.0285913364644598	AMRF HT + RT 24h vs 0h_upregulated.csv
Direct comparison of interventions and timepoints	AMRF+RT 24h vs 0h	Upregulated	E2F2	1.57309193116905	0.000819877659232424	AMRF HT + RT 24h vs 0h_upregulated.csv
Direct comparison of interventions and timepoints	AMRF+RT 24h vs 0h	Upregulated	E2F8	1.70514942303188	0.012598272950091	AMRF HT + RT 24h vs 0h_upregulated.csv
Direct comparison of interventions and timepoints	AMRF+RT 24h vs 0h	Upregulated	ECI2-DT	1.70864694242493	0.0152628800206074	AMRF HT + RT 24h vs 0h_upregulated.csv
Direct comparison of interventions and timepoints	AMRF+RT 24h vs 0h	Upregulated	EFNA4	2.22025575924504	0.000150828351560251	AMRF HT + RT 24h vs 0h_upregulated.csv
Direct comparison of interventions and timepoints	AMRF+RT 24h vs 0h	Upregulated	EFR3B	1.87990290174105	0.00332525483337142	AMRF HT + RT 24h vs 0h_upregulated.csv
Direct comparison of interventions and timepoints	AMRF+RT 24h vs 0h	Upregulated	EIF1AD	1.55691951684256	7.28997066627356e-05	AMRF HT + RT 24h vs 0h_upregulated.csv
Direct comparison of interventions and timepoints	AMRF+RT 24h vs 0h	Upregulated	ELAPOR1	1.97100834402219	0.0104327601291216	AMRF HT + RT 24h vs 0h_upregulated.csv
Direct comparison of interventions and timepoints	AMRF+RT 24h vs 0h	Upregulated	ELMO1	4.0224807523659	0.00049181024017564	AMRF HT + RT 24h vs 0h_upregulated.csv
Direct comparison of interventions and timepoints	AMRF+RT 24h vs 0h	Upregulated	ENKUR	1.99648992578172	0.0245047504740243	AMRF HT + RT 24h vs 0h_upregulated.csv
Direct comparison of interventions and timepoints	AMRF+RT 24h vs 0h	Upregulated	ENPP3	2.57815218171803	0.0406653711825002	AMRF HT + RT 24h vs 0h_upregulated.csv
Direct comparison of interventions and timepoints	AMRF+RT 24h vs 0h	Upregulated	ERCC6L	2.08248781896078	7.38316983929196e-06	AMRF HT + RT 24h vs 0h_upregulated.csv
Direct comparison of interventions and timepoints	AMRF+RT 24h vs 0h	Upregulated	EVA1A-AS	3.01813262840967	0.00150299925386097	AMRF HT + RT 24h vs 0h_upregulated.csv
Direct comparison of interventions and timepoints	AMRF+RT 24h vs 0h	Upregulated	EXOC8	1.65608187765462	2.04542708712964e-05	AMRF HT + RT 24h vs 0h_upregulated.csv
Direct comparison of interventions and timepoints	AMRF+RT 24h vs 0h	Upregulated	F13A1	3.42606499748066	0.00217487128071397	AMRF HT + RT 24h vs 0h_upregulated.csv
Direct comparison of interventions and timepoints	AMRF+RT 24h vs 0h	Upregulated	FABP3	3.8824400657286	0.0221766405053114	AMRF HT + RT 24h vs 0h_upregulated.csv
Direct comparison of interventions and timepoints	AMRF+RT 24h vs 0h	Upregulated	FAM111B	2.24620486471936	6.79517514341466e-09	AMRF HT + RT 24h vs 0h_upregulated.csv
Direct comparison of interventions and timepoints	AMRF+RT 24h vs 0h	Upregulated	FAM186B	1.71753245701656	3.15395774654133e-05	AMRF HT + RT 24h vs 0h_upregulated.csv
Direct comparison of interventions and timepoints	AMRF+RT 24h vs 0h	Upregulated	FAM222A	3.25028545479705	1.66838091543955e-08	AMRF HT + RT 24h vs 0h_upregulated.csv
Direct comparison of interventions and timepoints	AMRF+RT 24h vs 0h	Upregulated	FAM222A-AS1	1.52302898342478	0.0113559560605048	AMRF HT + RT 24h vs 0h_upregulated.csv
Direct comparison of interventions and timepoints	AMRF+RT 24h vs 0h	Upregulated	FAM225B	1.59507577803856	0.0150725203681473	AMRF HT + RT 24h vs 0h_upregulated.csv
Direct comparison of interventions and timepoints	AMRF+RT 24h vs 0h	Upregulated	FAM43B	1.56307542296491	0.00159824019078028	AMRF HT + RT 24h vs 0h_upregulated.csv
Direct comparison of interventions and timepoints	AMRF+RT 24h vs 0h	Upregulated	FAM83A	5.92026613897939	0.0129386185441998	AMRF HT + RT 24h vs 0h_upregulated.csv
Direct comparison of interventions and timepoints	AMRF+RT 24h vs 0h	Upregulated	FASLG	1.61176712426273	0.0281718361724751	AMRF HT + RT 24h vs 0h_upregulated.csv
Direct comparison of interventions and timepoints	AMRF+RT 24h vs 0h	Upregulated	FBXW4P1	1.58916941743639	0.00824462674254085	AMRF HT + RT 24h vs 0h_upregulated.csv
Direct comparison of interventions and timepoints	AMRF+RT 24h vs 0h	Upregulated	FCMR	2.47446567933724	7.10583350036596e-05	AMRF HT + RT 24h vs 0h_upregulated.csv
Direct comparison of interventions and timepoints	AMRF+RT 24h vs 0h	Upregulated	FGA	3.56644854728784	0.000267010073714315	AMRF HT + RT 24h vs 0h_upregulated.csv
Direct comparison of interventions and timepoints	AMRF+RT 24h vs 0h	Upregulated	FGF20	6.83806194326664	0.000767215809140908	AMRF HT + RT 24h vs 0h_upregulated.csv
Direct comparison of interventions and timepoints	AMRF+RT 24h vs 0h	Upregulated	FILIP1L	2.12588914439754	0.00471303434621699	AMRF HT + RT 24h vs 0h_upregulated.csv
Direct comparison of interventions and timepoints	AMRF+RT 24h vs 0h	Upregulated	FLT1	1.97826425167506	0.00803003007681543	AMRF HT + RT 24h vs 0h_upregulated.csv
Direct comparison of interventions and timepoints	AMRF+RT 24h vs 0h	Upregulated	FMO4	1.5208307377131	0.0288438398310149	AMRF HT + RT 24h vs 0h_upregulated.csv
Direct comparison of interventions and timepoints	AMRF+RT 24h vs 0h	Upregulated	FMR1NB	7.30553072471673	0.00824297142492713	AMRF HT + RT 24h vs 0h_upregulated.csv
Direct comparison of interventions and timepoints	AMRF+RT 24h vs 0h	Upregulated	FNDC11	2.03776939151728	0.00999518874098434	AMRF HT + RT 24h vs 0h_upregulated.csv
Direct comparison of interventions and timepoints	AMRF+RT 24h vs 0h	Upregulated	FOXRED2	2.02788648577454	5.89301879296354e-09	AMRF HT + RT 24h vs 0h_upregulated.csv
Direct comparison of interventions and timepoints	AMRF+RT 24h vs 0h	Upregulated	FSIP1	1.59757213014348	0.0494721416986319	AMRF HT + RT 24h vs 0h_upregulated.csv
Direct comparison of interventions and timepoints	AMRF+RT 24h vs 0h	Upregulated	G3BP1P1	1.65340792458882	0.0482370915765966	AMRF HT + RT 24h vs 0h_upregulated.csv
Direct comparison of interventions and timepoints	AMRF+RT 24h vs 0h	Upregulated	GABBR2	2.06196821029972	0.0182327060699653	AMRF HT + RT 24h vs 0h_upregulated.csv
Direct comparison of interventions and timepoints	AMRF+RT 24h vs 0h	Upregulated	GALNT10	1.58298738329151	0.01383557344742	AMRF HT + RT 24h vs 0h_upregulated.csv
Direct comparison of interventions and timepoints	AMRF+RT 24h vs 0h	Upregulated	GALR2	2.29134996902048	3.04891568140318e-05	AMRF HT + RT 24h vs 0h_upregulated.csv
Direct comparison of interventions and timepoints	AMRF+RT 24h vs 0h	Upregulated	GASK1B	4.03281177253057	2.48085846887386e-05	AMRF HT + RT 24h vs 0h_upregulated.csv
Direct comparison of interventions and timepoints	AMRF+RT 24h vs 0h	Upregulated	GASK1B-AS1	3.16252331972818	0.013992322073327	AMRF HT + RT 24h vs 0h_upregulated.csv
Direct comparison of interventions and timepoints	AMRF+RT 24h vs 0h	Upregulated	GBA1	1.61812802963984	0.000697536439683516	AMRF HT + RT 24h vs 0h_upregulated.csv
Direct comparison of interventions and timepoints	AMRF+RT 24h vs 0h	Upregulated	GBX1	3.01420439151248	0.0258249675403885	AMRF HT + RT 24h vs 0h_upregulated.csv
Direct comparison of interventions and timepoints	AMRF+RT 24h vs 0h	Upregulated	GCNT1	1.54866914871061	0.0165693228560703	AMRF HT + RT 24h vs 0h_upregulated.csv
Direct comparison of interventions and timepoints	AMRF+RT 24h vs 0h	Upregulated	GFI1B	3.13319058898224	0.00332525483337142	AMRF HT + RT 24h vs 0h_upregulated.csv
Direct comparison of interventions and timepoints	AMRF+RT 24h vs 0h	Upregulated	GINS1	1.53963009283888	8.80986866473084e-06	AMRF HT + RT 24h vs 0h_upregulated.csv
Direct comparison of interventions and timepoints	AMRF+RT 24h vs 0h	Upregulated	GINS2	1.72989835297246	3.02139785187354e-05	AMRF HT + RT 24h vs 0h_upregulated.csv
Direct comparison of interventions and timepoints	AMRF+RT 24h vs 0h	Upregulated	GINS4	1.7589863214746	0.00120152055991288	AMRF HT + RT 24h vs 0h_upregulated.csv
Direct comparison of interventions and timepoints	AMRF+RT 24h vs 0h	Upregulated	GIPC2	2.15055433466057	0.0184791575514393	AMRF HT + RT 24h vs 0h_upregulated.csv
Direct comparison of interventions and timepoints	AMRF+RT 24h vs 0h	Upregulated	GLOD5	2.17834964087046	0.0464467684449873	AMRF HT + RT 24h vs 0h_upregulated.csv
Direct comparison of interventions and timepoints	AMRF+RT 24h vs 0h	Upregulated	GLYCTK	1.55960656377062	0.0246279727772025	AMRF HT + RT 24h vs 0h_upregulated.csv
Direct comparison of interventions and timepoints	AMRF+RT 24h vs 0h	Upregulated	GNAI1	1.70636474597711	6.60670322090325e-07	AMRF HT + RT 24h vs 0h_upregulated.csv
Direct comparison of interventions and timepoints	AMRF+RT 24h vs 0h	Upregulated	GNAT2	1.53372426592865	0.0383821685610902	AMRF HT + RT 24h vs 0h_upregulated.csv
Direct comparison of interventions and timepoints	AMRF+RT 24h vs 0h	Upregulated	GNG2	1.64931309975039	0.00932968286366518	AMRF HT + RT 24h vs 0h_upregulated.csv
Direct comparison of interventions and timepoints	AMRF+RT 24h vs 0h	Upregulated	GNG7	2.80481981012744	0.000252076855234424	AMRF HT + RT 24h vs 0h_upregulated.csv
Direct comparison of interventions and timepoints	AMRF+RT 24h vs 0h	Upregulated	GP5	5.88683164426604	0.0142505196280123	AMRF HT + RT 24h vs 0h_upregulated.csv
Direct comparison of interventions and timepoints	AMRF+RT 24h vs 0h	Upregulated	GPD1	1.7038850122363	0.000272810627244841	AMRF HT + RT 24h vs 0h_upregulated.csv
Direct comparison of interventions and timepoints	AMRF+RT 24h vs 0h	Upregulated	GPM6A	19.0746004773605	1.77727459625337e-06	AMRF HT + RT 24h vs 0h_upregulated.csv
Direct comparison of interventions and timepoints	AMRF+RT 24h vs 0h	Upregulated	GPNMB	3.0811803092766	0.00471829118525014	AMRF HT + RT 24h vs 0h_upregulated.csv
Direct comparison of interventions and timepoints	AMRF+RT 24h vs 0h	Upregulated	GPR119	4.10967888771969	0.00496069207211266	AMRF HT + RT 24h vs 0h_upregulated.csv
Direct comparison of interventions and timepoints	AMRF+RT 24h vs 0h	Upregulated	GPRC6A	4.98342227961035	0.00413404031498202	AMRF HT + RT 24h vs 0h_upregulated.csv
Direct comparison of interventions and timepoints	AMRF+RT 24h vs 0h	Upregulated	GRHL3	2.57481130627644	0.00531914941149191	AMRF HT + RT 24h vs 0h_upregulated.csv
Direct comparison of interventions and timepoints	AMRF+RT 24h vs 0h	Upregulated	GRIA3	10.1778723614451	1.19725197229633e-05	AMRF HT + RT 24h vs 0h_upregulated.csv
Direct comparison of interventions and timepoints	AMRF+RT 24h vs 0h	Upregulated	GRM1	5.5058924677652	0.0161036192428333	AMRF HT + RT 24h vs 0h_upregulated.csv
Direct comparison of interventions and timepoints	AMRF+RT 24h vs 0h	Upregulated	GSN-AS1	3.90476231266665	0.0288078011366963	AMRF HT + RT 24h vs 0h_upregulated.csv
Direct comparison of interventions and timepoints	AMRF+RT 24h vs 0h	Upregulated	GSX1	1.73635658462076	0.0350151311207022	AMRF HT + RT 24h vs 0h_upregulated.csv
Direct comparison of interventions and timepoints	AMRF+RT 24h vs 0h	Upregulated	GTSE1-DT	2.40975923310195	0.000811828215510386	AMRF HT + RT 24h vs 0h_upregulated.csv
Direct comparison of interventions and timepoints	AMRF+RT 24h vs 0h	Upregulated	GUCA2A	4.60592398530669	0.0126719817739048	AMRF HT + RT 24h vs 0h_upregulated.csv
Direct comparison of interventions and timepoints	AMRF+RT 24h vs 0h	Upregulated	HASPIN	1.92708516126419	1.56502823489163e-05	AMRF HT + RT 24h vs 0h_upregulated.csv
Direct comparison of interventions and timepoints	AMRF+RT 24h vs 0h	Upregulated	HHATL	6.62472261134103	0.0450191028432362	AMRF HT + RT 24h vs 0h_upregulated.csv
Direct comparison of interventions and timepoints	AMRF+RT 24h vs 0h	Upregulated	HMGCS2	6.63401952936642	0.00846497097744835	AMRF HT + RT 24h vs 0h_upregulated.csv
Direct comparison of interventions and timepoints	AMRF+RT 24h vs 0h	Upregulated	HMGN1P8	4.40237648137291	0.0353888846584026	AMRF HT + RT 24h vs 0h_upregulated.csv
Direct comparison of interventions and timepoints	AMRF+RT 24h vs 0h	Upregulated	HMOX1	3.29181519877881	0.000857289434878591	AMRF HT + RT 24h vs 0h_upregulated.csv
Direct comparison of interventions and timepoints	AMRF+RT 24h vs 0h	Upregulated	HNF1A-AS1	2.05805823069597	0.0443670708548023	AMRF HT + RT 24h vs 0h_upregulated.csv
Direct comparison of interventions and timepoints	AMRF+RT 24h vs 0h	Upregulated	HPD	4.32656093293889	0.013992322073327	AMRF HT + RT 24h vs 0h_upregulated.csv
Direct comparison of interventions and timepoints	AMRF+RT 24h vs 0h	Upregulated	HPGD	2.3437839314799	0.006452686496595	AMRF HT + RT 24h vs 0h_upregulated.csv
Direct comparison of interventions and timepoints	AMRF+RT 24h vs 0h	Upregulated	HS3ST5	2.07721132968133	0.0113564678769295	AMRF HT + RT 24h vs 0h_upregulated.csv
Direct comparison of interventions and timepoints	AMRF+RT 24h vs 0h	Upregulated	HSD3B1	2.47365781952856	0.0129514389039739	AMRF HT + RT 24h vs 0h_upregulated.csv
Direct comparison of interventions and timepoints	AMRF+RT 24h vs 0h	Upregulated	HSPA1A	2.93842370932986	0.0207217152065556	AMRF HT + RT 24h vs 0h_upregulated.csv
Direct comparison of interventions and timepoints	AMRF+RT 24h vs 0h	Upregulated	HSPB8	4.08442374926363	0.0240858400185648	AMRF HT + RT 24h vs 0h_upregulated.csv
Direct comparison of interventions and timepoints	AMRF+RT 24h vs 0h	Upregulated	HSPH1	1.61671542565833	0.0222562321292873	AMRF HT + RT 24h vs 0h_upregulated.csv
Direct comparison of interventions and timepoints	AMRF+RT 24h vs 0h	Upregulated	HTRA3	1.88067863955891	0.000325680271444093	AMRF HT + RT 24h vs 0h_upregulated.csv
Direct comparison of interventions and timepoints	AMRF+RT 24h vs 0h	Upregulated	HUNK	1.82995988129358	0.0165202806743132	AMRF HT + RT 24h vs 0h_upregulated.csv
Direct comparison of interventions and timepoints	AMRF+RT 24h vs 0h	Upregulated	HYCC1	1.62806738349445	0.0400181810275264	AMRF HT + RT 24h vs 0h_upregulated.csv
Direct comparison of interventions and timepoints	AMRF+RT 24h vs 0h	Upregulated	IFT70A	1.89348527422015	0.00245513833877585	AMRF HT + RT 24h vs 0h_upregulated.csv
Direct comparison of interventions and timepoints	AMRF+RT 24h vs 0h	Upregulated	IFT70B	1.81844616907585	0.0124452099614988	AMRF HT + RT 24h vs 0h_upregulated.csv
Direct comparison of interventions and timepoints	AMRF+RT 24h vs 0h	Upregulated	IGF1	4.27820178846986	0.0201732073163267	AMRF HT + RT 24h vs 0h_upregulated.csv
Direct comparison of interventions and timepoints	AMRF+RT 24h vs 0h	Upregulated	IGF2-AS	7.97193620567192	1.66611408221339e-05	AMRF HT + RT 24h vs 0h_upregulated.csv
Direct comparison of interventions and timepoints	AMRF+RT 24h vs 0h	Upregulated	IGFBPL1	2.18689314453116	0.00649605597629765	AMRF HT + RT 24h vs 0h_upregulated.csv
Direct comparison of interventions and timepoints	AMRF+RT 24h vs 0h	Upregulated	IGFLR1	1.60523646154732	0.0222539494711894	AMRF HT + RT 24h vs 0h_upregulated.csv
Direct comparison of interventions and timepoints	AMRF+RT 24h vs 0h	Upregulated	IGSF10	4.41391876843124	0.0324132758259079	AMRF HT + RT 24h vs 0h_upregulated.csv
Direct comparison of interventions and timepoints	AMRF+RT 24h vs 0h	Upregulated	IL19	1.60468191025277	0.0159507810669135	AMRF HT + RT 24h vs 0h_upregulated.csv
Direct comparison of interventions and timepoints	AMRF+RT 24h vs 0h	Upregulated	IL1R2	1.57740777099085	0.00171681267630793	AMRF HT + RT 24h vs 0h_upregulated.csv
Direct comparison of interventions and timepoints	AMRF+RT 24h vs 0h	Upregulated	IL7R	6.02074263180084	4.06539250332383e-05	AMRF HT + RT 24h vs 0h_upregulated.csv
Direct comparison of interventions and timepoints	AMRF+RT 24h vs 0h	Upregulated	ILDR2	1.79647214433779	0.00875711336050649	AMRF HT + RT 24h vs 0h_upregulated.csv
Direct comparison of interventions and timepoints	AMRF+RT 24h vs 0h	Upregulated	IMPDH1P10	3.89127036348711	0.00897176653917401	AMRF HT + RT 24h vs 0h_upregulated.csv
Direct comparison of interventions and timepoints	AMRF+RT 24h vs 0h	Upregulated	INCA1	2.03537255195496	0.000866104510964001	AMRF HT + RT 24h vs 0h_upregulated.csv
Direct comparison of interventions and timepoints	AMRF+RT 24h vs 0h	Upregulated	INS-IGF2	5.32347683394803	0.0197339930594897	AMRF HT + RT 24h vs 0h_upregulated.csv
Direct comparison of interventions and timepoints	AMRF+RT 24h vs 0h	Upregulated	IPO9-AS1	1.5091020934179	0.0114068208143047	AMRF HT + RT 24h vs 0h_upregulated.csv
Direct comparison of interventions and timepoints	AMRF+RT 24h vs 0h	Upregulated	ITGAM	3.88574244226218	0.0497559487733412	AMRF HT + RT 24h vs 0h_upregulated.csv
Direct comparison of interventions and timepoints	AMRF+RT 24h vs 0h	Upregulated	ITGB2	2.63164745994169	0.0125208628458952	AMRF HT + RT 24h vs 0h_upregulated.csv
Direct comparison of interventions and timepoints	AMRF+RT 24h vs 0h	Upregulated	ITGB2-AS1	3.70605113392596	0.000583030660494136	AMRF HT + RT 24h vs 0h_upregulated.csv
Direct comparison of interventions and timepoints	AMRF+RT 24h vs 0h	Upregulated	ITK	4.09600916558851	6.87111928294153e-06	AMRF HT + RT 24h vs 0h_upregulated.csv
Direct comparison of interventions and timepoints	AMRF+RT 24h vs 0h	Upregulated	JAKMIP2-AS1	4.59977399807208	3.41593565981705e-08	AMRF HT + RT 24h vs 0h_upregulated.csv
Direct comparison of interventions and timepoints	AMRF+RT 24h vs 0h	Upregulated	JCAD	1.89198756868123	0.00878895782560791	AMRF HT + RT 24h vs 0h_upregulated.csv
Direct comparison of interventions and timepoints	AMRF+RT 24h vs 0h	Upregulated	KATNAL1	1.54342801146125	0.0050933410343126	AMRF HT + RT 24h vs 0h_upregulated.csv
Direct comparison of interventions and timepoints	AMRF+RT 24h vs 0h	Upregulated	KCNC1	3.37858216389704	0.0426817231811284	AMRF HT + RT 24h vs 0h_upregulated.csv
Direct comparison of interventions and timepoints	AMRF+RT 24h vs 0h	Upregulated	KCND2	17.5352346007428	2.98204201533624e-10	AMRF HT + RT 24h vs 0h_upregulated.csv
Direct comparison of interventions and timepoints	AMRF+RT 24h vs 0h	Upregulated	KCND3	7.36857449096073	0.00355012023707125	AMRF HT + RT 24h vs 0h_upregulated.csv
[truncated: 3,258 more rows]
