# Supplementary material for: Non-Temperature-Induced Antitumor Effects of Amplitude-Modulated Radiofrequency: Molecular and Functional Synergies with Radiotherapy
Source: Cancers (Basel). 2026 May 16;18(10):1613. doi: 10.3390/cancers18101613 (PMC13204345; doi:10.3390/cancers18101613)
Supplement: Supplementary file 1 [file cancers-18-01613-s001.zip › Supplementary Table S5_U138_RF and AMRF impact plus RT.csv]

super_group	group	regulation	gene	log2FoldChange	padj	source_file
Impact of RF and AMRF HT and their combination with RT	AMRF impact - 0h	Downregulated	CEACAM6	-25.0594173402524	0.000193432690682019	U138_ AMRF HT_0h_downregulated.csv
Impact of RF and AMRF HT and their combination with RT	AMRF impact - 0h	Downregulated	EEF1A1P19	-1.52418339037532	0.00788719328741757	U138_ AMRF HT_0h_downregulated.csv
Impact of RF and AMRF HT and their combination with RT	AMRF impact - 0h	Downregulated	EIF3CL	-1.76623690027526	0.00265359817176064	U138_ AMRF HT_0h_downregulated.csv
Impact of RF and AMRF HT and their combination with RT	AMRF impact - 0h	Downregulated	KLK6	-18.5281136739327	3.39693954752116e-17	U138_ AMRF HT_0h_downregulated.csv
Impact of RF and AMRF HT and their combination with RT	AMRF impact - 0h	Downregulated	KRT19	-16.767102056448	3.70112773717522e-05	U138_ AMRF HT_0h_downregulated.csv
Impact of RF and AMRF HT and their combination with RT	AMRF impact - 0h	Downregulated	LGR6	-16.2137453268041	0.00083665880947027	U138_ AMRF HT_0h_downregulated.csv
Impact of RF and AMRF HT and their combination with RT	AMRF impact - 0h	Downregulated	MUC5AC	-45.370273843837	2.74459478537678e-65	U138_ AMRF HT_0h_downregulated.csv
Impact of RF and AMRF HT and their combination with RT	AMRF impact - 0h	Downregulated	RBP1	-16.1337702928983	0.0163881214797941	U138_ AMRF HT_0h_downregulated.csv
Impact of RF and AMRF HT and their combination with RT	AMRF impact - 0h	Downregulated	VSIR	-17.2126322108551	2.08711145453613e-05	U138_ AMRF HT_0h_downregulated.csv
Impact of RF and AMRF HT and their combination with RT	AMRF impact - 24h	Upregulated	CEACAM6	25.5677924815387	0.000122959691750408	U138_ AMRF HT_24h_upregulated.csv
Impact of RF and AMRF HT and their combination with RT	AMRF impact - 24h	Upregulated	KRT19	16.5355161743527	0.000105516873338659	U138_ AMRF HT_24h_upregulated.csv
Impact of RF and AMRF HT and their combination with RT	AMRF impact - 24h	Downregulated	SPINT1	-16.1660716301295	3.68308969556743e-05	U138_ AMRF HT_24h_downregulated.csv
Impact of RF and AMRF HT and their combination with RT	AMRF impact - 24h	Downregulated	SPNS3	-17.8554163292031	1.84266157369919e-08	U138_ AMRF HT_24h_downregulated.csv
Impact of RF and AMRF HT and their combination with RT	AMRF+RT impact - 0h	Downregulated	CEACAM6	-24.7944063484012	0.000265767974570672	U138_ AMRF HT+RT_0h_downregulated.csv
Impact of RF and AMRF HT and their combination with RT	AMRF+RT impact - 0h	Downregulated	DSG2	-26.3584157842367	1.92296669061324e-07	U138_ AMRF HT+RT_0h_downregulated.csv
Impact of RF and AMRF HT and their combination with RT	AMRF+RT impact - 0h	Upregulated	KRT19	17.437357693176	9.57990369758896e-06	U138_ AMRF HT+RT_0h_upregulated.csv
Impact of RF and AMRF HT and their combination with RT	AMRF+RT impact - 0h	Downregulated	LGR6	-16.0195817913342	0.000979424127570716	U138_ AMRF HT+RT_0h_downregulated.csv
Impact of RF and AMRF HT and their combination with RT	AMRF+RT impact - 0h	Upregulated	MUC5AC	41.4655967907568	6.68614685065629e-47	U138_ AMRF HT+RT_0h_upregulated.csv
Impact of RF and AMRF HT and their combination with RT	AMRF+RT impact - 0h	Upregulated	NKD2	25.4994025336259	0.000533589269041636	U138_ AMRF HT+RT_0h_upregulated.csv
Impact of RF and AMRF HT and their combination with RT	AMRF+RT impact - 0h	Downregulated	NOCT	-2.69022676027803	0.00751884265571958	U138_ AMRF HT+RT_0h_downregulated.csv
Impact of RF and AMRF HT and their combination with RT	AMRF+RT impact - 0h	Upregulated	RBP1	16.2351766973395	0.0154052099192071	U138_ AMRF HT+RT_0h_upregulated.csv
Impact of RF and AMRF HT and their combination with RT	AMRF+RT impact - 0h	Downregulated	VSIR	-16.1228520595392	0.000265767974570672	U138_ AMRF HT+RT_0h_downregulated.csv
Impact of RF and AMRF HT and their combination with RT	AMRF+RT impact - 24h	Upregulated	DSG2	28.6604295239595	1.76631979520922e-09	U138_ AMRF HT+RT_24h_upregulated.csv
Impact of RF and AMRF HT and their combination with RT	AMRF+RT impact - 24h	Upregulated	LGR6	17.6179427750667	7.13351418585723e-05	U138_ AMRF HT+RT_24h_upregulated.csv
Impact of RF and AMRF HT and their combination with RT	AMRF+RT impact - 24h	Upregulated	MT1E	3.3623661879857	0.0225498766072712	U138_ AMRF HT+RT_24h_upregulated.csv
Impact of RF and AMRF HT and their combination with RT	AMRF+RT impact - 24h	Upregulated	VTRNA1-3	5.72856333407794	0.0225498766072712	U138_ AMRF HT+RT_24h_upregulated.csv
Impact of RF and AMRF HT and their combination with RT	RF impact - 0h	Downregulated	ADIRF	-17.036473318988	0.000149082804952841	U138_ RF HT_0h_downregulated.csv
Impact of RF and AMRF HT and their combination with RT	RF impact - 0h	Downregulated	CEACAM6	-24.9628967970154	0.000272416432757586	U138_ RF HT_0h_downregulated.csv
Impact of RF and AMRF HT and their combination with RT	RF impact - 0h	Upregulated	DSG2	28.309387146049	1.79079693029809e-09	U138_ RF HT_0h_upregulated.csv
Impact of RF and AMRF HT and their combination with RT	RF impact - 0h	Downregulated	KLK6	-18.4593887049574	9.50088196496426e-17	U138_ RF HT_0h_downregulated.csv
Impact of RF and AMRF HT and their combination with RT	RF impact - 24h	Downregulated	ADIRF	-16.4707156863507	0.000931479211060453	U138_ RF HT_24h_downregulated.csv
Impact of RF and AMRF HT and their combination with RT	RF impact - 24h	Upregulated	CEACAM6	27.1125131271422	1.73197023772063e-05	U138_ RF HT_24h_upregulated.csv
Impact of RF and AMRF HT and their combination with RT	RF impact - 24h	Downregulated	GPX2	-17.0451627914154	1.03165641940719e-12	U138_ RF HT_24h_downregulated.csv
Impact of RF and AMRF HT and their combination with RT	RF impact - 24h	Upregulated	RBP1	17.7562719003414	0.00236926245613106	U138_ RF HT_24h_upregulated.csv
Impact of RF and AMRF HT and their combination with RT	RF+RT impact - 0h	Downregulated	CEACAM6	-25.0307564439105	0.000253675211373765	U138_ RF HT + RT_0h_downregulated.csv
Impact of RF and AMRF HT and their combination with RT	RF+RT impact - 0h	Downregulated	DSG2	-26.6230888925254	1.25486552837167e-07	U138_ RF HT + RT_0h_downregulated.csv
Impact of RF and AMRF HT and their combination with RT	RF+RT impact - 0h	Upregulated	KRT19	17.3726743378446	1.14021559359193e-05	U138_ RF HT + RT_0h_upregulated.csv
Impact of RF and AMRF HT and their combination with RT	RF+RT impact - 0h	Upregulated	MUC5AC	41.8951280192526	4.58544939270924e-50	U138_ RF HT + RT_0h_upregulated.csv
Impact of RF and AMRF HT and their combination with RT	RF+RT impact - 24h	Upregulated	DSG2	27.1133393585219	6.1833777199848e-08	U138_ RF HT + RT_24h_upregulated.csv
Impact of RF and AMRF HT and their combination with RT	RF+RT impact - 24h	Upregulated	LGR6	18.1230253077124	1.37799867865595e-05	U138_ RF HT + RT_24h_upregulated.csv
Impact of RF and AMRF HT and their combination with RT	RF+RT impact - 24h	Upregulated	MT1X	2.9591638780593	0.0311521743914191	U138_ RF HT + RT_24h_upregulated.csv
Impact of RF and AMRF HT and their combination with RT	RF+RT impact - 24h	Downregulated	SPNS3	-19.9942077365319	7.83264948929121e-12	U138_ RF HT + RT_24h_downregulated.csv
Impact of RF and AMRF HT and their combination with RT	RF+RT impact - 24h	Downregulated	VSIR	-16.1380625099252	0.000346375981569414	U138_ RF HT + RT_24h_downregulated.csv
