# Supplementary material for: Non-Temperature-Induced Antitumor Effects of Amplitude-Modulated Radiofrequency: Molecular and Functional Synergies with Radiotherapy
Source: Cancers (Basel). 2026 May 16;18(10):1613. doi: 10.3390/cancers18101613 (PMC13204345; doi:10.3390/cancers18101613)
Supplement: Supplementary file 1 [file cancers-18-01613-s001.zip › Supplementary Table S6_U138_Direct Comparisons.csv]

super_group	group	regulation	gene	log2FoldChange	padj	source_file
Direct comparison of interventions and timepoints	AMRF 24h vs 0h	Downregulated	ABCA6	-2.19340850877659	0.00926680986586237	U_42_AMRF_24_vs_U_42_AMRF_0_downregulated.csv
Direct comparison of interventions and timepoints	AMRF 24h vs 0h	Upregulated	ABCB1	4.78926086820186	0.0105172505430134	U_42_AMRF_24_vs_U_42_AMRF_0_upregulated.csv
Direct comparison of interventions and timepoints	AMRF 24h vs 0h	Upregulated	ACSBG1	2.61064134939851	0.043691970184452	U_42_AMRF_24_vs_U_42_AMRF_0_upregulated.csv
Direct comparison of interventions and timepoints	AMRF 24h vs 0h	Upregulated	ADAM19	2.08589960160919	0.0128897278618928	U_42_AMRF_24_vs_U_42_AMRF_0_upregulated.csv
Direct comparison of interventions and timepoints	AMRF 24h vs 0h	Upregulated	ADGRV1	2.58154021373086	0.0371913270766167	U_42_AMRF_24_vs_U_42_AMRF_0_upregulated.csv
Direct comparison of interventions and timepoints	AMRF 24h vs 0h	Upregulated	AFP	1.56019204174944	0.0210070123862239	U_42_AMRF_24_vs_U_42_AMRF_0_upregulated.csv
Direct comparison of interventions and timepoints	AMRF 24h vs 0h	Upregulated	AGAP1-IT1	1.74613368142398	0.0447403803692839	U_42_AMRF_24_vs_U_42_AMRF_0_upregulated.csv
Direct comparison of interventions and timepoints	AMRF 24h vs 0h	Downregulated	AGAP2	-1.92311201449393	0.027869135225093	U_42_AMRF_24_vs_U_42_AMRF_0_downregulated.csv
Direct comparison of interventions and timepoints	AMRF 24h vs 0h	Upregulated	AKAP12	1.7362802826905	0.0236257925084808	U_42_AMRF_24_vs_U_42_AMRF_0_upregulated.csv
Direct comparison of interventions and timepoints	AMRF 24h vs 0h	Upregulated	ALOXE3	3.3702887706902	0.030068480124375	U_42_AMRF_24_vs_U_42_AMRF_0_upregulated.csv
Direct comparison of interventions and timepoints	AMRF 24h vs 0h	Upregulated	ANGPT2	6.75517729980266	0.0234784307928347	U_42_AMRF_24_vs_U_42_AMRF_0_upregulated.csv
Direct comparison of interventions and timepoints	AMRF 24h vs 0h	Downregulated	ANGPTL2	-1.68966330491224	0.025119722456862	U_42_AMRF_24_vs_U_42_AMRF_0_downregulated.csv
Direct comparison of interventions and timepoints	AMRF 24h vs 0h	Upregulated	ANGPTL4	2.39158389756819	0.000918261979685994	U_42_AMRF_24_vs_U_42_AMRF_0_upregulated.csv
Direct comparison of interventions and timepoints	AMRF 24h vs 0h	Downregulated	ANK2	-1.60261226998059	0.00294171318509958	U_42_AMRF_24_vs_U_42_AMRF_0_downregulated.csv
Direct comparison of interventions and timepoints	AMRF 24h vs 0h	Upregulated	ANKRD1	4.08308660057775	0.0248778429429979	U_42_AMRF_24_vs_U_42_AMRF_0_upregulated.csv
Direct comparison of interventions and timepoints	AMRF 24h vs 0h	Upregulated	ANKRD13A	1.52437453526039	0.00260283323940862	U_42_AMRF_24_vs_U_42_AMRF_0_upregulated.csv
Direct comparison of interventions and timepoints	AMRF 24h vs 0h	Upregulated	APOH	5.10515661768095	0.0252678394138436	U_42_AMRF_24_vs_U_42_AMRF_0_upregulated.csv
Direct comparison of interventions and timepoints	AMRF 24h vs 0h	Downregulated	APOL1	-2.05551352387785	0.00172263584069237	U_42_AMRF_24_vs_U_42_AMRF_0_downregulated.csv
Direct comparison of interventions and timepoints	AMRF 24h vs 0h	Upregulated	ARHGEF16	5.22459337468195	0.02474458562711	U_42_AMRF_24_vs_U_42_AMRF_0_upregulated.csv
Direct comparison of interventions and timepoints	AMRF 24h vs 0h	Upregulated	ARL14EPL	3.42122931907239	0.0486450688981201	U_42_AMRF_24_vs_U_42_AMRF_0_upregulated.csv
Direct comparison of interventions and timepoints	AMRF 24h vs 0h	Downregulated	ARL4D	-1.68283155589615	0.0419563721596429	U_42_AMRF_24_vs_U_42_AMRF_0_downregulated.csv
Direct comparison of interventions and timepoints	AMRF 24h vs 0h	Upregulated	ASB5	4.04478159227961	0.000788971735902051	U_42_AMRF_24_vs_U_42_AMRF_0_upregulated.csv
Direct comparison of interventions and timepoints	AMRF 24h vs 0h	Upregulated	ATP6V0A4	3.03698977945491	0.0399635639612865	U_42_AMRF_24_vs_U_42_AMRF_0_upregulated.csv
Direct comparison of interventions and timepoints	AMRF 24h vs 0h	Upregulated	B3GALT5	1.96184904561593	0.00552720446296247	U_42_AMRF_24_vs_U_42_AMRF_0_upregulated.csv
Direct comparison of interventions and timepoints	AMRF 24h vs 0h	Downregulated	BBC3	-1.96217942444645	0.00807273923984522	U_42_AMRF_24_vs_U_42_AMRF_0_downregulated.csv
Direct comparison of interventions and timepoints	AMRF 24h vs 0h	Upregulated	BIRC2	1.54658113400489	0.000901955311651981	U_42_AMRF_24_vs_U_42_AMRF_0_upregulated.csv
Direct comparison of interventions and timepoints	AMRF 24h vs 0h	Downregulated	BTN3A3	-1.67963785627043	0.0103719401164826	U_42_AMRF_24_vs_U_42_AMRF_0_downregulated.csv
Direct comparison of interventions and timepoints	AMRF 24h vs 0h	Downregulated	C1QTNF1	-1.86180579276081	0.0164085298219767	U_42_AMRF_24_vs_U_42_AMRF_0_downregulated.csv
Direct comparison of interventions and timepoints	AMRF 24h vs 0h	Downregulated	C3AR1	-2.59033107375749	0.00430688745840724	U_42_AMRF_24_vs_U_42_AMRF_0_downregulated.csv
Direct comparison of interventions and timepoints	AMRF 24h vs 0h	Upregulated	CARD11	6.23716260439082	0.0342075316477984	U_42_AMRF_24_vs_U_42_AMRF_0_upregulated.csv
Direct comparison of interventions and timepoints	AMRF 24h vs 0h	Upregulated	CARMIL2	2.31815210812531	0.000224967213108811	U_42_AMRF_24_vs_U_42_AMRF_0_upregulated.csv
Direct comparison of interventions and timepoints	AMRF 24h vs 0h	Upregulated	CCDC81	1.72691141897083	0.0105172505430134	U_42_AMRF_24_vs_U_42_AMRF_0_upregulated.csv
Direct comparison of interventions and timepoints	AMRF 24h vs 0h	Downregulated	CCL2	-2.50940307034706	0.00926680986586237	U_42_AMRF_24_vs_U_42_AMRF_0_downregulated.csv
Direct comparison of interventions and timepoints	AMRF 24h vs 0h	Upregulated	CCL26	3.05968270586305	7.30912280192147e-07	U_42_AMRF_24_vs_U_42_AMRF_0_upregulated.csv
Direct comparison of interventions and timepoints	AMRF 24h vs 0h	Downregulated	CCN4	-2.27474133536498	0.0136686935690986	U_42_AMRF_24_vs_U_42_AMRF_0_downregulated.csv
Direct comparison of interventions and timepoints	AMRF 24h vs 0h	Upregulated	CD226	1.99054311824616	0.0205009406497182	U_42_AMRF_24_vs_U_42_AMRF_0_upregulated.csv
Direct comparison of interventions and timepoints	AMRF 24h vs 0h	Upregulated	CDA	1.65503469361198	0.02251041680082	U_42_AMRF_24_vs_U_42_AMRF_0_upregulated.csv
Direct comparison of interventions and timepoints	AMRF 24h vs 0h	Upregulated	CGB8	4.32030492732437	0.00266776589967789	U_42_AMRF_24_vs_U_42_AMRF_0_upregulated.csv
Direct comparison of interventions and timepoints	AMRF 24h vs 0h	Downregulated	CH25H	-3.54788962788544	0.00343735567978678	U_42_AMRF_24_vs_U_42_AMRF_0_downregulated.csv
Direct comparison of interventions and timepoints	AMRF 24h vs 0h	Upregulated	CHST13	3.38327682194207	0.0402054255464967	U_42_AMRF_24_vs_U_42_AMRF_0_upregulated.csv
Direct comparison of interventions and timepoints	AMRF 24h vs 0h	Upregulated	COL26A1	3.853313901667	0.0395173755761423	U_42_AMRF_24_vs_U_42_AMRF_0_upregulated.csv
Direct comparison of interventions and timepoints	AMRF 24h vs 0h	Upregulated	CP	2.75799414864953	0.0499031417025812	U_42_AMRF_24_vs_U_42_AMRF_0_upregulated.csv
Direct comparison of interventions and timepoints	AMRF 24h vs 0h	Downregulated	CRACD	-1.54679990454519	0.00589658416305663	U_42_AMRF_24_vs_U_42_AMRF_0_downregulated.csv
Direct comparison of interventions and timepoints	AMRF 24h vs 0h	Upregulated	CRYAB	1.5758534926894	0.00289867887619307	U_42_AMRF_24_vs_U_42_AMRF_0_upregulated.csv
Direct comparison of interventions and timepoints	AMRF 24h vs 0h	Downregulated	CSMD3	-1.69459426358394	0.0386485687586504	U_42_AMRF_24_vs_U_42_AMRF_0_downregulated.csv
Direct comparison of interventions and timepoints	AMRF 24h vs 0h	Downregulated	CSTA	-3.03490038323413	0.027595439931438	U_42_AMRF_24_vs_U_42_AMRF_0_downregulated.csv
Direct comparison of interventions and timepoints	AMRF 24h vs 0h	Upregulated	CT69	3.33652959961661	0.0353952071222228	U_42_AMRF_24_vs_U_42_AMRF_0_upregulated.csv
Direct comparison of interventions and timepoints	AMRF 24h vs 0h	Upregulated	CYP4F11	3.84275263347884	0.00694996495211566	U_42_AMRF_24_vs_U_42_AMRF_0_upregulated.csv
Direct comparison of interventions and timepoints	AMRF 24h vs 0h	Upregulated	CYTOR	1.75164444840607	5.96981929284543e-05	U_42_AMRF_24_vs_U_42_AMRF_0_upregulated.csv
Direct comparison of interventions and timepoints	AMRF 24h vs 0h	Upregulated	DAW1	2.80156642145545	0.00830572228627745	U_42_AMRF_24_vs_U_42_AMRF_0_upregulated.csv
Direct comparison of interventions and timepoints	AMRF 24h vs 0h	Downregulated	DDIT4	-2.90207496506334	0.0330101432670802	U_42_AMRF_24_vs_U_42_AMRF_0_downregulated.csv
Direct comparison of interventions and timepoints	AMRF 24h vs 0h	Upregulated	DHRS2	3.26188801808859	0.0151394958025686	U_42_AMRF_24_vs_U_42_AMRF_0_upregulated.csv
Direct comparison of interventions and timepoints	AMRF 24h vs 0h	Upregulated	DMRT1	4.87864008139289	0.0401543160689371	U_42_AMRF_24_vs_U_42_AMRF_0_upregulated.csv
Direct comparison of interventions and timepoints	AMRF 24h vs 0h	Downregulated	ECM2	-2.28768818596788	0.0428341930104939	U_42_AMRF_24_vs_U_42_AMRF_0_downregulated.csv
Direct comparison of interventions and timepoints	AMRF 24h vs 0h	Upregulated	ELMO1	2.73973851123551	0.0281069807940619	U_42_AMRF_24_vs_U_42_AMRF_0_upregulated.csv
Direct comparison of interventions and timepoints	AMRF 24h vs 0h	Upregulated	ENAM	4.93966691232812	0.0155117445071253	U_42_AMRF_24_vs_U_42_AMRF_0_upregulated.csv
Direct comparison of interventions and timepoints	AMRF 24h vs 0h	Downregulated	EPHA7	-1.54545230357139	0.0435265562326762	U_42_AMRF_24_vs_U_42_AMRF_0_downregulated.csv
Direct comparison of interventions and timepoints	AMRF 24h vs 0h	Upregulated	FAM83A	6.29291500637203	0.0101761189979779	U_42_AMRF_24_vs_U_42_AMRF_0_upregulated.csv
Direct comparison of interventions and timepoints	AMRF 24h vs 0h	Upregulated	FAT3	1.71215068098964	0.0371548270180998	U_42_AMRF_24_vs_U_42_AMRF_0_upregulated.csv
Direct comparison of interventions and timepoints	AMRF 24h vs 0h	Downregulated	FAXDC2	-1.90492897285375	0.0266616460680692	U_42_AMRF_24_vs_U_42_AMRF_0_downregulated.csv
Direct comparison of interventions and timepoints	AMRF 24h vs 0h	Upregulated	FGB	5.73120974590431	0.0266616460680692	U_42_AMRF_24_vs_U_42_AMRF_0_upregulated.csv
Direct comparison of interventions and timepoints	AMRF 24h vs 0h	Upregulated	FGF1	1.5453440206779	0.0299170189398	U_42_AMRF_24_vs_U_42_AMRF_0_upregulated.csv
Direct comparison of interventions and timepoints	AMRF 24h vs 0h	Upregulated	FLNC	1.71813017437116	0.00629377976406453	U_42_AMRF_24_vs_U_42_AMRF_0_upregulated.csv
Direct comparison of interventions and timepoints	AMRF 24h vs 0h	Downregulated	FMO3	-1.73906630225777	0.032455264039644	U_42_AMRF_24_vs_U_42_AMRF_0_downregulated.csv
Direct comparison of interventions and timepoints	AMRF 24h vs 0h	Upregulated	FRAS1	2.74320783324644	0.029685955994862	U_42_AMRF_24_vs_U_42_AMRF_0_upregulated.csv
Direct comparison of interventions and timepoints	AMRF 24h vs 0h	Upregulated	FRMPD3	3.03118391830726	0.0124031713625294	U_42_AMRF_24_vs_U_42_AMRF_0_upregulated.csv
Direct comparison of interventions and timepoints	AMRF 24h vs 0h	Upregulated	FYB1	3.3413143174731	0.0402054255464967	U_42_AMRF_24_vs_U_42_AMRF_0_upregulated.csv
Direct comparison of interventions and timepoints	AMRF 24h vs 0h	Upregulated	G3BP1P1	2.6525535557779	0.0148335397175428	U_42_AMRF_24_vs_U_42_AMRF_0_upregulated.csv
Direct comparison of interventions and timepoints	AMRF 24h vs 0h	Downregulated	GABRG1	-3.20394161566143	0.00611276175207301	U_42_AMRF_24_vs_U_42_AMRF_0_downregulated.csv
Direct comparison of interventions and timepoints	AMRF 24h vs 0h	Upregulated	GADD45G	4.3185215204558	0.0415461520450753	U_42_AMRF_24_vs_U_42_AMRF_0_upregulated.csv
Direct comparison of interventions and timepoints	AMRF 24h vs 0h	Downregulated	GASK1B-AS1	-1.92759583711907	0.0412206958398271	U_42_AMRF_24_vs_U_42_AMRF_0_downregulated.csv
Direct comparison of interventions and timepoints	AMRF 24h vs 0h	Downregulated	GBP2	-2.04530790671355	0.00477235710223121	U_42_AMRF_24_vs_U_42_AMRF_0_downregulated.csv
Direct comparison of interventions and timepoints	AMRF 24h vs 0h	Downregulated	GBP5	-2.25700618678158	0.0415461520450753	U_42_AMRF_24_vs_U_42_AMRF_0_downregulated.csv
Direct comparison of interventions and timepoints	AMRF 24h vs 0h	Upregulated	GFRA1	5.77908585629813	0.030068480124375	U_42_AMRF_24_vs_U_42_AMRF_0_upregulated.csv
Direct comparison of interventions and timepoints	AMRF 24h vs 0h	Downregulated	GLI1	-2.2122665833668	0.025119722456862	U_42_AMRF_24_vs_U_42_AMRF_0_downregulated.csv
Direct comparison of interventions and timepoints	AMRF 24h vs 0h	Upregulated	GREB1L	2.66496461822653	0.0317160447066897	U_42_AMRF_24_vs_U_42_AMRF_0_upregulated.csv
Direct comparison of interventions and timepoints	AMRF 24h vs 0h	Upregulated	GTF2IRD2P1	3.57641541627452	0.020410737985295	U_42_AMRF_24_vs_U_42_AMRF_0_upregulated.csv
Direct comparison of interventions and timepoints	AMRF 24h vs 0h	Downregulated	HGF	-1.57578733826126	0.026276907115313	U_42_AMRF_24_vs_U_42_AMRF_0_downregulated.csv
Direct comparison of interventions and timepoints	AMRF 24h vs 0h	Upregulated	HMGA2-AS1	5.46110291474187	0.0333390582555899	U_42_AMRF_24_vs_U_42_AMRF_0_upregulated.csv
Direct comparison of interventions and timepoints	AMRF 24h vs 0h	Upregulated	HMOX1	3.19184034060472	0.00190975930284235	U_42_AMRF_24_vs_U_42_AMRF_0_upregulated.csv
Direct comparison of interventions and timepoints	AMRF 24h vs 0h	Downregulated	HR	-2.68598178774077	0.0266616460680692	U_42_AMRF_24_vs_U_42_AMRF_0_downregulated.csv
Direct comparison of interventions and timepoints	AMRF 24h vs 0h	Upregulated	HTRA3	2.29973608289203	0.00559252062060776	U_42_AMRF_24_vs_U_42_AMRF_0_upregulated.csv
Direct comparison of interventions and timepoints	AMRF 24h vs 0h	Downregulated	IFIH1	-1.51570569390663	0.00212450990970612	U_42_AMRF_24_vs_U_42_AMRF_0_downregulated.csv
Direct comparison of interventions and timepoints	AMRF 24h vs 0h	Downregulated	IFIT1	-1.94904725420799	0.0201108589922845	U_42_AMRF_24_vs_U_42_AMRF_0_downregulated.csv
Direct comparison of interventions and timepoints	AMRF 24h vs 0h	Upregulated	IGF2-AS	6.65545986360281	0.0171784233408551	U_42_AMRF_24_vs_U_42_AMRF_0_upregulated.csv
Direct comparison of interventions and timepoints	AMRF 24h vs 0h	Upregulated	IGSF23	4.95492518773065	0.0433413304924756	U_42_AMRF_24_vs_U_42_AMRF_0_upregulated.csv
Direct comparison of interventions and timepoints	AMRF 24h vs 0h	Downregulated	IL1A	-3.0288541808688	0.0322101663165096	U_42_AMRF_24_vs_U_42_AMRF_0_downregulated.csv
Direct comparison of interventions and timepoints	AMRF 24h vs 0h	Upregulated	IL21R	2.82246597481918	0.0462080357332334	U_42_AMRF_24_vs_U_42_AMRF_0_upregulated.csv
Direct comparison of interventions and timepoints	AMRF 24h vs 0h	Downregulated	IL24	-4.53655449041049	0.0486450688981201	U_42_AMRF_24_vs_U_42_AMRF_0_downregulated.csv
Direct comparison of interventions and timepoints	AMRF 24h vs 0h	Downregulated	IL36RN	-3.08344515484005	0.045703647717085	U_42_AMRF_24_vs_U_42_AMRF_0_downregulated.csv
Direct comparison of interventions and timepoints	AMRF 24h vs 0h	Upregulated	IMPDH1P10	3.47389988221826	0.0276115230275945	U_42_AMRF_24_vs_U_42_AMRF_0_upregulated.csv
Direct comparison of interventions and timepoints	AMRF 24h vs 0h	Downregulated	INHBE	-5.36034207175794	0.000788971735902051	U_42_AMRF_24_vs_U_42_AMRF_0_downregulated.csv
Direct comparison of interventions and timepoints	AMRF 24h vs 0h	Upregulated	INSC	3.59577022953028	0.0444682985849111	U_42_AMRF_24_vs_U_42_AMRF_0_upregulated.csv
Direct comparison of interventions and timepoints	AMRF 24h vs 0h	Upregulated	JPH2	1.62110587102322	0.0128897278618928	U_42_AMRF_24_vs_U_42_AMRF_0_upregulated.csv
Direct comparison of interventions and timepoints	AMRF 24h vs 0h	Downregulated	JUNB	-1.73484258916572	0.00774570115657352	U_42_AMRF_24_vs_U_42_AMRF_0_downregulated.csv
Direct comparison of interventions and timepoints	AMRF 24h vs 0h	Downregulated	JUND	-2.00800572323703	0.000123627642810283	U_42_AMRF_24_vs_U_42_AMRF_0_downregulated.csv
Direct comparison of interventions and timepoints	AMRF 24h vs 0h	Downregulated	KCNT2	-2.24315206393793	0.0152316179634954	U_42_AMRF_24_vs_U_42_AMRF_0_downregulated.csv
Direct comparison of interventions and timepoints	AMRF 24h vs 0h	Upregulated	KIF1A	5.69228638198392	0.00921927060863091	U_42_AMRF_24_vs_U_42_AMRF_0_upregulated.csv
Direct comparison of interventions and timepoints	AMRF 24h vs 0h	Downregulated	KLF9	-1.93465816357457	0.0144434645926326	U_42_AMRF_24_vs_U_42_AMRF_0_downregulated.csv
Direct comparison of interventions and timepoints	AMRF 24h vs 0h	Upregulated	KLK6	19.7239859261949	1.13837666224751e-20	U_42_AMRF_24_vs_U_42_AMRF_0_upregulated.csv
Direct comparison of interventions and timepoints	AMRF 24h vs 0h	Upregulated	KRT14	2.94312766092807	0.00708222602154676	U_42_AMRF_24_vs_U_42_AMRF_0_upregulated.csv
Direct comparison of interventions and timepoints	AMRF 24h vs 0h	Upregulated	KRT19	16.0651178566256	3.54863060318616e-05	U_42_AMRF_24_vs_U_42_AMRF_0_upregulated.csv
Direct comparison of interventions and timepoints	AMRF 24h vs 0h	Upregulated	KRT34	2.22308455725465	0.0065732636909615	U_42_AMRF_24_vs_U_42_AMRF_0_upregulated.csv
Direct comparison of interventions and timepoints	AMRF 24h vs 0h	Upregulated	KRT75	6.8157925657645	0.0166954048686614	U_42_AMRF_24_vs_U_42_AMRF_0_upregulated.csv
Direct comparison of interventions and timepoints	AMRF 24h vs 0h	Upregulated	KRTAP2-3	4.04022445594008	0.000660762585247528	U_42_AMRF_24_vs_U_42_AMRF_0_upregulated.csv
Direct comparison of interventions and timepoints	AMRF 24h vs 0h	Upregulated	KRTAP3-2	6.84134706469407	0.0357102216438851	U_42_AMRF_24_vs_U_42_AMRF_0_upregulated.csv
Direct comparison of interventions and timepoints	AMRF 24h vs 0h	Upregulated	KRTAP4-9	6.72663236743467	0.0189155421292096	U_42_AMRF_24_vs_U_42_AMRF_0_upregulated.csv
Direct comparison of interventions and timepoints	AMRF 24h vs 0h	Upregulated	KSR2	5.4643869362456	0.0327338205982775	U_42_AMRF_24_vs_U_42_AMRF_0_upregulated.csv
Direct comparison of interventions and timepoints	AMRF 24h vs 0h	Downregulated	LDB2	-1.6071685265664	0.00212450990970612	U_42_AMRF_24_vs_U_42_AMRF_0_downregulated.csv
Direct comparison of interventions and timepoints	AMRF 24h vs 0h	Upregulated	LGALS8	1.73519654909174	0.0312019010664549	U_42_AMRF_24_vs_U_42_AMRF_0_upregulated.csv
Direct comparison of interventions and timepoints	AMRF 24h vs 0h	Upregulated	LGR6	17.5426883354018	1.01677305728851e-05	U_42_AMRF_24_vs_U_42_AMRF_0_upregulated.csv
Direct comparison of interventions and timepoints	AMRF 24h vs 0h	Upregulated	LINC00161	4.72609537261248	0.0109761606560026	U_42_AMRF_24_vs_U_42_AMRF_0_upregulated.csv
Direct comparison of interventions and timepoints	AMRF 24h vs 0h	Upregulated	LINC00452	2.25818485416234	0.0433413304924756	U_42_AMRF_24_vs_U_42_AMRF_0_upregulated.csv
Direct comparison of interventions and timepoints	AMRF 24h vs 0h	Upregulated	LINC00616	6.00085729941699	0.0248721964236267	U_42_AMRF_24_vs_U_42_AMRF_0_upregulated.csv
Direct comparison of interventions and timepoints	AMRF 24h vs 0h	Upregulated	LINC00624	6.44763442357584	0.0312019010664549	U_42_AMRF_24_vs_U_42_AMRF_0_upregulated.csv
Direct comparison of interventions and timepoints	AMRF 24h vs 0h	Upregulated	LINC00862	2.78033736130766	0.0268763525663701	U_42_AMRF_24_vs_U_42_AMRF_0_upregulated.csv
Direct comparison of interventions and timepoints	AMRF 24h vs 0h	Upregulated	LINC01303	1.74467287803307	0.0357102216438851	U_42_AMRF_24_vs_U_42_AMRF_0_upregulated.csv
Direct comparison of interventions and timepoints	AMRF 24h vs 0h	Upregulated	LINC01354	7.00223938668903	0.0128897278618928	U_42_AMRF_24_vs_U_42_AMRF_0_upregulated.csv
Direct comparison of interventions and timepoints	AMRF 24h vs 0h	Upregulated	LINC01554	3.85500444670258	0.0486450688981201	U_42_AMRF_24_vs_U_42_AMRF_0_upregulated.csv
Direct comparison of interventions and timepoints	AMRF 24h vs 0h	Upregulated	LINC01647	5.78232182214636	0.0113211939481839	U_42_AMRF_24_vs_U_42_AMRF_0_upregulated.csv
Direct comparison of interventions and timepoints	AMRF 24h vs 0h	Upregulated	LINC01886	6.13790959024269	0.0291237596632699	U_42_AMRF_24_vs_U_42_AMRF_0_upregulated.csv
Direct comparison of interventions and timepoints	AMRF 24h vs 0h	Upregulated	LINC02126	3.88217103783279	0.00107512410218408	U_42_AMRF_24_vs_U_42_AMRF_0_upregulated.csv
Direct comparison of interventions and timepoints	AMRF 24h vs 0h	Upregulated	LINC02547	3.1634371536773	0.0498004654372939	U_42_AMRF_24_vs_U_42_AMRF_0_upregulated.csv
Direct comparison of interventions and timepoints	AMRF 24h vs 0h	Upregulated	LINC02901	4.23842851050144	0.00623722552347103	U_42_AMRF_24_vs_U_42_AMRF_0_upregulated.csv
Direct comparison of interventions and timepoints	AMRF 24h vs 0h	Upregulated	LINC03002	3.7038659092109	0.0337588577043202	U_42_AMRF_24_vs_U_42_AMRF_0_upregulated.csv
Direct comparison of interventions and timepoints	AMRF 24h vs 0h	Downregulated	LINC03040	-3.26505704707203	0.0349505616142457	U_42_AMRF_24_vs_U_42_AMRF_0_downregulated.csv
Direct comparison of interventions and timepoints	AMRF 24h vs 0h	Downregulated	LOC101929552	-2.38784712778793	0.0414220098144854	U_42_AMRF_24_vs_U_42_AMRF_0_downregulated.csv
Direct comparison of interventions and timepoints	AMRF 24h vs 0h	Downregulated	LOC105371956	-1.65977367099505	0.0329375982283025	U_42_AMRF_24_vs_U_42_AMRF_0_downregulated.csv
Direct comparison of interventions and timepoints	AMRF 24h vs 0h	Downregulated	LOC105377043	-2.47674584132688	0.0307682761885775	U_42_AMRF_24_vs_U_42_AMRF_0_downregulated.csv
Direct comparison of interventions and timepoints	AMRF 24h vs 0h	Upregulated	LOC105377213	6.24584890366085	0.0131736463774926	U_42_AMRF_24_vs_U_42_AMRF_0_upregulated.csv
Direct comparison of interventions and timepoints	AMRF 24h vs 0h	Upregulated	LOC107984322	2.69660502846491	0.020589827884141	U_42_AMRF_24_vs_U_42_AMRF_0_upregulated.csv
Direct comparison of interventions and timepoints	AMRF 24h vs 0h	Upregulated	LOC124902683	4.75105593693625	0.0390545141970772	U_42_AMRF_24_vs_U_42_AMRF_0_upregulated.csv
Direct comparison of interventions and timepoints	AMRF 24h vs 0h	Upregulated	LOC124903619	5.15172568988779	0.0171816553839446	U_42_AMRF_24_vs_U_42_AMRF_0_upregulated.csv
Direct comparison of interventions and timepoints	AMRF 24h vs 0h	Upregulated	LOC124906209	4.29005754659308	0.000879327425078441	U_42_AMRF_24_vs_U_42_AMRF_0_upregulated.csv
Direct comparison of interventions and timepoints	AMRF 24h vs 0h	Upregulated	LOC400627	5.04179066085443	0.0312019010664549	U_42_AMRF_24_vs_U_42_AMRF_0_upregulated.csv
Direct comparison of interventions and timepoints	AMRF 24h vs 0h	Downregulated	LOXL1	-1.73142807088262	0.0155531864439745	U_42_AMRF_24_vs_U_42_AMRF_0_downregulated.csv
Direct comparison of interventions and timepoints	AMRF 24h vs 0h	Downregulated	LPCAT2	-1.54436688266766	0.00538976249826899	U_42_AMRF_24_vs_U_42_AMRF_0_downregulated.csv
Direct comparison of interventions and timepoints	AMRF 24h vs 0h	Downregulated	LRRC32	-1.56175405325128	0.0196933151569442	U_42_AMRF_24_vs_U_42_AMRF_0_downregulated.csv
Direct comparison of interventions and timepoints	AMRF 24h vs 0h	Upregulated	LRRC4	2.09560730153638	0.0435265562326762	U_42_AMRF_24_vs_U_42_AMRF_0_upregulated.csv
Direct comparison of interventions and timepoints	AMRF 24h vs 0h	Downregulated	LRRN4CL	-2.35254770742868	0.0138410099635603	U_42_AMRF_24_vs_U_42_AMRF_0_downregulated.csv
Direct comparison of interventions and timepoints	AMRF 24h vs 0h	Upregulated	LSM11	1.62023538750292	3.40912223473416e-05	U_42_AMRF_24_vs_U_42_AMRF_0_upregulated.csv
Direct comparison of interventions and timepoints	AMRF 24h vs 0h	Upregulated	MACIR	1.83678094224675	0.0128897278618928	U_42_AMRF_24_vs_U_42_AMRF_0_upregulated.csv
Direct comparison of interventions and timepoints	AMRF 24h vs 0h	Upregulated	MAFA-AS1	22.2006643500355	0.0174553401739212	U_42_AMRF_24_vs_U_42_AMRF_0_upregulated.csv
Direct comparison of interventions and timepoints	AMRF 24h vs 0h	Downregulated	MAP2	-1.65566121224272	0.0216118145588845	U_42_AMRF_24_vs_U_42_AMRF_0_downregulated.csv
Direct comparison of interventions and timepoints	AMRF 24h vs 0h	Downregulated	MAP2K6	-1.76897313985037	0.0190937401153096	U_42_AMRF_24_vs_U_42_AMRF_0_downregulated.csv
Direct comparison of interventions and timepoints	AMRF 24h vs 0h	Upregulated	MARCHF4	2.62200305336107	0.00695721783499176	U_42_AMRF_24_vs_U_42_AMRF_0_upregulated.csv
Direct comparison of interventions and timepoints	AMRF 24h vs 0h	Upregulated	MARS2	1.53719095501755	0.00830572228627745	U_42_AMRF_24_vs_U_42_AMRF_0_upregulated.csv
Direct comparison of interventions and timepoints	AMRF 24h vs 0h	Upregulated	MEIOB	6.88278597856234	0.0398391148443675	U_42_AMRF_24_vs_U_42_AMRF_0_upregulated.csv
Direct comparison of interventions and timepoints	AMRF 24h vs 0h	Upregulated	MIR221	2.85802764087326	0.0126501855666442	U_42_AMRF_24_vs_U_42_AMRF_0_upregulated.csv
Direct comparison of interventions and timepoints	AMRF 24h vs 0h	Upregulated	MIR381HG	7.38055648098429	0.0164407162651989	U_42_AMRF_24_vs_U_42_AMRF_0_upregulated.csv
Direct comparison of interventions and timepoints	AMRF 24h vs 0h	Upregulated	MIR4435-2HG	1.75930325220051	4.37117204448816e-06	U_42_AMRF_24_vs_U_42_AMRF_0_upregulated.csv
Direct comparison of interventions and timepoints	AMRF 24h vs 0h	Upregulated	MIR646HG	4.5721835745061	0.0164407162651989	U_42_AMRF_24_vs_U_42_AMRF_0_upregulated.csv
Direct comparison of interventions and timepoints	AMRF 24h vs 0h	Upregulated	MIR7111	2.19498770210731	0.0162306840974041	U_42_AMRF_24_vs_U_42_AMRF_0_upregulated.csv
Direct comparison of interventions and timepoints	AMRF 24h vs 0h	Upregulated	MMP10	2.46279443671831	0.0403029027989135	U_42_AMRF_24_vs_U_42_AMRF_0_upregulated.csv
Direct comparison of interventions and timepoints	AMRF 24h vs 0h	Upregulated	MMP12	2.69060827713561	0.0131736463774926	U_42_AMRF_24_vs_U_42_AMRF_0_upregulated.csv
Direct comparison of interventions and timepoints	AMRF 24h vs 0h	Upregulated	MT1E	2.66439403194995	0.0169196734269145	U_42_AMRF_24_vs_U_42_AMRF_0_upregulated.csv
Direct comparison of interventions and timepoints	AMRF 24h vs 0h	Upregulated	MT1G	8.52087119917237	0.0159303337777505	U_42_AMRF_24_vs_U_42_AMRF_0_upregulated.csv
Direct comparison of interventions and timepoints	AMRF 24h vs 0h	Upregulated	MUC5AC	47.6843613758366	4.01617549538667e-73	U_42_AMRF_24_vs_U_42_AMRF_0_upregulated.csv
Direct comparison of interventions and timepoints	AMRF 24h vs 0h	Downregulated	MYBPH	-3.29001796231356	0.0244526489843301	U_42_AMRF_24_vs_U_42_AMRF_0_downregulated.csv
Direct comparison of interventions and timepoints	AMRF 24h vs 0h	Upregulated	MYL4	4.5769282326569	0.0128897278618928	U_42_AMRF_24_vs_U_42_AMRF_0_upregulated.csv
Direct comparison of interventions and timepoints	AMRF 24h vs 0h	Upregulated	MYO18B	3.79276241288771	0.0451644140701425	U_42_AMRF_24_vs_U_42_AMRF_0_upregulated.csv
Direct comparison of interventions and timepoints	AMRF 24h vs 0h	Upregulated	MYO5B	2.90858183698616	0.048622756625468	U_42_AMRF_24_vs_U_42_AMRF_0_upregulated.csv
Direct comparison of interventions and timepoints	AMRF 24h vs 0h	Upregulated	MYO7B	2.31777479360848	0.0147679720753891	U_42_AMRF_24_vs_U_42_AMRF_0_upregulated.csv
Direct comparison of interventions and timepoints	AMRF 24h vs 0h	Upregulated	MYPN	2.06040726911903	0.0216118145588845	U_42_AMRF_24_vs_U_42_AMRF_0_upregulated.csv
Direct comparison of interventions and timepoints	AMRF 24h vs 0h	Upregulated	MYT1	2.41395709611898	0.041429461387415	U_42_AMRF_24_vs_U_42_AMRF_0_upregulated.csv
Direct comparison of interventions and timepoints	AMRF 24h vs 0h	Upregulated	MYT1L	5.22767797693163	0.0352511068873994	U_42_AMRF_24_vs_U_42_AMRF_0_upregulated.csv
Direct comparison of interventions and timepoints	AMRF 24h vs 0h	Upregulated	NCF2	2.85138986038138	0.00940259439186965	U_42_AMRF_24_vs_U_42_AMRF_0_upregulated.csv
Direct comparison of interventions and timepoints	AMRF 24h vs 0h	Upregulated	NEXN-AS1	2.0292194489479	0.0113002420863014	U_42_AMRF_24_vs_U_42_AMRF_0_upregulated.csv
Direct comparison of interventions and timepoints	AMRF 24h vs 0h	Upregulated	NKD2	26.8643079700031	2.4224987771064e-05	U_42_AMRF_24_vs_U_42_AMRF_0_upregulated.csv
Direct comparison of interventions and timepoints	AMRF 24h vs 0h	Downregulated	NR4A2	-2.09366788109633	0.0406044920539389	U_42_AMRF_24_vs_U_42_AMRF_0_downregulated.csv
Direct comparison of interventions and timepoints	AMRF 24h vs 0h	Upregulated	NRAP	4.70008158676585	0.0182839372561747	U_42_AMRF_24_vs_U_42_AMRF_0_upregulated.csv
Direct comparison of interventions and timepoints	AMRF 24h vs 0h	Downregulated	OLFML2A	-1.69462510689838	0.037891622097666	U_42_AMRF_24_vs_U_42_AMRF_0_downregulated.csv
Direct comparison of interventions and timepoints	AMRF 24h vs 0h	Downregulated	OSCAR	-3.29232463564482	0.0204213667685577	U_42_AMRF_24_vs_U_42_AMRF_0_downregulated.csv
Direct comparison of interventions and timepoints	AMRF 24h vs 0h	Upregulated	OXTR	2.37445941959807	0.00926680986586237	U_42_AMRF_24_vs_U_42_AMRF_0_upregulated.csv
Direct comparison of interventions and timepoints	AMRF 24h vs 0h	Downregulated	P2RX7	-2.64757639744945	0.00272445263493753	U_42_AMRF_24_vs_U_42_AMRF_0_downregulated.csv
Direct comparison of interventions and timepoints	AMRF 24h vs 0h	Downregulated	PACRG	-2.63476468409704	0.0162306840974041	U_42_AMRF_24_vs_U_42_AMRF_0_downregulated.csv
Direct comparison of interventions and timepoints	AMRF 24h vs 0h	Upregulated	PADI1	3.59993820531131	0.000324263579111012	U_42_AMRF_24_vs_U_42_AMRF_0_upregulated.csv
Direct comparison of interventions and timepoints	AMRF 24h vs 0h	Downregulated	PCDHB11	-1.7537217624358	0.0475983446364519	U_42_AMRF_24_vs_U_42_AMRF_0_downregulated.csv
Direct comparison of interventions and timepoints	AMRF 24h vs 0h	Downregulated	PDGFRB	-1.65846304619348	0.0177119317129197	U_42_AMRF_24_vs_U_42_AMRF_0_downregulated.csv
Direct comparison of interventions and timepoints	AMRF 24h vs 0h	Upregulated	PHKA1	3.15715189587041	0.0344791731785365	U_42_AMRF_24_vs_U_42_AMRF_0_upregulated.csv
Direct comparison of interventions and timepoints	AMRF 24h vs 0h	Upregulated	PKP1	5.71095382749053	0.0347539902180814	U_42_AMRF_24_vs_U_42_AMRF_0_upregulated.csv
Direct comparison of interventions and timepoints	AMRF 24h vs 0h	Upregulated	PLA2G4E	4.97529826022902	0.0419563721596429	U_42_AMRF_24_vs_U_42_AMRF_0_upregulated.csv
Direct comparison of interventions and timepoints	AMRF 24h vs 0h	Upregulated	PLB1	2.64156555997087	0.0216489264814932	U_42_AMRF_24_vs_U_42_AMRF_0_upregulated.csv
Direct comparison of interventions and timepoints	AMRF 24h vs 0h	Upregulated	PLCB4	1.5955313309632	0.044818293047871	U_42_AMRF_24_vs_U_42_AMRF_0_upregulated.csv
Direct comparison of interventions and timepoints	AMRF 24h vs 0h	Upregulated	PLPPR5	3.48617821298356	0.00288044875928855	U_42_AMRF_24_vs_U_42_AMRF_0_upregulated.csv
Direct comparison of interventions and timepoints	AMRF 24h vs 0h	Upregulated	PLXNA2	2.68324176657847	0.00140482275398887	U_42_AMRF_24_vs_U_42_AMRF_0_upregulated.csv
Direct comparison of interventions and timepoints	AMRF 24h vs 0h	Upregulated	PNMA8A	4.54023215707898	0.0432016403158116	U_42_AMRF_24_vs_U_42_AMRF_0_upregulated.csv
Direct comparison of interventions and timepoints	AMRF 24h vs 0h	Downregulated	PNRC1	-2.17592752052164	0.00312308439963194	U_42_AMRF_24_vs_U_42_AMRF_0_downregulated.csv
Direct comparison of interventions and timepoints	AMRF 24h vs 0h	Upregulated	PSG7	4.91697171192095	0.0494147014981021	U_42_AMRF_24_vs_U_42_AMRF_0_upregulated.csv
Direct comparison of interventions and timepoints	AMRF 24h vs 0h	Downregulated	PTCHD4	-2.41499371664543	0.000879327425078441	U_42_AMRF_24_vs_U_42_AMRF_0_downregulated.csv
Direct comparison of interventions and timepoints	AMRF 24h vs 0h	Downregulated	PTGER4	-1.59323472710771	0.026308880894342	U_42_AMRF_24_vs_U_42_AMRF_0_downregulated.csv
Direct comparison of interventions and timepoints	AMRF 24h vs 0h	Downregulated	PTGIS	-1.77315180616917	0.0255016291468804	U_42_AMRF_24_vs_U_42_AMRF_0_downregulated.csv
Direct comparison of interventions and timepoints	AMRF 24h vs 0h	Upregulated	PTPRC	3.14872001847285	0.0310085297236387	U_42_AMRF_24_vs_U_42_AMRF_0_upregulated.csv
Direct comparison of interventions and timepoints	AMRF 24h vs 0h	Downregulated	RAB39B	-1.96475061048869	0.0429934769590552	U_42_AMRF_24_vs_U_42_AMRF_0_downregulated.csv
Direct comparison of interventions and timepoints	AMRF 24h vs 0h	Downregulated	RANBP3L	-1.78053628792375	0.0469573369631238	U_42_AMRF_24_vs_U_42_AMRF_0_downregulated.csv
Direct comparison of interventions and timepoints	AMRF 24h vs 0h	Upregulated	RBM24	1.78494250241552	0.0467801596011457	U_42_AMRF_24_vs_U_42_AMRF_0_upregulated.csv
Direct comparison of interventions and timepoints	AMRF 24h vs 0h	Upregulated	RBM47	5.77844535639661	0.030160770207576	U_42_AMRF_24_vs_U_42_AMRF_0_upregulated.csv
Direct comparison of interventions and timepoints	AMRF 24h vs 0h	Upregulated	RDH8	4.65446156417648	0.0266291885480354	U_42_AMRF_24_vs_U_42_AMRF_0_upregulated.csv
Direct comparison of interventions and timepoints	AMRF 24h vs 0h	Upregulated	RELN	3.52968719253216	0.0499386942872959	U_42_AMRF_24_vs_U_42_AMRF_0_upregulated.csv
Direct comparison of interventions and timepoints	AMRF 24h vs 0h	Upregulated	RFPL1	6.40064714700185	0.0487049175319173	U_42_AMRF_24_vs_U_42_AMRF_0_upregulated.csv
Direct comparison of interventions and timepoints	AMRF 24h vs 0h	Downregulated	RHOJ	-1.79172934577833	0.00343735567978678	U_42_AMRF_24_vs_U_42_AMRF_0_downregulated.csv
Direct comparison of interventions and timepoints	AMRF 24h vs 0h	Downregulated	RNA5-8SN2	-2.91276123401798	0.0435384580279133	U_42_AMRF_24_vs_U_42_AMRF_0_downregulated.csv
Direct comparison of interventions and timepoints	AMRF 24h vs 0h	Downregulated	RNA5-8SN3	-2.95551617112416	0.0433413304924756	U_42_AMRF_24_vs_U_42_AMRF_0_downregulated.csv
Direct comparison of interventions and timepoints	AMRF 24h vs 0h	Upregulated	RNASE7	4.48583272365593	0.0442444626004261	U_42_AMRF_24_vs_U_42_AMRF_0_upregulated.csv
Direct comparison of interventions and timepoints	AMRF 24h vs 0h	Upregulated	RPL13AP20	1.51308307985318	0.0312019010664549	U_42_AMRF_24_vs_U_42_AMRF_0_upregulated.csv
Direct comparison of interventions and timepoints	AMRF 24h vs 0h	Upregulated	RPSAP52	1.80252262196794	0.048622756625468	U_42_AMRF_24_vs_U_42_AMRF_0_upregulated.csv
Direct comparison of interventions and timepoints	AMRF 24h vs 0h	Downregulated	RTP4	-2.79114215345654	0.0216118145588845	U_42_AMRF_24_vs_U_42_AMRF_0_downregulated.csv
Direct comparison of interventions and timepoints	AMRF 24h vs 0h	Upregulated	RYR2	2.02538774161151	0.0445792608741568	U_42_AMRF_24_vs_U_42_AMRF_0_upregulated.csv
Direct comparison of interventions and timepoints	AMRF 24h vs 0h	Upregulated	S1PR1	2.1981240658786	0.0150827395931926	U_42_AMRF_24_vs_U_42_AMRF_0_upregulated.csv
Direct comparison of interventions and timepoints	AMRF 24h vs 0h	Upregulated	SCHIP1	1.57568884743994	0.00140482275398887	U_42_AMRF_24_vs_U_42_AMRF_0_upregulated.csv
Direct comparison of interventions and timepoints	AMRF 24h vs 0h	Upregulated	SDK2	3.41415184294679	0.0336593334675582	U_42_AMRF_24_vs_U_42_AMRF_0_upregulated.csv
Direct comparison of interventions and timepoints	AMRF 24h vs 0h	Upregulated	SEMA4D	3.04579575540798	0.0436879847941542	U_42_AMRF_24_vs_U_42_AMRF_0_upregulated.csv
Direct comparison of interventions and timepoints	AMRF 24h vs 0h	Upregulated	SERPINE1	1.83178003625169	0.00237692503095312	U_42_AMRF_24_vs_U_42_AMRF_0_upregulated.csv
Direct comparison of interventions and timepoints	AMRF 24h vs 0h	Upregulated	SH3RF1	1.57146647925518	0.00830572228627745	U_42_AMRF_24_vs_U_42_AMRF_0_upregulated.csv
Direct comparison of interventions and timepoints	AMRF 24h vs 0h	Downregulated	SLC6A9	-2.34594074361185	0.0440651450404048	U_42_AMRF_24_vs_U_42_AMRF_0_downregulated.csv
Direct comparison of interventions and timepoints	AMRF 24h vs 0h	Downregulated	SLITRK6	-2.77179561511202	0.0114892070959862	U_42_AMRF_24_vs_U_42_AMRF_0_downregulated.csv
Direct comparison of interventions and timepoints	AMRF 24h vs 0h	Upregulated	SMAD9	1.69603697515954	0.00901899094040984	U_42_AMRF_24_vs_U_42_AMRF_0_upregulated.csv
Direct comparison of interventions and timepoints	AMRF 24h vs 0h	Upregulated	SMIM24	5.77649570502507	0.0151394958025686	U_42_AMRF_24_vs_U_42_AMRF_0_upregulated.csv
Direct comparison of interventions and timepoints	AMRF 24h vs 0h	Upregulated	SMOC2	6.8172103801006	0.0403029027989135	U_42_AMRF_24_vs_U_42_AMRF_0_upregulated.csv
Direct comparison of interventions and timepoints	AMRF 24h vs 0h	Upregulated	SNORA65	2.57099947126547	0.00312308439963194	U_42_AMRF_24_vs_U_42_AMRF_0_upregulated.csv
Direct comparison of interventions and timepoints	AMRF 24h vs 0h	Upregulated	SNORA73B	2.14593696378563	0.0227540555030375	U_42_AMRF_24_vs_U_42_AMRF_0_upregulated.csv
Direct comparison of interventions and timepoints	AMRF 24h vs 0h	Upregulated	SNORD72	5.0417379516766	0.0367372916522312	U_42_AMRF_24_vs_U_42_AMRF_0_upregulated.csv
Direct comparison of interventions and timepoints	AMRF 24h vs 0h	Upregulated	SPAG17	4.21664176361233	0.00538976249826899	U_42_AMRF_24_vs_U_42_AMRF_0_upregulated.csv
Direct comparison of interventions and timepoints	AMRF 24h vs 0h	Downregulated	SPINT1	-17.4005950173264	1.4479070347811e-07	U_42_AMRF_24_vs_U_42_AMRF_0_downregulated.csv
Direct comparison of interventions and timepoints	AMRF 24h vs 0h	Downregulated	SPNS3	-17.5546846625252	1.6303112931906e-08	U_42_AMRF_24_vs_U_42_AMRF_0_downregulated.csv
Direct comparison of interventions and timepoints	AMRF 24h vs 0h	Downregulated	SREBF1	-1.63840524698636	0.00387296683191763	U_42_AMRF_24_vs_U_42_AMRF_0_downregulated.csv
Direct comparison of interventions and timepoints	AMRF 24h vs 0h	Upregulated	SRL	6.2341972052105	0.00841961647934897	U_42_AMRF_24_vs_U_42_AMRF_0_upregulated.csv
Direct comparison of interventions and timepoints	AMRF 24h vs 0h	Upregulated	STARD13-AS	3.49369133260925	0.0312019010664549	U_42_AMRF_24_vs_U_42_AMRF_0_upregulated.csv
Direct comparison of interventions and timepoints	AMRF 24h vs 0h	Downregulated	STK32A	-2.06206014679183	0.0402406553312255	U_42_AMRF_24_vs_U_42_AMRF_0_downregulated.csv
Direct comparison of interventions and timepoints	AMRF 24h vs 0h	Upregulated	STYK1	1.98942125947452	0.00902487699282208	U_42_AMRF_24_vs_U_42_AMRF_0_upregulated.csv
Direct comparison of interventions and timepoints	AMRF 24h vs 0h	Upregulated	SULT1B1	4.16421390803931	0.0412206958398271	U_42_AMRF_24_vs_U_42_AMRF_0_upregulated.csv
Direct comparison of interventions and timepoints	AMRF 24h vs 0h	Upregulated	SYT12	4.35975396902243	0.0433413304924756	U_42_AMRF_24_vs_U_42_AMRF_0_upregulated.csv
Direct comparison of interventions and timepoints	AMRF 24h vs 0h	Downregulated	SYTL1	-2.50896912195399	0.040888769452152	U_42_AMRF_24_vs_U_42_AMRF_0_downregulated.csv
Direct comparison of interventions and timepoints	AMRF 24h vs 0h	Upregulated	TACR1	2.19847774963346	0.047384100460108	U_42_AMRF_24_vs_U_42_AMRF_0_upregulated.csv
Direct comparison of interventions and timepoints	AMRF 24h vs 0h	Upregulated	TAGLN3	3.14698745067597	0.0105172505430134	U_42_AMRF_24_vs_U_42_AMRF_0_upregulated.csv
Direct comparison of interventions and timepoints	AMRF 24h vs 0h	Upregulated	TBILA	1.79142141434053	0.00611276175207301	U_42_AMRF_24_vs_U_42_AMRF_0_upregulated.csv
Direct comparison of interventions and timepoints	AMRF 24h vs 0h	Downregulated	TDO2	-1.978269808929	0.0127454148720138	U_42_AMRF_24_vs_U_42_AMRF_0_downregulated.csv
Direct comparison of interventions and timepoints	AMRF 24h vs 0h	Upregulated	TDRG1	5.96894851061758	0.00343735567978678	U_42_AMRF_24_vs_U_42_AMRF_0_upregulated.csv
Direct comparison of interventions and timepoints	AMRF 24h vs 0h	Downregulated	THBS2	-1.50205396151506	0.00926680986586237	U_42_AMRF_24_vs_U_42_AMRF_0_downregulated.csv
Direct comparison of interventions and timepoints	AMRF 24h vs 0h	Downregulated	TLR3	-1.60597031553311	4.69451264898698e-05	U_42_AMRF_24_vs_U_42_AMRF_0_downregulated.csv
Direct comparison of interventions and timepoints	AMRF 24h vs 0h	Downregulated	TMEM140	-2.19143389677831	0.00288044875928855	U_42_AMRF_24_vs_U_42_AMRF_0_downregulated.csv
Direct comparison of interventions and timepoints	AMRF 24h vs 0h	Upregulated	TMEM184A	1.84982767583615	0.0252678394138436	U_42_AMRF_24_vs_U_42_AMRF_0_upregulated.csv
Direct comparison of interventions and timepoints	AMRF 24h vs 0h	Downregulated	TMT1A	-2.45088193797125	0.00629377976406453	U_42_AMRF_24_vs_U_42_AMRF_0_downregulated.csv
Direct comparison of interventions and timepoints	AMRF 24h vs 0h	Downregulated	TNFAIP6	-1.87197784305547	0.0257544850350078	U_42_AMRF_24_vs_U_42_AMRF_0_downregulated.csv
Direct comparison of interventions and timepoints	AMRF 24h vs 0h	Upregulated	TOMM5	1.6297941924355	0.0363762522453793	U_42_AMRF_24_vs_U_42_AMRF_0_upregulated.csv
Direct comparison of interventions and timepoints	AMRF 24h vs 0h	Upregulated	TRAV36DV7	6.22659563299245	0.0366817678291943	U_42_AMRF_24_vs_U_42_AMRF_0_upregulated.csv
Direct comparison of interventions and timepoints	AMRF 24h vs 0h	Downregulated	TRGV5P	-2.55059403990416	0.0349893556159858	U_42_AMRF_24_vs_U_42_AMRF_0_downregulated.csv
Direct comparison of interventions and timepoints	AMRF 24h vs 0h	Downregulated	TRIM22	-1.72752688883257	1.46036207199311e-06	U_42_AMRF_24_vs_U_42_AMRF_0_downregulated.csv
Direct comparison of interventions and timepoints	AMRF 24h vs 0h	Upregulated	TRIML2	2.91245059799912	0.0270120566180734	U_42_AMRF_24_vs_U_42_AMRF_0_upregulated.csv
Direct comparison of interventions and timepoints	AMRF 24h vs 0h	Upregulated	TRPC4	2.01447217466219	0.0111333588833137	U_42_AMRF_24_vs_U_42_AMRF_0_upregulated.csv
Direct comparison of interventions and timepoints	AMRF 24h vs 0h	Downregulated	TUBA1A	-1.589173877086	0.00338804240130396	U_42_AMRF_24_vs_U_42_AMRF_0_downregulated.csv
Direct comparison of interventions and timepoints	AMRF 24h vs 0h	Upregulated	TVP23A	2.37170107305663	0.00980358950905368	U_42_AMRF_24_vs_U_42_AMRF_0_upregulated.csv
Direct comparison of interventions and timepoints	AMRF 24h vs 0h	Downregulated	TYRP1	-2.06199684609448	0.0443378939649887	U_42_AMRF_24_vs_U_42_AMRF_0_downregulated.csv
Direct comparison of interventions and timepoints	AMRF 24h vs 0h	Upregulated	UCA1	6.12937826653448	0.0214292537385109	U_42_AMRF_24_vs_U_42_AMRF_0_upregulated.csv
Direct comparison of interventions and timepoints	AMRF 24h vs 0h	Upregulated	UGT2B4	3.34202943077219	0.048622756625468	U_42_AMRF_24_vs_U_42_AMRF_0_upregulated.csv
Direct comparison of interventions and timepoints	AMRF 24h vs 0h	Downregulated	ULBP1	-1.97937775775165	0.0498004654372939	U_42_AMRF_24_vs_U_42_AMRF_0_downregulated.csv
Direct comparison of interventions and timepoints	AMRF 24h vs 0h	Downregulated	UNC5B	-3.74922367778824	0.0462115751780314	U_42_AMRF_24_vs_U_42_AMRF_0_downregulated.csv
Direct comparison of interventions and timepoints	AMRF 24h vs 0h	Downregulated	VCAM1	-4.32394126861984	0.00782110845969568	U_42_AMRF_24_vs_U_42_AMRF_0_downregulated.csv
Direct comparison of interventions and timepoints	AMRF 24h vs 0h	Upregulated	VSIR	15.2248089147581	0.000284300284970876	U_42_AMRF_24_vs_U_42_AMRF_0_upregulated.csv
Direct comparison of interventions and timepoints	AMRF 24h vs 0h	Downregulated	VSNL1	-1.77922040763979	6.93735284318804e-05	U_42_AMRF_24_vs_U_42_AMRF_0_downregulated.csv
Direct comparison of interventions and timepoints	AMRF 24h vs 0h	Upregulated	VSTM1	4.13254944739958	0.0235338471535041	U_42_AMRF_24_vs_U_42_AMRF_0_upregulated.csv
Direct comparison of interventions and timepoints	AMRF 24h vs 0h	Upregulated	WSCD1	5.25055638376845	0.0416867033139539	U_42_AMRF_24_vs_U_42_AMRF_0_upregulated.csv
Direct comparison of interventions and timepoints	AMRF 24h vs 0h	Upregulated	XIRP2	3.19971715015295	0.0312019010664549	U_42_AMRF_24_vs_U_42_AMRF_0_upregulated.csv
Direct comparison of interventions and timepoints	AMRF 24h vs 0h	Upregulated	ZNF469	1.89498811853393	0.0411792013452049	U_42_AMRF_24_vs_U_42_AMRF_0_upregulated.csv
Direct comparison of interventions and timepoints	AMRF 24h vs 0h	Upregulated	ZNRF4	6.03309745438783	0.0412156793349732	U_42_AMRF_24_vs_U_42_AMRF_0_upregulated.csv
Direct comparison of interventions and timepoints	AMRF vs RF - 0h	Upregulated	ADIRF	16.0644602669423	0.00121064195681695	U_42_AMRF_0_vs_U_42_RF_0_upregulated.csv
Direct comparison of interventions and timepoints	AMRF vs RF - 0h	Downregulated	DSG2	-28.2123856388589	2.16511241830047e-09	U_42_AMRF_0_vs_U_42_RF_0_downregulated.csv
Direct comparison of interventions and timepoints	AMRF vs RF - 0h	Downregulated	KRT19	-14.8871639601352	0.00297853968141025	U_42_AMRF_0_vs_U_42_RF_0_downregulated.csv
Direct comparison of interventions and timepoints	AMRF vs RF - 0h	Downregulated	LGR6	-16.3416743590372	0.00094140248351498	U_42_AMRF_0_vs_U_42_RF_0_downregulated.csv
Direct comparison of interventions and timepoints	AMRF vs RF - 0h	Downregulated	MUC5AC	-41.9783643901015	2.76390224695532e-50	U_42_AMRF_0_vs_U_42_RF_0_downregulated.csv
Direct comparison of interventions and timepoints	AMRF vs RF - 0h	Downregulated	RBP1	-17.2148339450327	0.00330218373457089	U_42_AMRF_0_vs_U_42_RF_0_downregulated.csv
Direct comparison of interventions and timepoints	AMRF vs RF - 0h	Downregulated	VSIR	-16.3872820539389	0.000269070943933113	U_42_AMRF_0_vs_U_42_RF_0_downregulated.csv
Direct comparison of interventions and timepoints	AMRF vs RF - 24h	Upregulated	ADIRF	16.5856200836358	0.000443675635661761	U_42_AMRF_24_vs_U_42_RF_24_upregulated.csv
Direct comparison of interventions and timepoints	AMRF vs RF - 24h	Upregulated	GPX2	18.1447756655231	5.8932843181821e-16	U_42_AMRF_24_vs_U_42_RF_24_upregulated.csv
Direct comparison of interventions and timepoints	AMRF vs RF - 24h	Upregulated	KRT19	16.4995547156696	8.50549566146874e-05	U_42_AMRF_24_vs_U_42_RF_24_upregulated.csv
Direct comparison of interventions and timepoints	AMRF vs RF - 24h	Downregulated	MEGF10	-8.19133505871872	0.0163147867950302	U_42_AMRF_24_vs_U_42_RF_24_downregulated.csv
Direct comparison of interventions and timepoints	AMRF vs RF - 24h	Downregulated	RBP1	-17.5289277059201	0.00221575252790166	U_42_AMRF_24_vs_U_42_RF_24_downregulated.csv
Direct comparison of interventions and timepoints	AMRF vs RF - 24h	Downregulated	SPINT1	-16.2256408280238	1.97719127676836e-05	U_42_AMRF_24_vs_U_42_RF_24_downregulated.csv
Direct comparison of interventions and timepoints	AMRF vs RF - 24h	Downregulated	SPNS3	-18.6754177988669	4.67741709408107e-10	U_42_AMRF_24_vs_U_42_RF_24_downregulated.csv
Direct comparison of interventions and timepoints	AMRF+RT 24h vs 0h	Upregulated	A2ML1	6.96071417053064	0.0083469811127551	U_42_AMRFRT_24_vs_U_42_AMRFRT_0_upregulated.csv
Direct comparison of interventions and timepoints	AMRF+RT 24h vs 0h	Upregulated	ABCA12	1.78166873321183	0.027103315608204	U_42_AMRFRT_24_vs_U_42_AMRFRT_0_upregulated.csv
Direct comparison of interventions and timepoints	AMRF+RT 24h vs 0h	Downregulated	ABCA6	-1.6794762337901	0.0289709835144177	U_42_AMRFRT_24_vs_U_42_AMRFRT_0_downregulated.csv
Direct comparison of interventions and timepoints	AMRF+RT 24h vs 0h	Upregulated	ABCB1	5.36146919992185	0.0008811623579466	U_42_AMRFRT_24_vs_U_42_AMRFRT_0_upregulated.csv
Direct comparison of interventions and timepoints	AMRF+RT 24h vs 0h	Upregulated	ABCC12	2.53788952090462	0.048314965951316	U_42_AMRFRT_24_vs_U_42_AMRFRT_0_upregulated.csv
Direct comparison of interventions and timepoints	AMRF+RT 24h vs 0h	Upregulated	ABCC9	1.69518574012517	0.00094214740848024	U_42_AMRFRT_24_vs_U_42_AMRFRT_0_upregulated.csv
Direct comparison of interventions and timepoints	AMRF+RT 24h vs 0h	Upregulated	ABL2	1.84995091167256	0.00313927282878905	U_42_AMRFRT_24_vs_U_42_AMRFRT_0_upregulated.csv
Direct comparison of interventions and timepoints	AMRF+RT 24h vs 0h	Downregulated	ACAT2	-1.7341816973526	0.00280551354262062	U_42_AMRFRT_24_vs_U_42_AMRFRT_0_downregulated.csv
Direct comparison of interventions and timepoints	AMRF+RT 24h vs 0h	Downregulated	ACSM3	-1.8348922506989	0.0167602036225811	U_42_AMRFRT_24_vs_U_42_AMRFRT_0_downregulated.csv
Direct comparison of interventions and timepoints	AMRF+RT 24h vs 0h	Upregulated	ACTG1P24	4.40444040346002	0.0471966304956188	U_42_AMRFRT_24_vs_U_42_AMRFRT_0_upregulated.csv
Direct comparison of interventions and timepoints	AMRF+RT 24h vs 0h	Upregulated	ADAM19	1.50485022373777	0.0481226209576529	U_42_AMRFRT_24_vs_U_42_AMRFRT_0_upregulated.csv
Direct comparison of interventions and timepoints	AMRF+RT 24h vs 0h	Upregulated	ADAM20	2.26760849977438	0.0226758022745082	U_42_AMRFRT_24_vs_U_42_AMRFRT_0_upregulated.csv
Direct comparison of interventions and timepoints	AMRF+RT 24h vs 0h	Upregulated	ADAMTS6	1.792114669748	0.00969622172938372	U_42_AMRFRT_24_vs_U_42_AMRFRT_0_upregulated.csv
Direct comparison of interventions and timepoints	AMRF+RT 24h vs 0h	Upregulated	ADGRF3	1.87860762580276	0.028923671519815	U_42_AMRFRT_24_vs_U_42_AMRFRT_0_upregulated.csv
Direct comparison of interventions and timepoints	AMRF+RT 24h vs 0h	Upregulated	ADGRG1	1.50417891512849	0.0360394541259819	U_42_AMRFRT_24_vs_U_42_AMRFRT_0_upregulated.csv
Direct comparison of interventions and timepoints	AMRF+RT 24h vs 0h	Upregulated	ADGRG6	4.50462723976565	0.00750014816150979	U_42_AMRFRT_24_vs_U_42_AMRFRT_0_upregulated.csv
Direct comparison of interventions and timepoints	AMRF+RT 24h vs 0h	Upregulated	ADPRH	5.85457356311997	0.0102763296121711	U_42_AMRFRT_24_vs_U_42_AMRFRT_0_upregulated.csv
Direct comparison of interventions and timepoints	AMRF+RT 24h vs 0h	Upregulated	ADPRHL1	1.71128721428489	0.0448840380573703	U_42_AMRFRT_24_vs_U_42_AMRFRT_0_upregulated.csv
Direct comparison of interventions and timepoints	AMRF+RT 24h vs 0h	Upregulated	AEBP1	4.15623736699964	0.0387919878002893	U_42_AMRFRT_24_vs_U_42_AMRFRT_0_upregulated.csv
Direct comparison of interventions and timepoints	AMRF+RT 24h vs 0h	Upregulated	AFM	5.32290751890981	0.0161223895795516	U_42_AMRFRT_24_vs_U_42_AMRFRT_0_upregulated.csv
Direct comparison of interventions and timepoints	AMRF+RT 24h vs 0h	Upregulated	AFP	2.10565567757098	0.000248603043374691	U_42_AMRFRT_24_vs_U_42_AMRFRT_0_upregulated.csv
Direct comparison of interventions and timepoints	AMRF+RT 24h vs 0h	Downregulated	AGAP2	-1.72239393613793	0.0233526347599213	U_42_AMRFRT_24_vs_U_42_AMRFRT_0_downregulated.csv
Direct comparison of interventions and timepoints	AMRF+RT 24h vs 0h	Downregulated	AGMO	-2.10134873462328	4.69076963173539e-06	U_42_AMRFRT_24_vs_U_42_AMRFRT_0_downregulated.csv
Direct comparison of interventions and timepoints	AMRF+RT 24h vs 0h	Downregulated	AGRN	-1.58079482205564	0.000340326358670088	U_42_AMRFRT_24_vs_U_42_AMRFRT_0_downregulated.csv
Direct comparison of interventions and timepoints	AMRF+RT 24h vs 0h	Upregulated	AK3P3	2.05054917256634	0.044459109352439	U_42_AMRFRT_24_vs_U_42_AMRFRT_0_upregulated.csv
Direct comparison of interventions and timepoints	AMRF+RT 24h vs 0h	Upregulated	AKAP12	2.42920082068446	0.000182656055911501	U_42_AMRFRT_24_vs_U_42_AMRFRT_0_upregulated.csv
Direct comparison of interventions and timepoints	AMRF+RT 24h vs 0h	Downregulated	AKR1C3	-1.89627983507085	0.029246674701902	U_42_AMRFRT_24_vs_U_42_AMRFRT_0_downregulated.csv
Direct comparison of interventions and timepoints	AMRF+RT 24h vs 0h	Upregulated	AKR1D1	5.56104343558286	0.00313509612368113	U_42_AMRFRT_24_vs_U_42_AMRFRT_0_upregulated.csv
Direct comparison of interventions and timepoints	AMRF+RT 24h vs 0h	Downregulated	ALDH1L1	-1.90624652294855	0.0251492406927923	U_42_AMRFRT_24_vs_U_42_AMRFRT_0_downregulated.csv
Direct comparison of interventions and timepoints	AMRF+RT 24h vs 0h	Upregulated	ALOXE3	3.6552893112384	0.00588582616168758	U_42_AMRFRT_24_vs_U_42_AMRFRT_0_upregulated.csv
Direct comparison of interventions and timepoints	AMRF+RT 24h vs 0h	Upregulated	ALS2CL	2.65128222212224	0.025523168771196	U_42_AMRFRT_24_vs_U_42_AMRFRT_0_upregulated.csv
Direct comparison of interventions and timepoints	AMRF+RT 24h vs 0h	Upregulated	AMIGO1	1.55845613323162	0.0281581923993504	U_42_AMRFRT_24_vs_U_42_AMRFRT_0_upregulated.csv
Direct comparison of interventions and timepoints	AMRF+RT 24h vs 0h	Upregulated	AMIGO2	3.16377817931582	0.0126926292171986	U_42_AMRFRT_24_vs_U_42_AMRFRT_0_upregulated.csv
Direct comparison of interventions and timepoints	AMRF+RT 24h vs 0h	Upregulated	AMTN	3.02224420222951	0.00157295597453541	U_42_AMRFRT_24_vs_U_42_AMRFRT_0_upregulated.csv
Direct comparison of interventions and timepoints	AMRF+RT 24h vs 0h	Downregulated	ANG	-1.73936395347097	0.0441869963764676	U_42_AMRFRT_24_vs_U_42_AMRFRT_0_downregulated.csv
Direct comparison of interventions and timepoints	AMRF+RT 24h vs 0h	Downregulated	ANGPTL2	-1.65236093858107	0.0118496987242685	U_42_AMRFRT_24_vs_U_42_AMRFRT_0_downregulated.csv
Direct comparison of interventions and timepoints	AMRF+RT 24h vs 0h	Upregulated	ANGPTL4	1.94847008271453	0.0035048188750198	U_42_AMRFRT_24_vs_U_42_AMRFRT_0_upregulated.csv
Direct comparison of interventions and timepoints	AMRF+RT 24h vs 0h	Upregulated	ANKRD1	5.02620337747358	0.00129079106488561	U_42_AMRFRT_24_vs_U_42_AMRFRT_0_upregulated.csv
Direct comparison of interventions and timepoints	AMRF+RT 24h vs 0h	Upregulated	ANKRD30B	2.35054817094837	0.00786106424934823	U_42_AMRFRT_24_vs_U_42_AMRFRT_0_upregulated.csv
Direct comparison of interventions and timepoints	AMRF+RT 24h vs 0h	Upregulated	ANKUB1	4.84689576856397	0.0217360074307596	U_42_AMRFRT_24_vs_U_42_AMRFRT_0_upregulated.csv
Direct comparison of interventions and timepoints	AMRF+RT 24h vs 0h	Upregulated	ANXA10	4.87510575643448	0.0209333036421482	U_42_AMRFRT_24_vs_U_42_AMRFRT_0_upregulated.csv
Direct comparison of interventions and timepoints	AMRF+RT 24h vs 0h	Upregulated	AOX2P	5.26343585920785	0.0202638788407416	U_42_AMRFRT_24_vs_U_42_AMRFRT_0_upregulated.csv
Direct comparison of interventions and timepoints	AMRF+RT 24h vs 0h	Upregulated	AP3B2	3.47997814776518	0.0072513893403664	U_42_AMRFRT_24_vs_U_42_AMRFRT_0_upregulated.csv
Direct comparison of interventions and timepoints	AMRF+RT 24h vs 0h	Upregulated	APBA2	2.16512892431923	0.0251705638043291	U_42_AMRFRT_24_vs_U_42_AMRFRT_0_upregulated.csv
Direct comparison of interventions and timepoints	AMRF+RT 24h vs 0h	Downregulated	APC2	-1.5648025147558	4.32754678668139e-06	U_42_AMRFRT_24_vs_U_42_AMRFRT_0_downregulated.csv
Direct comparison of interventions and timepoints	AMRF+RT 24h vs 0h	Downregulated	APOL1	-1.51415804693321	0.0125815595700107	U_42_AMRFRT_24_vs_U_42_AMRFRT_0_downregulated.csv
Direct comparison of interventions and timepoints	AMRF+RT 24h vs 0h	Upregulated	ARHGAP29-AS1	2.53017560500444	0.0489946280724762	U_42_AMRFRT_24_vs_U_42_AMRFRT_0_upregulated.csv
Direct comparison of interventions and timepoints	AMRF+RT 24h vs 0h	Upregulated	ARID5B	1.52051393238332	0.0242786888723386	U_42_AMRFRT_24_vs_U_42_AMRFRT_0_upregulated.csv
Direct comparison of interventions and timepoints	AMRF+RT 24h vs 0h	Upregulated	ARL14	4.49367981378883	0.0049114291094582	U_42_AMRFRT_24_vs_U_42_AMRFRT_0_upregulated.csv
Direct comparison of interventions and timepoints	AMRF+RT 24h vs 0h	Upregulated	ARL14EPL	3.17371400708207	0.0361754833379293	U_42_AMRFRT_24_vs_U_42_AMRFRT_0_upregulated.csv
Direct comparison of interventions and timepoints	AMRF+RT 24h vs 0h	Upregulated	ASB2	4.22681222851128	0.00310515173335599	U_42_AMRFRT_24_vs_U_42_AMRFRT_0_upregulated.csv
Direct comparison of interventions and timepoints	AMRF+RT 24h vs 0h	Upregulated	ASB5	5.21040447595648	1.08339265810579e-05	U_42_AMRFRT_24_vs_U_42_AMRFRT_0_upregulated.csv
Direct comparison of interventions and timepoints	AMRF+RT 24h vs 0h	Downregulated	ASS1	-2.31862400749495	0.00854086855194256	U_42_AMRFRT_24_vs_U_42_AMRFRT_0_downregulated.csv
Direct comparison of interventions and timepoints	AMRF+RT 24h vs 0h	Upregulated	ATP6V0A4	4.10434104048695	0.0023287011509006	U_42_AMRFRT_24_vs_U_42_AMRFRT_0_upregulated.csv
Direct comparison of interventions and timepoints	AMRF+RT 24h vs 0h	Upregulated	B4GALNT2	4.28033603121424	0.0226335945664121	U_42_AMRFRT_24_vs_U_42_AMRFRT_0_upregulated.csv
Direct comparison of interventions and timepoints	AMRF+RT 24h vs 0h	Downregulated	B4GALNT4	-1.5077007272863	0.00953160833758457	U_42_AMRFRT_24_vs_U_42_AMRFRT_0_downregulated.csv
Direct comparison of interventions and timepoints	AMRF+RT 24h vs 0h	Downregulated	B4GAT1	-1.50347408660629	6.21038816760103e-05	U_42_AMRFRT_24_vs_U_42_AMRFRT_0_downregulated.csv
Direct comparison of interventions and timepoints	AMRF+RT 24h vs 0h	Upregulated	BCL11B	2.56175517604756	0.0204216611933375	U_42_AMRFRT_24_vs_U_42_AMRFRT_0_upregulated.csv
Direct comparison of interventions and timepoints	AMRF+RT 24h vs 0h	Upregulated	BCL7A	1.61591360491234	0.000153221458173634	U_42_AMRFRT_24_vs_U_42_AMRFRT_0_upregulated.csv
Direct comparison of interventions and timepoints	AMRF+RT 24h vs 0h	Upregulated	BEST3	2.32957147029177	0.00454064500311629	U_42_AMRFRT_24_vs_U_42_AMRFRT_0_upregulated.csv
Direct comparison of interventions and timepoints	AMRF+RT 24h vs 0h	Upregulated	BIRC2	1.76339689085701	2.95612167129236e-05	U_42_AMRFRT_24_vs_U_42_AMRFRT_0_upregulated.csv
Direct comparison of interventions and timepoints	AMRF+RT 24h vs 0h	Upregulated	BLID	2.79817774542163	0.0212164521919851	U_42_AMRFRT_24_vs_U_42_AMRFRT_0_upregulated.csv
Direct comparison of interventions and timepoints	AMRF+RT 24h vs 0h	Upregulated	BMP2	2.2541714756696	0.0448073865898025	U_42_AMRFRT_24_vs_U_42_AMRFRT_0_upregulated.csv
Direct comparison of interventions and timepoints	AMRF+RT 24h vs 0h	Downregulated	BTD	-1.55943093040169	0.00100289972448543	U_42_AMRFRT_24_vs_U_42_AMRFRT_0_downregulated.csv
Direct comparison of interventions and timepoints	AMRF+RT 24h vs 0h	Upregulated	BTN1A1	4.04266600312898	0.034507047280753	U_42_AMRFRT_24_vs_U_42_AMRFRT_0_upregulated.csv
Direct comparison of interventions and timepoints	AMRF+RT 24h vs 0h	Upregulated	BZW1-AS1	2.25613419397497	0.0219177480393734	U_42_AMRFRT_24_vs_U_42_AMRFRT_0_upregulated.csv
Direct comparison of interventions and timepoints	AMRF+RT 24h vs 0h	Upregulated	C11orf97	6.2668059312621	0.0318346916039929	U_42_AMRFRT_24_vs_U_42_AMRFRT_0_upregulated.csv
Direct comparison of interventions and timepoints	AMRF+RT 24h vs 0h	Upregulated	C12orf75-AS1	1.73943409920472	0.00792261158183115	U_42_AMRFRT_24_vs_U_42_AMRFRT_0_upregulated.csv
Direct comparison of interventions and timepoints	AMRF+RT 24h vs 0h	Downregulated	C5AR2	-2.09770728052423	0.0449955939117942	U_42_AMRFRT_24_vs_U_42_AMRFRT_0_downregulated.csv
Direct comparison of interventions and timepoints	AMRF+RT 24h vs 0h	Upregulated	C5orf46	4.13571713235448	0.015717405528477	U_42_AMRFRT_24_vs_U_42_AMRFRT_0_upregulated.csv
Direct comparison of interventions and timepoints	AMRF+RT 24h vs 0h	Upregulated	C6orf132	3.21795427624589	0.00129522372778144	U_42_AMRFRT_24_vs_U_42_AMRFRT_0_upregulated.csv
Direct comparison of interventions and timepoints	AMRF+RT 24h vs 0h	Upregulated	C9	3.14500096902937	0.0340242876768302	U_42_AMRFRT_24_vs_U_42_AMRFRT_0_upregulated.csv
Direct comparison of interventions and timepoints	AMRF+RT 24h vs 0h	Downregulated	CABCOCO1	-1.76228724577455	0.0246493240013558	U_42_AMRFRT_24_vs_U_42_AMRFRT_0_downregulated.csv
Direct comparison of interventions and timepoints	AMRF+RT 24h vs 0h	Upregulated	CACNA1H	5.91323346631788	0.0235642637144321	U_42_AMRFRT_24_vs_U_42_AMRFRT_0_upregulated.csv
Direct comparison of interventions and timepoints	AMRF+RT 24h vs 0h	Upregulated	CAGE1	2.4607820433126	0.0368852602590911	U_42_AMRFRT_24_vs_U_42_AMRFRT_0_upregulated.csv
Direct comparison of interventions and timepoints	AMRF+RT 24h vs 0h	Upregulated	CALN1	3.35275116477607	0.0173899885956223	U_42_AMRFRT_24_vs_U_42_AMRFRT_0_upregulated.csv
Direct comparison of interventions and timepoints	AMRF+RT 24h vs 0h	Upregulated	CAP2P1	3.74164047404822	0.0347415595953689	U_42_AMRFRT_24_vs_U_42_AMRFRT_0_upregulated.csv
Direct comparison of interventions and timepoints	AMRF+RT 24h vs 0h	Upregulated	CARD11	5.5980896762283	0.0212639857720559	U_42_AMRFRT_24_vs_U_42_AMRFRT_0_upregulated.csv
Direct comparison of interventions and timepoints	AMRF+RT 24h vs 0h	Upregulated	CARMIL2	1.56324411762863	0.00808938386782665	U_42_AMRFRT_24_vs_U_42_AMRFRT_0_upregulated.csv
Direct comparison of interventions and timepoints	AMRF+RT 24h vs 0h	Upregulated	CASC11	4.1074664820809	0.0144952748955154	U_42_AMRFRT_24_vs_U_42_AMRFRT_0_upregulated.csv
Direct comparison of interventions and timepoints	AMRF+RT 24h vs 0h	Upregulated	CASC8	2.15602208788247	0.0409962246564062	U_42_AMRFRT_24_vs_U_42_AMRFRT_0_upregulated.csv
Direct comparison of interventions and timepoints	AMRF+RT 24h vs 0h	Downregulated	CAVIN2	-1.69467901365738	0.0448341533893858	U_42_AMRFRT_24_vs_U_42_AMRFRT_0_downregulated.csv
Direct comparison of interventions and timepoints	AMRF+RT 24h vs 0h	Upregulated	CCDC13-AS2	4.12229113644448	0.048761096504472	U_42_AMRFRT_24_vs_U_42_AMRFRT_0_upregulated.csv
Direct comparison of interventions and timepoints	AMRF+RT 24h vs 0h	Upregulated	CCDC183-AS1	2.24841054557024	0.00297120256100904	U_42_AMRFRT_24_vs_U_42_AMRFRT_0_upregulated.csv
Direct comparison of interventions and timepoints	AMRF+RT 24h vs 0h	Upregulated	CCL24	4.11518252778923	0.0163928422177242	U_42_AMRFRT_24_vs_U_42_AMRFRT_0_upregulated.csv
Direct comparison of interventions and timepoints	AMRF+RT 24h vs 0h	Upregulated	CCL26	2.33609568742954	0.000168567623153661	U_42_AMRFRT_24_vs_U_42_AMRFRT_0_upregulated.csv
Direct comparison of interventions and timepoints	AMRF+RT 24h vs 0h	Downregulated	CCN4	-2.37313225873233	0.00313509612368113	U_42_AMRFRT_24_vs_U_42_AMRFRT_0_downregulated.csv
Direct comparison of interventions and timepoints	AMRF+RT 24h vs 0h	Downregulated	CCR1	-1.8455741323438	0.0383207685027084	U_42_AMRFRT_24_vs_U_42_AMRFRT_0_downregulated.csv
Direct comparison of interventions and timepoints	AMRF+RT 24h vs 0h	Upregulated	CCR4	4.81287772517125	0.0287976479772085	U_42_AMRFRT_24_vs_U_42_AMRFRT_0_upregulated.csv
Direct comparison of interventions and timepoints	AMRF+RT 24h vs 0h	Upregulated	CD226	2.10022579326468	0.00671640307121805	U_42_AMRFRT_24_vs_U_42_AMRFRT_0_upregulated.csv
Direct comparison of interventions and timepoints	AMRF+RT 24h vs 0h	Upregulated	CD300C	3.03520574619155	0.00585258805301126	U_42_AMRFRT_24_vs_U_42_AMRFRT_0_upregulated.csv
Direct comparison of interventions and timepoints	AMRF+RT 24h vs 0h	Upregulated	CD300LB	5.7572161845304	0.00357019569534607	U_42_AMRFRT_24_vs_U_42_AMRFRT_0_upregulated.csv
Direct comparison of interventions and timepoints	AMRF+RT 24h vs 0h	Upregulated	CDA	2.50846804223683	0.000106674345627106	U_42_AMRFRT_24_vs_U_42_AMRFRT_0_upregulated.csv
Direct comparison of interventions and timepoints	AMRF+RT 24h vs 0h	Upregulated	CDK6	1.54527202369346	1.99668950845971e-05	U_42_AMRFRT_24_vs_U_42_AMRFRT_0_upregulated.csv
Direct comparison of interventions and timepoints	AMRF+RT 24h vs 0h	Upregulated	CEBPB-AS1	2.28657336884044	0.00379667322902821	U_42_AMRFRT_24_vs_U_42_AMRFRT_0_upregulated.csv
Direct comparison of interventions and timepoints	AMRF+RT 24h vs 0h	Upregulated	CETP	3.49021232267359	0.0492502481774771	U_42_AMRFRT_24_vs_U_42_AMRFRT_0_upregulated.csv
Direct comparison of interventions and timepoints	AMRF+RT 24h vs 0h	Upregulated	CFAP20DC	2.6401063996628	0.00408367024379651	U_42_AMRFRT_24_vs_U_42_AMRFRT_0_upregulated.csv
Direct comparison of interventions and timepoints	AMRF+RT 24h vs 0h	Upregulated	CFAP58	1.69838820666481	0.00274616165511117	U_42_AMRFRT_24_vs_U_42_AMRFRT_0_upregulated.csv
Direct comparison of interventions and timepoints	AMRF+RT 24h vs 0h	Upregulated	CFLAR-AS1	3.96126691316941	0.000513005251300252	U_42_AMRFRT_24_vs_U_42_AMRFRT_0_upregulated.csv
Direct comparison of interventions and timepoints	AMRF+RT 24h vs 0h	Upregulated	CGB5	6.06542440007331	0.00677581655914262	U_42_AMRFRT_24_vs_U_42_AMRFRT_0_upregulated.csv
Direct comparison of interventions and timepoints	AMRF+RT 24h vs 0h	Upregulated	CGB8	5.51105358130821	0.0016470300641123	U_42_AMRFRT_24_vs_U_42_AMRFRT_0_upregulated.csv
Direct comparison of interventions and timepoints	AMRF+RT 24h vs 0h	Upregulated	CHRM1	5.12982310508202	0.0476743038533351	U_42_AMRFRT_24_vs_U_42_AMRFRT_0_upregulated.csv
Direct comparison of interventions and timepoints	AMRF+RT 24h vs 0h	Upregulated	CHRNA3	5.51618912871418	0.00574892334258864	U_42_AMRFRT_24_vs_U_42_AMRFRT_0_upregulated.csv
Direct comparison of interventions and timepoints	AMRF+RT 24h vs 0h	Upregulated	CHST13	4.03323712802051	0.0103084396410872	U_42_AMRFRT_24_vs_U_42_AMRFRT_0_upregulated.csv
Direct comparison of interventions and timepoints	AMRF+RT 24h vs 0h	Downregulated	CKB	-1.53747102728227	0.000518567045801186	U_42_AMRFRT_24_vs_U_42_AMRFRT_0_downregulated.csv
Direct comparison of interventions and timepoints	AMRF+RT 24h vs 0h	Upregulated	CLEC5A	5.34172347659049	0.00486047090032415	U_42_AMRFRT_24_vs_U_42_AMRFRT_0_upregulated.csv
Direct comparison of interventions and timepoints	AMRF+RT 24h vs 0h	Upregulated	CLIC3	5.75895054533279	0.00908267308914157	U_42_AMRFRT_24_vs_U_42_AMRFRT_0_upregulated.csv
Direct comparison of interventions and timepoints	AMRF+RT 24h vs 0h	Upregulated	COL15A1	2.77909589922197	0.0007746707200628	U_42_AMRFRT_24_vs_U_42_AMRFRT_0_upregulated.csv
Direct comparison of interventions and timepoints	AMRF+RT 24h vs 0h	Upregulated	COL17A1	1.91102248088107	0.000362013000781009	U_42_AMRFRT_24_vs_U_42_AMRFRT_0_upregulated.csv
Direct comparison of interventions and timepoints	AMRF+RT 24h vs 0h	Downregulated	COL1A1	-1.5050853587319	0.00467166150950796	U_42_AMRFRT_24_vs_U_42_AMRFRT_0_downregulated.csv
Direct comparison of interventions and timepoints	AMRF+RT 24h vs 0h	Downregulated	COL1A2	-2.17010038370877	0.000722907553455255	U_42_AMRFRT_24_vs_U_42_AMRFRT_0_downregulated.csv
Direct comparison of interventions and timepoints	AMRF+RT 24h vs 0h	Upregulated	COL26A1	4.60071362049089	0.00299157971534769	U_42_AMRFRT_24_vs_U_42_AMRFRT_0_upregulated.csv
Direct comparison of interventions and timepoints	AMRF+RT 24h vs 0h	Downregulated	COL5A1	-1.59341053369637	0.00115895674583302	U_42_AMRFRT_24_vs_U_42_AMRFRT_0_downregulated.csv
Direct comparison of interventions and timepoints	AMRF+RT 24h vs 0h	Downregulated	COL5A2	-1.61319524105142	0.00273160664283417	U_42_AMRFRT_24_vs_U_42_AMRFRT_0_downregulated.csv
Direct comparison of interventions and timepoints	AMRF+RT 24h vs 0h	Upregulated	CP	2.97269149705611	0.0146339823595377	U_42_AMRFRT_24_vs_U_42_AMRFRT_0_upregulated.csv
Direct comparison of interventions and timepoints	AMRF+RT 24h vs 0h	Upregulated	CPEB3	1.73746619244901	0.00545306308889187	U_42_AMRFRT_24_vs_U_42_AMRFRT_0_upregulated.csv
Direct comparison of interventions and timepoints	AMRF+RT 24h vs 0h	Upregulated	CPNE6	5.0753221884286	0.0446337027615868	U_42_AMRFRT_24_vs_U_42_AMRFRT_0_upregulated.csv
Direct comparison of interventions and timepoints	AMRF+RT 24h vs 0h	Upregulated	CRYAB	1.61994899943596	0.000602625622543793	U_42_AMRFRT_24_vs_U_42_AMRFRT_0_upregulated.csv
Direct comparison of interventions and timepoints	AMRF+RT 24h vs 0h	Upregulated	CRYBA2	2.91205849992178	0.00295568066283599	U_42_AMRFRT_24_vs_U_42_AMRFRT_0_upregulated.csv
Direct comparison of interventions and timepoints	AMRF+RT 24h vs 0h	Upregulated	CRYM	2.61474281051553	0.0111355814287599	U_42_AMRFRT_24_vs_U_42_AMRFRT_0_upregulated.csv
Direct comparison of interventions and timepoints	AMRF+RT 24h vs 0h	Upregulated	CSF2RB	3.77620824650534	0.0233674121061969	U_42_AMRFRT_24_vs_U_42_AMRFRT_0_upregulated.csv
Direct comparison of interventions and timepoints	AMRF+RT 24h vs 0h	Downregulated	CSMD3	-1.51768746364113	0.0354294908867206	U_42_AMRFRT_24_vs_U_42_AMRFRT_0_downregulated.csv
Direct comparison of interventions and timepoints	AMRF+RT 24h vs 0h	Downregulated	CSPG4	-1.53174953056974	0.000106520918206561	U_42_AMRFRT_24_vs_U_42_AMRFRT_0_downregulated.csv
Direct comparison of interventions and timepoints	AMRF+RT 24h vs 0h	Upregulated	CT69	4.13660878252149	0.00252060892276752	U_42_AMRFRT_24_vs_U_42_AMRFRT_0_upregulated.csv
Direct comparison of interventions and timepoints	AMRF+RT 24h vs 0h	Upregulated	CTAGE1	4.43932982817286	0.0201053602295865	U_42_AMRFRT_24_vs_U_42_AMRFRT_0_upregulated.csv
Direct comparison of interventions and timepoints	AMRF+RT 24h vs 0h	Upregulated	CTDP1-DT	3.36492368588398	0.0160792904475118	U_42_AMRFRT_24_vs_U_42_AMRFRT_0_upregulated.csv
Direct comparison of interventions and timepoints	AMRF+RT 24h vs 0h	Upregulated	CYLD-AS1	2.1308119949317	0.0232814547786199	U_42_AMRFRT_24_vs_U_42_AMRFRT_0_upregulated.csv
Direct comparison of interventions and timepoints	AMRF+RT 24h vs 0h	Upregulated	CYP4F11	4.83971024654037	0.000158614271630258	U_42_AMRFRT_24_vs_U_42_AMRFRT_0_upregulated.csv
Direct comparison of interventions and timepoints	AMRF+RT 24h vs 0h	Upregulated	CYP4F26P	4.73293920691756	0.0361770173895126	U_42_AMRFRT_24_vs_U_42_AMRFRT_0_upregulated.csv
Direct comparison of interventions and timepoints	AMRF+RT 24h vs 0h	Upregulated	CYTOR	1.58708585795771	0.000135070745267009	U_42_AMRFRT_24_vs_U_42_AMRFRT_0_upregulated.csv
Direct comparison of interventions and timepoints	AMRF+RT 24h vs 0h	Upregulated	DAW1	4.02412168853775	0.000465101011947446	U_42_AMRFRT_24_vs_U_42_AMRFRT_0_upregulated.csv
Direct comparison of interventions and timepoints	AMRF+RT 24h vs 0h	Downregulated	DBP	-1.93842183993321	0.00853598594458567	U_42_AMRFRT_24_vs_U_42_AMRFRT_0_downregulated.csv
Direct comparison of interventions and timepoints	AMRF+RT 24h vs 0h	Upregulated	DCAF4L1	2.17492640091493	0.0370903745459707	U_42_AMRFRT_24_vs_U_42_AMRFRT_0_upregulated.csv
Direct comparison of interventions and timepoints	AMRF+RT 24h vs 0h	Upregulated	DCAF8-DT	5.06924720107927	0.00358305745235724	U_42_AMRFRT_24_vs_U_42_AMRFRT_0_upregulated.csv
Direct comparison of interventions and timepoints	AMRF+RT 24h vs 0h	Upregulated	DDX19A-DT	1.65200374838786	0.029246674701902	U_42_AMRFRT_24_vs_U_42_AMRFRT_0_upregulated.csv
Direct comparison of interventions and timepoints	AMRF+RT 24h vs 0h	Downregulated	DENND2A	-1.71850289455139	0.00266948388935614	U_42_AMRFRT_24_vs_U_42_AMRFRT_0_downregulated.csv
Direct comparison of interventions and timepoints	AMRF+RT 24h vs 0h	Upregulated	DGKB	2.1914355080864	0.0228417478411948	U_42_AMRFRT_24_vs_U_42_AMRFRT_0_upregulated.csv
Direct comparison of interventions and timepoints	AMRF+RT 24h vs 0h	Downregulated	DHCR7	-2.05374370201909	0.00219573703691517	U_42_AMRFRT_24_vs_U_42_AMRFRT_0_downregulated.csv
Direct comparison of interventions and timepoints	AMRF+RT 24h vs 0h	Upregulated	DHRS2	3.76673383000838	0.00123686857651309	U_42_AMRFRT_24_vs_U_42_AMRFRT_0_upregulated.csv
Direct comparison of interventions and timepoints	AMRF+RT 24h vs 0h	Upregulated	DIAPH2-AS1	3.49455778348513	0.0481226209576529	U_42_AMRFRT_24_vs_U_42_AMRFRT_0_upregulated.csv
Direct comparison of interventions and timepoints	AMRF+RT 24h vs 0h	Upregulated	DIAPH3-AS1	4.18398039642838	0.0474770743185044	U_42_AMRFRT_24_vs_U_42_AMRFRT_0_upregulated.csv
Direct comparison of interventions and timepoints	AMRF+RT 24h vs 0h	Upregulated	DLGAP2	6.51252932150447	0.0191802052052836	U_42_AMRFRT_24_vs_U_42_AMRFRT_0_upregulated.csv
Direct comparison of interventions and timepoints	AMRF+RT 24h vs 0h	Upregulated	DMRT1	4.77060125635124	0.00508740355465774	U_42_AMRFRT_24_vs_U_42_AMRFRT_0_upregulated.csv
Direct comparison of interventions and timepoints	AMRF+RT 24h vs 0h	Upregulated	DNAH10	1.51692453110697	0.0266278196133046	U_42_AMRFRT_24_vs_U_42_AMRFRT_0_upregulated.csv
Direct comparison of interventions and timepoints	AMRF+RT 24h vs 0h	Upregulated	DNAH12	3.05430503769657	0.0199833719332932	U_42_AMRFRT_24_vs_U_42_AMRFRT_0_upregulated.csv
Direct comparison of interventions and timepoints	AMRF+RT 24h vs 0h	Upregulated	DNAH17	4.6902024281614	0.000385961839993686	U_42_AMRFRT_24_vs_U_42_AMRFRT_0_upregulated.csv
Direct comparison of interventions and timepoints	AMRF+RT 24h vs 0h	Upregulated	DNAH3	4.17121116042599	0.0265794810024617	U_42_AMRFRT_24_vs_U_42_AMRFRT_0_upregulated.csv
Direct comparison of interventions and timepoints	AMRF+RT 24h vs 0h	Upregulated	DNAI2	7.22596219929415	0.0146309602228324	U_42_AMRFRT_24_vs_U_42_AMRFRT_0_upregulated.csv
Direct comparison of interventions and timepoints	AMRF+RT 24h vs 0h	Upregulated	DNAJA4	5.80358433454526	0.00871307535847473	U_42_AMRFRT_24_vs_U_42_AMRFRT_0_upregulated.csv
Direct comparison of interventions and timepoints	AMRF+RT 24h vs 0h	Upregulated	DNAJC5B	1.58564948133756	0.0317079039639948	U_42_AMRFRT_24_vs_U_42_AMRFRT_0_upregulated.csv
Direct comparison of interventions and timepoints	AMRF+RT 24h vs 0h	Upregulated	DNASE1L3	5.17864108004579	0.0327742969094986	U_42_AMRFRT_24_vs_U_42_AMRFRT_0_upregulated.csv
Direct comparison of interventions and timepoints	AMRF+RT 24h vs 0h	Upregulated	DOK7	2.75345996755177	0.04608184725706	U_42_AMRFRT_24_vs_U_42_AMRFRT_0_upregulated.csv
Direct comparison of interventions and timepoints	AMRF+RT 24h vs 0h	Upregulated	DPEP2NB	5.83357559552153	0.0127674189149866	U_42_AMRFRT_24_vs_U_42_AMRFRT_0_upregulated.csv
Direct comparison of interventions and timepoints	AMRF+RT 24h vs 0h	Upregulated	DRC7	4.78564988977914	0.0074587311744665	U_42_AMRFRT_24_vs_U_42_AMRFRT_0_upregulated.csv
Direct comparison of interventions and timepoints	AMRF+RT 24h vs 0h	Upregulated	DSG2	27.7400940307066	8.18311525197468e-09	U_42_AMRFRT_24_vs_U_42_AMRFRT_0_upregulated.csv
Direct comparison of interventions and timepoints	AMRF+RT 24h vs 0h	Upregulated	DSP	2.9672951120893	0.00339121418307719	U_42_AMRFRT_24_vs_U_42_AMRFRT_0_upregulated.csv
Direct comparison of interventions and timepoints	AMRF+RT 24h vs 0h	Upregulated	DSP-AS1	5.02917977844333	0.0181374302505	U_42_AMRFRT_24_vs_U_42_AMRFRT_0_upregulated.csv
Direct comparison of interventions and timepoints	AMRF+RT 24h vs 0h	Upregulated	DYNC1LI2-DT	2.04552765669052	0.0236344437483632	U_42_AMRFRT_24_vs_U_42_AMRFRT_0_upregulated.csv
Direct comparison of interventions and timepoints	AMRF+RT 24h vs 0h	Upregulated	DYNLT2	2.48545973722452	0.00350604198994115	U_42_AMRFRT_24_vs_U_42_AMRFRT_0_upregulated.csv
Direct comparison of interventions and timepoints	AMRF+RT 24h vs 0h	Downregulated	EBP	-1.54699694216923	0.000426177407920212	U_42_AMRFRT_24_vs_U_42_AMRFRT_0_downregulated.csv
Direct comparison of interventions and timepoints	AMRF+RT 24h vs 0h	Upregulated	EDN1	3.11551624032987	0.00557243513017471	U_42_AMRFRT_24_vs_U_42_AMRFRT_0_upregulated.csv
Direct comparison of interventions and timepoints	AMRF+RT 24h vs 0h	Upregulated	EFCAB3	5.67652829486099	0.0353950059853733	U_42_AMRFRT_24_vs_U_42_AMRFRT_0_upregulated.csv
Direct comparison of interventions and timepoints	AMRF+RT 24h vs 0h	Downregulated	EFNA4	-1.72790442945783	0.000489136954325209	U_42_AMRFRT_24_vs_U_42_AMRFRT_0_downregulated.csv
Direct comparison of interventions and timepoints	AMRF+RT 24h vs 0h	Upregulated	ELAVL3	4.31154695161746	0.00609555178116653	U_42_AMRFRT_24_vs_U_42_AMRFRT_0_upregulated.csv
Direct comparison of interventions and timepoints	AMRF+RT 24h vs 0h	Downregulated	EMILIN1	-1.74089598066654	0.000158281278477886	U_42_AMRFRT_24_vs_U_42_AMRFRT_0_downregulated.csv
Direct comparison of interventions and timepoints	AMRF+RT 24h vs 0h	Upregulated	EML5	1.87278575318954	0.0304045968693422	U_42_AMRFRT_24_vs_U_42_AMRFRT_0_upregulated.csv
Direct comparison of interventions and timepoints	AMRF+RT 24h vs 0h	Upregulated	ENAM	6.01443865409487	0.000567516802139837	U_42_AMRFRT_24_vs_U_42_AMRFRT_0_upregulated.csv
Direct comparison of interventions and timepoints	AMRF+RT 24h vs 0h	Upregulated	ENTPD2	4.97320967553834	0.00981168343063057	U_42_AMRFRT_24_vs_U_42_AMRFRT_0_upregulated.csv
Direct comparison of interventions and timepoints	AMRF+RT 24h vs 0h	Upregulated	EPHB1	2.39931511313147	0.0377878216532654	U_42_AMRFRT_24_vs_U_42_AMRFRT_0_upregulated.csv
Direct comparison of interventions and timepoints	AMRF+RT 24h vs 0h	Upregulated	EPHB6	4.03177783701298	0.0442022785788026	U_42_AMRFRT_24_vs_U_42_AMRFRT_0_upregulated.csv
Direct comparison of interventions and timepoints	AMRF+RT 24h vs 0h	Downregulated	ERG28	-1.71558131786627	0.000133226516893563	U_42_AMRFRT_24_vs_U_42_AMRFRT_0_downregulated.csv
Direct comparison of interventions and timepoints	AMRF+RT 24h vs 0h	Upregulated	ESM1	2.72319486404536	0.0156199565735853	U_42_AMRFRT_24_vs_U_42_AMRFRT_0_upregulated.csv
Direct comparison of interventions and timepoints	AMRF+RT 24h vs 0h	Upregulated	ETV3L	5.0533566156763	0.0345240095371047	U_42_AMRFRT_24_vs_U_42_AMRFRT_0_upregulated.csv
Direct comparison of interventions and timepoints	AMRF+RT 24h vs 0h	Upregulated	ETV7	3.45398934880464	0.0212164521919851	U_42_AMRFRT_24_vs_U_42_AMRFRT_0_upregulated.csv
Direct comparison of interventions and timepoints	AMRF+RT 24h vs 0h	Upregulated	EVPL	6.70986409055482	6.85974724999617e-05	U_42_AMRFRT_24_vs_U_42_AMRFRT_0_upregulated.csv
Direct comparison of interventions and timepoints	AMRF+RT 24h vs 0h	Upregulated	F10	5.81471286353353	0.0128126223298426	U_42_AMRFRT_24_vs_U_42_AMRFRT_0_upregulated.csv
Direct comparison of interventions and timepoints	AMRF+RT 24h vs 0h	Upregulated	FAM184B	5.66492848839649	0.00450516416197465	U_42_AMRFRT_24_vs_U_42_AMRFRT_0_upregulated.csv
Direct comparison of interventions and timepoints	AMRF+RT 24h vs 0h	Upregulated	FAM221A	3.74813641981147	0.00680445265018608	U_42_AMRFRT_24_vs_U_42_AMRFRT_0_upregulated.csv
Direct comparison of interventions and timepoints	AMRF+RT 24h vs 0h	Upregulated	FAM222A	1.76847245813874	0.0212639857720559	U_42_AMRFRT_24_vs_U_42_AMRFRT_0_upregulated.csv
Direct comparison of interventions and timepoints	AMRF+RT 24h vs 0h	Upregulated	FAM53A	2.65660046654858	0.00773045410638334	U_42_AMRFRT_24_vs_U_42_AMRFRT_0_upregulated.csv
Direct comparison of interventions and timepoints	AMRF+RT 24h vs 0h	Upregulated	FAM83A	3.93141467762	0.0212787174993142	U_42_AMRFRT_24_vs_U_42_AMRFRT_0_upregulated.csv
Direct comparison of interventions and timepoints	AMRF+RT 24h vs 0h	Downregulated	FASN	-1.65253535752177	0.00742086525418734	U_42_AMRFRT_24_vs_U_42_AMRFRT_0_downregulated.csv
Direct comparison of interventions and timepoints	AMRF+RT 24h vs 0h	Upregulated	FAT3	2.011902866358	0.00669783564568581	U_42_AMRFRT_24_vs_U_42_AMRFRT_0_upregulated.csv
Direct comparison of interventions and timepoints	AMRF+RT 24h vs 0h	Downregulated	FAXDC2	-1.54965811512046	0.04116774890239	U_42_AMRFRT_24_vs_U_42_AMRFRT_0_downregulated.csv
Direct comparison of interventions and timepoints	AMRF+RT 24h vs 0h	Downregulated	FBXO2	-1.72326914252339	0.0286286827756018	U_42_AMRFRT_24_vs_U_42_AMRFRT_0_downregulated.csv
Direct comparison of interventions and timepoints	AMRF+RT 24h vs 0h	Downregulated	FCRL6	-2.00086464178868	0.0310605375973777	U_42_AMRFRT_24_vs_U_42_AMRFRT_0_downregulated.csv
Direct comparison of interventions and timepoints	AMRF+RT 24h vs 0h	Upregulated	FCRLA	1.55464957367349	0.0367687171619078	U_42_AMRFRT_24_vs_U_42_AMRFRT_0_upregulated.csv
Direct comparison of interventions and timepoints	AMRF+RT 24h vs 0h	Downregulated	FDFT1	-1.829910406623	0.0103974041740075	U_42_AMRFRT_24_vs_U_42_AMRFRT_0_downregulated.csv
Direct comparison of interventions and timepoints	AMRF+RT 24h vs 0h	Downregulated	FDPS	-1.52927119960125	0.00777537667146335	U_42_AMRFRT_24_vs_U_42_AMRFRT_0_downregulated.csv
Direct comparison of interventions and timepoints	AMRF+RT 24h vs 0h	Upregulated	FES	1.98150414722966	0.0136558263719987	U_42_AMRFRT_24_vs_U_42_AMRFRT_0_upregulated.csv
Direct comparison of interventions and timepoints	AMRF+RT 24h vs 0h	Downregulated	FEZF1	-1.62635710925039	0.0385633682529585	U_42_AMRFRT_24_vs_U_42_AMRFRT_0_downregulated.csv
Direct comparison of interventions and timepoints	AMRF+RT 24h vs 0h	Upregulated	FGF2	1.60398061047869	0.00990858981308483	U_42_AMRFRT_24_vs_U_42_AMRFRT_0_upregulated.csv
Direct comparison of interventions and timepoints	AMRF+RT 24h vs 0h	Upregulated	FLACC1	1.7351156222666	0.0479681436429779	U_42_AMRFRT_24_vs_U_42_AMRFRT_0_upregulated.csv
Direct comparison of interventions and timepoints	AMRF+RT 24h vs 0h	Upregulated	FMR1NB	5.19808941619369	0.0165156827554234	U_42_AMRFRT_24_vs_U_42_AMRFRT_0_upregulated.csv
Direct comparison of interventions and timepoints	AMRF+RT 24h vs 0h	Upregulated	FNDC7	3.01239976489356	0.00780850126624656	U_42_AMRFRT_24_vs_U_42_AMRFRT_0_upregulated.csv
Direct comparison of interventions and timepoints	AMRF+RT 24h vs 0h	Upregulated	FOXO3B	1.51017650189439	0.00219573703691517	U_42_AMRFRT_24_vs_U_42_AMRFRT_0_upregulated.csv
Direct comparison of interventions and timepoints	AMRF+RT 24h vs 0h	Upregulated	FRAS1	3.59893451803292	0.000760882683351548	U_42_AMRFRT_24_vs_U_42_AMRFRT_0_upregulated.csv
Direct comparison of interventions and timepoints	AMRF+RT 24h vs 0h	Upregulated	FRMPD3	2.4354582652302	0.0215806215463956	U_42_AMRFRT_24_vs_U_42_AMRFRT_0_upregulated.csv
Direct comparison of interventions and timepoints	AMRF+RT 24h vs 0h	Upregulated	FYB1	4.3007441752484	0.00179958955697257	U_42_AMRFRT_24_vs_U_42_AMRFRT_0_upregulated.csv
Direct comparison of interventions and timepoints	AMRF+RT 24h vs 0h	Downregulated	FZD2	-1.61141439261469	0.000227464490642052	U_42_AMRFRT_24_vs_U_42_AMRFRT_0_downregulated.csv
Direct comparison of interventions and timepoints	AMRF+RT 24h vs 0h	Upregulated	G3BP1P1	2.76718118076808	0.0024963116481468	U_42_AMRFRT_24_vs_U_42_AMRFRT_0_upregulated.csv
Direct comparison of interventions and timepoints	AMRF+RT 24h vs 0h	Upregulated	GABRR2	2.90697099511854	0.0457072989016148	U_42_AMRFRT_24_vs_U_42_AMRFRT_0_upregulated.csv
Direct comparison of interventions and timepoints	AMRF+RT 24h vs 0h	Upregulated	GALNT13-AS1	3.54102743258448	0.0171514170388162	U_42_AMRFRT_24_vs_U_42_AMRFRT_0_upregulated.csv
Direct comparison of interventions and timepoints	AMRF+RT 24h vs 0h	Upregulated	GALNT3	4.01950165305925	0.0303269224610817	U_42_AMRFRT_24_vs_U_42_AMRFRT_0_upregulated.csv
Direct comparison of interventions and timepoints	AMRF+RT 24h vs 0h	Downregulated	GALNT5	-1.8157488750074	0.0152450099847167	U_42_AMRFRT_24_vs_U_42_AMRFRT_0_downregulated.csv
Direct comparison of interventions and timepoints	AMRF+RT 24h vs 0h	Upregulated	GALNT6	2.00456485153441	0.0432624102934179	U_42_AMRFRT_24_vs_U_42_AMRFRT_0_upregulated.csv
Direct comparison of interventions and timepoints	AMRF+RT 24h vs 0h	Upregulated	GALR2	2.89502533618384	0.0056544454513128	U_42_AMRFRT_24_vs_U_42_AMRFRT_0_upregulated.csv
Direct comparison of interventions and timepoints	AMRF+RT 24h vs 0h	Downregulated	GAS1	-1.51388483381585	0.0168730982535759	U_42_AMRFRT_24_vs_U_42_AMRFRT_0_downregulated.csv
Direct comparison of interventions and timepoints	AMRF+RT 24h vs 0h	Downregulated	GASK1B	-1.54124689782355	0.0118827815505474	U_42_AMRFRT_24_vs_U_42_AMRFRT_0_downregulated.csv
Direct comparison of interventions and timepoints	AMRF+RT 24h vs 0h	Upregulated	GATM	1.91207187570627	0.0472604474116651	U_42_AMRFRT_24_vs_U_42_AMRFRT_0_upregulated.csv
Direct comparison of interventions and timepoints	AMRF+RT 24h vs 0h	Downregulated	GBP2	-2.31044383087514	0.000277717863353029	U_42_AMRFRT_24_vs_U_42_AMRFRT_0_downregulated.csv
Direct comparison of interventions and timepoints	AMRF+RT 24h vs 0h	Upregulated	GCGR	4.39496327771991	0.0378489788024614	U_42_AMRFRT_24_vs_U_42_AMRFRT_0_upregulated.csv
Direct comparison of interventions and timepoints	AMRF+RT 24h vs 0h	Downregulated	GDF5	-2.17731247621797	0.0192331716574233	U_42_AMRFRT_24_vs_U_42_AMRFRT_0_downregulated.csv
Direct comparison of interventions and timepoints	AMRF+RT 24h vs 0h	Upregulated	GFOD1	1.71026177524148	1.76437947707788e-06	U_42_AMRFRT_24_vs_U_42_AMRFRT_0_upregulated.csv
Direct comparison of interventions and timepoints	AMRF+RT 24h vs 0h	Upregulated	GIPC2	2.59253915545052	0.0026581491929881	U_42_AMRFRT_24_vs_U_42_AMRFRT_0_upregulated.csv
Direct comparison of interventions and timepoints	AMRF+RT 24h vs 0h	Upregulated	GLDC	2.38384577287599	0.0013806201127291	U_42_AMRFRT_24_vs_U_42_AMRFRT_0_upregulated.csv
Direct comparison of interventions and timepoints	AMRF+RT 24h vs 0h	Upregulated	GLP2R	7.25669151110049	0.0137490947478274	U_42_AMRFRT_24_vs_U_42_AMRFRT_0_upregulated.csv
Direct comparison of interventions and timepoints	AMRF+RT 24h vs 0h	Upregulated	GPAT3	1.54863670792791	0.00199030603557872	U_42_AMRFRT_24_vs_U_42_AMRFRT_0_upregulated.csv
Direct comparison of interventions and timepoints	AMRF+RT 24h vs 0h	Upregulated	GPR17	3.15334829467099	0.0265793051467497	U_42_AMRFRT_24_vs_U_42_AMRFRT_0_upregulated.csv
Direct comparison of interventions and timepoints	AMRF+RT 24h vs 0h	Upregulated	GPR4	4.54928303362426	0.0443624404409106	U_42_AMRFRT_24_vs_U_42_AMRFRT_0_upregulated.csv
Direct comparison of interventions and timepoints	AMRF+RT 24h vs 0h	Upregulated	GPR75	2.2224507591409	0.0180922108573401	U_42_AMRFRT_24_vs_U_42_AMRFRT_0_upregulated.csv
Direct comparison of interventions and timepoints	AMRF+RT 24h vs 0h	Upregulated	GPRASP1	1.91484472600732	0.00135188862456508	U_42_AMRFRT_24_vs_U_42_AMRFRT_0_upregulated.csv
Direct comparison of interventions and timepoints	AMRF+RT 24h vs 0h	Upregulated	GREB1L	3.56469922186904	0.000604439414261645	U_42_AMRFRT_24_vs_U_42_AMRFRT_0_upregulated.csv
Direct comparison of interventions and timepoints	AMRF+RT 24h vs 0h	Downregulated	GSN	-1.81736300861996	0.000253842816372963	U_42_AMRFRT_24_vs_U_42_AMRFRT_0_downregulated.csv
Direct comparison of interventions and timepoints	AMRF+RT 24h vs 0h	Upregulated	GTF2IRD2P1	2.88807402050999	0.020804093364045	U_42_AMRFRT_24_vs_U_42_AMRFRT_0_upregulated.csv
Direct comparison of interventions and timepoints	AMRF+RT 24h vs 0h	Upregulated	GUCA1B	2.65567877627598	0.00857785797934539	U_42_AMRFRT_24_vs_U_42_AMRFRT_0_upregulated.csv
Direct comparison of interventions and timepoints	AMRF+RT 24h vs 0h	Upregulated	GUCY1A1	1.72213492844107	0.0448341533893858	U_42_AMRFRT_24_vs_U_42_AMRFRT_0_upregulated.csv
Direct comparison of interventions and timepoints	AMRF+RT 24h vs 0h	Upregulated	HAP1	5.92959891409888	0.0140327181891883	U_42_AMRFRT_24_vs_U_42_AMRFRT_0_upregulated.csv
Direct comparison of interventions and timepoints	AMRF+RT 24h vs 0h	Upregulated	HCG23	2.83167950343083	0.0250810925949132	U_42_AMRFRT_24_vs_U_42_AMRFRT_0_upregulated.csv
Direct comparison of interventions and timepoints	AMRF+RT 24h vs 0h	Upregulated	HCN4	5.18691531512323	0.04116774890239	U_42_AMRFRT_24_vs_U_42_AMRFRT_0_upregulated.csv
Direct comparison of interventions and timepoints	AMRF+RT 24h vs 0h	Upregulated	HLA-K	5.42603813603238	0.0218978740816375	U_42_AMRFRT_24_vs_U_42_AMRFRT_0_upregulated.csv
Direct comparison of interventions and timepoints	AMRF+RT 24h vs 0h	Upregulated	HMGA2-AS1	5.86029252286064	0.00746446002314931	U_42_AMRFRT_24_vs_U_42_AMRFRT_0_upregulated.csv
Direct comparison of interventions and timepoints	AMRF+RT 24h vs 0h	Upregulated	HMOX1	3.88121701032839	1.97344152600135e-05	U_42_AMRFRT_24_vs_U_42_AMRFRT_0_upregulated.csv
Direct comparison of interventions and timepoints	AMRF+RT 24h vs 0h	Upregulated	HRK	3.72953456953532	0.0361770173895126	U_42_AMRFRT_24_vs_U_42_AMRFRT_0_upregulated.csv
Direct comparison of interventions and timepoints	AMRF+RT 24h vs 0h	Upregulated	HS1BP3-IT1	3.92039780604394	0.000380722170907302	U_42_AMRFRT_24_vs_U_42_AMRFRT_0_upregulated.csv
Direct comparison of interventions and timepoints	AMRF+RT 24h vs 0h	Upregulated	HSPA1A	3.11203044027487	0.0130711109770885	U_42_AMRFRT_24_vs_U_42_AMRFRT_0_upregulated.csv
Direct comparison of interventions and timepoints	AMRF+RT 24h vs 0h	Upregulated	HSPA4L	1.53732706859771	0.0375942014029749	U_42_AMRFRT_24_vs_U_42_AMRFRT_0_upregulated.csv
Direct comparison of interventions and timepoints	AMRF+RT 24h vs 0h	Upregulated	HSPB9	3.17939035537396	0.0329046960083861	U_42_AMRFRT_24_vs_U_42_AMRFRT_0_upregulated.csv
Direct comparison of interventions and timepoints	AMRF+RT 24h vs 0h	Downregulated	HSPG2	-1.80643581082962	0.00633055929982683	U_42_AMRFRT_24_vs_U_42_AMRFRT_0_downregulated.csv
Direct comparison of interventions and timepoints	AMRF+RT 24h vs 0h	Upregulated	HTR1D	2.62394780771449	0.0329921757035512	U_42_AMRFRT_24_vs_U_42_AMRFRT_0_upregulated.csv
Direct comparison of interventions and timepoints	AMRF+RT 24h vs 0h	Upregulated	HTRA3	2.55796772109924	0.00044963797531971	U_42_AMRFRT_24_vs_U_42_AMRFRT_0_upregulated.csv
Direct comparison of interventions and timepoints	AMRF+RT 24h vs 0h	Downregulated	IFIT1	-2.19397955046971	0.00233761667278313	U_42_AMRFRT_24_vs_U_42_AMRFRT_0_downregulated.csv
Direct comparison of interventions and timepoints	AMRF+RT 24h vs 0h	Upregulated	IGF2-AS	7.0168393294001	0.00371499197741374	U_42_AMRFRT_24_vs_U_42_AMRFRT_0_upregulated.csv
Direct comparison of interventions and timepoints	AMRF+RT 24h vs 0h	Downregulated	IGSF10	-1.55857198849256	0.029056114584346	U_42_AMRFRT_24_vs_U_42_AMRFRT_0_downregulated.csv
Direct comparison of interventions and timepoints	AMRF+RT 24h vs 0h	Upregulated	IGSF23	5.24945069144105	0.0212639857720559	U_42_AMRFRT_24_vs_U_42_AMRFRT_0_upregulated.csv
Direct comparison of interventions and timepoints	AMRF+RT 24h vs 0h	Upregulated	IL1RL1	4.61662799848438	0.000615789026353128	U_42_AMRFRT_24_vs_U_42_AMRFRT_0_upregulated.csv
Direct comparison of interventions and timepoints	AMRF+RT 24h vs 0h	Upregulated	IL33	4.91675499639889	0.0340242876768302	U_42_AMRFRT_24_vs_U_42_AMRFRT_0_upregulated.csv
Direct comparison of interventions and timepoints	AMRF+RT 24h vs 0h	Upregulated	IMPDH1P10	4.24106024077792	0.0016361574026612	U_42_AMRFRT_24_vs_U_42_AMRFRT_0_upregulated.csv
Direct comparison of interventions and timepoints	AMRF+RT 24h vs 0h	Upregulated	INE1	1.52452595562264	0.0403926410746181	U_42_AMRFRT_24_vs_U_42_AMRFRT_0_upregulated.csv
Direct comparison of interventions and timepoints	AMRF+RT 24h vs 0h	Upregulated	INSYN2B	1.7558415521008	0.0159776771110412	U_42_AMRFRT_24_vs_U_42_AMRFRT_0_upregulated.csv
Direct comparison of interventions and timepoints	AMRF+RT 24h vs 0h	Downregulated	ISLR	-2.9145189386071	0.00253640980592363	U_42_AMRFRT_24_vs_U_42_AMRFRT_0_downregulated.csv
Direct comparison of interventions and timepoints	AMRF+RT 24h vs 0h	Upregulated	ISM2	4.0491302079626	0.0430679420967611	U_42_AMRFRT_24_vs_U_42_AMRFRT_0_upregulated.csv
Direct comparison of interventions and timepoints	AMRF+RT 24h vs 0h	Downregulated	ITGA11	-1.62002254317631	0.0116816784613729	U_42_AMRFRT_24_vs_U_42_AMRFRT_0_downregulated.csv
Direct comparison of interventions and timepoints	AMRF+RT 24h vs 0h	Upregulated	ITGB2-AS1	5.54752487152636	0.0253867404252116	U_42_AMRFRT_24_vs_U_42_AMRFRT_0_upregulated.csv
Direct comparison of interventions and timepoints	AMRF+RT 24h vs 0h	Upregulated	ITGB3	2.05623682217745	0.010522033983619	U_42_AMRFRT_24_vs_U_42_AMRFRT_0_upregulated.csv
Direct comparison of interventions and timepoints	AMRF+RT 24h vs 0h	Upregulated	ITK	5.87997270168031	0.0019901185630897	U_42_AMRFRT_24_vs_U_42_AMRFRT_0_upregulated.csv
Direct comparison of interventions and timepoints	AMRF+RT 24h vs 0h	Upregulated	IVL	3.29188204753373	0.0267803307756234	U_42_AMRFRT_24_vs_U_42_AMRFRT_0_upregulated.csv
Direct comparison of interventions and timepoints	AMRF+RT 24h vs 0h	Downregulated	JUND	-1.55914976592031	0.00173379795765478	U_42_AMRFRT_24_vs_U_42_AMRFRT_0_downregulated.csv
Direct comparison of interventions and timepoints	AMRF+RT 24h vs 0h	Upregulated	KIF1A	4.23325614031707	0.0184097126935277	U_42_AMRFRT_24_vs_U_42_AMRFRT_0_upregulated.csv
Direct comparison of interventions and timepoints	AMRF+RT 24h vs 0h	Downregulated	KIF20A	-1.6194246211932	0.00633055929982683	U_42_AMRFRT_24_vs_U_42_AMRFRT_0_downregulated.csv
Direct comparison of interventions and timepoints	AMRF+RT 24h vs 0h	Upregulated	KIF23-AS1	1.70732201623873	0.00551456198816399	U_42_AMRFRT_24_vs_U_42_AMRFRT_0_upregulated.csv
Direct comparison of interventions and timepoints	AMRF+RT 24h vs 0h	Upregulated	KITLG	1.60206591951407	0.000328400413575389	U_42_AMRFRT_24_vs_U_42_AMRFRT_0_upregulated.csv
Direct comparison of interventions and timepoints	AMRF+RT 24h vs 0h	Upregulated	KPNA2P1	3.40279898024209	0.0309773960256056	U_42_AMRFRT_24_vs_U_42_AMRFRT_0_upregulated.csv
Direct comparison of interventions and timepoints	AMRF+RT 24h vs 0h	Upregulated	KPNA7	4.8500944213968	0.0474221222578173	U_42_AMRFRT_24_vs_U_42_AMRFRT_0_upregulated.csv
Direct comparison of interventions and timepoints	AMRF+RT 24h vs 0h	Downregulated	KREMEN2	-1.73220472267972	0.00313927282878905	U_42_AMRFRT_24_vs_U_42_AMRFRT_0_downregulated.csv
Direct comparison of interventions and timepoints	AMRF+RT 24h vs 0h	Upregulated	KRT34	2.19969860538615	0.00242835965256695	U_42_AMRFRT_24_vs_U_42_AMRFRT_0_upregulated.csv
Direct comparison of interventions and timepoints	AMRF+RT 24h vs 0h	Upregulated	KRT81	5.17461275937978	0.00306158341020243	U_42_AMRFRT_24_vs_U_42_AMRFRT_0_upregulated.csv
Direct comparison of interventions and timepoints	AMRF+RT 24h vs 0h	Upregulated	KRT86	4.99152294203386	0.00577246882377576	U_42_AMRFRT_24_vs_U_42_AMRFRT_0_upregulated.csv
Direct comparison of interventions and timepoints	AMRF+RT 24h vs 0h	Upregulated	KRT8P11	5.42906946650174	0.0231983145573188	U_42_AMRFRT_24_vs_U_42_AMRFRT_0_upregulated.csv
Direct comparison of interventions and timepoints	AMRF+RT 24h vs 0h	Upregulated	KRT8P39	2.03032813085948	0.0162188956629621	U_42_AMRFRT_24_vs_U_42_AMRFRT_0_upregulated.csv
Direct comparison of interventions and timepoints	AMRF+RT 24h vs 0h	Upregulated	KRTAP2-3	3.62656743811717	0.00100289972448543	U_42_AMRFRT_24_vs_U_42_AMRFRT_0_upregulated.csv
Direct comparison of interventions and timepoints	AMRF+RT 24h vs 0h	Upregulated	KRTAP21-2	6.82945571488733	0.00172506496669454	U_42_AMRFRT_24_vs_U_42_AMRFRT_0_upregulated.csv
Direct comparison of interventions and timepoints	AMRF+RT 24h vs 0h	Upregulated	KRTAP3-2	7.89007787315996	0.00668266471951314	U_42_AMRFRT_24_vs_U_42_AMRFRT_0_upregulated.csv
Direct comparison of interventions and timepoints	AMRF+RT 24h vs 0h	Upregulated	KRTAP4-9	5.84316549393461	0.0217510666484455	U_42_AMRFRT_24_vs_U_42_AMRFRT_0_upregulated.csv
Direct comparison of interventions and timepoints	AMRF+RT 24h vs 0h	Downregulated	LAMA5	-1.61641218635826	0.0476743038533351	U_42_AMRFRT_24_vs_U_42_AMRFRT_0_downregulated.csv
Direct comparison of interventions and timepoints	AMRF+RT 24h vs 0h	Upregulated	LAMC2	1.53817154757235	0.00813924126998732	U_42_AMRFRT_24_vs_U_42_AMRFRT_0_upregulated.csv
Direct comparison of interventions and timepoints	AMRF+RT 24h vs 0h	Upregulated	LAT2	2.23181586939649	0.0136609180805241	U_42_AMRFRT_24_vs_U_42_AMRFRT_0_upregulated.csv
Direct comparison of interventions and timepoints	AMRF+RT 24h vs 0h	Upregulated	LCIIAR	5.97595634050028	0.0250610080389587	U_42_AMRFRT_24_vs_U_42_AMRFRT_0_upregulated.csv
Direct comparison of interventions and timepoints	AMRF+RT 24h vs 0h	Upregulated	LCK	6.82796716618603	0.00278941325966531	U_42_AMRFRT_24_vs_U_42_AMRFRT_0_upregulated.csv
Direct comparison of interventions and timepoints	AMRF+RT 24h vs 0h	Downregulated	LDB2	-1.5409375616844	0.00104705761742753	U_42_AMRFRT_24_vs_U_42_AMRFRT_0_downregulated.csv
Direct comparison of interventions and timepoints	AMRF+RT 24h vs 0h	Downregulated	LDLR	-1.69531526880648	0.00171120432002157	U_42_AMRFRT_24_vs_U_42_AMRFRT_0_downregulated.csv
Direct comparison of interventions and timepoints	AMRF+RT 24h vs 0h	Upregulated	LGALS8	1.88427293579332	0.00633055929982683	U_42_AMRFRT_24_vs_U_42_AMRFRT_0_upregulated.csv
Direct comparison of interventions and timepoints	AMRF+RT 24h vs 0h	Upregulated	LGR6	16.9899333695804	1.08783105969719e-05	U_42_AMRFRT_24_vs_U_42_AMRFRT_0_upregulated.csv
Direct comparison of interventions and timepoints	AMRF+RT 24h vs 0h	Upregulated	LHFPL3-AS1	5.92455649808606	0.0213471826425255	U_42_AMRFRT_24_vs_U_42_AMRFRT_0_upregulated.csv
Direct comparison of interventions and timepoints	AMRF+RT 24h vs 0h	Downregulated	LHPP	-1.57182162468741	0.00632926006386503	U_42_AMRFRT_24_vs_U_42_AMRFRT_0_downregulated.csv
Direct comparison of interventions and timepoints	AMRF+RT 24h vs 0h	Upregulated	LINC00114	5.49321478115602	0.0139438466430035	U_42_AMRFRT_24_vs_U_42_AMRFRT_0_upregulated.csv
Direct comparison of interventions and timepoints	AMRF+RT 24h vs 0h	Upregulated	LINC00161	3.77153656478402	0.016097592624794	U_42_AMRFRT_24_vs_U_42_AMRFRT_0_upregulated.csv
Direct comparison of interventions and timepoints	AMRF+RT 24h vs 0h	Upregulated	LINC00311	2.90413671076329	0.0124072094684543	U_42_AMRFRT_24_vs_U_42_AMRFRT_0_upregulated.csv
Direct comparison of interventions and timepoints	AMRF+RT 24h vs 0h	Upregulated	LINC00402	1.97997679971641	0.0411558956749761	U_42_AMRFRT_24_vs_U_42_AMRFRT_0_upregulated.csv
Direct comparison of interventions and timepoints	AMRF+RT 24h vs 0h	Upregulated	LINC00452	2.84270607331637	0.0026581491929881	U_42_AMRFRT_24_vs_U_42_AMRFRT_0_upregulated.csv
Direct comparison of interventions and timepoints	AMRF+RT 24h vs 0h	Upregulated	LINC00616	5.82137568723401	0.012594007660159	U_42_AMRFRT_24_vs_U_42_AMRFRT_0_upregulated.csv
Direct comparison of interventions and timepoints	AMRF+RT 24h vs 0h	Upregulated	LINC00624	5.47377008846118	0.0387919878002893	U_42_AMRFRT_24_vs_U_42_AMRFRT_0_upregulated.csv
Direct comparison of interventions and timepoints	AMRF+RT 24h vs 0h	Upregulated	LINC00638	1.60029446682701	0.0144527213102664	U_42_AMRFRT_24_vs_U_42_AMRFRT_0_upregulated.csv
Direct comparison of interventions and timepoints	AMRF+RT 24h vs 0h	Upregulated	LINC00687	5.82200351791427	0.0275933934535294	U_42_AMRFRT_24_vs_U_42_AMRFRT_0_upregulated.csv
Direct comparison of interventions and timepoints	AMRF+RT 24h vs 0h	Upregulated	LINC00862	3.7883716824479	0.000840959070571326	U_42_AMRFRT_24_vs_U_42_AMRFRT_0_upregulated.csv
Direct comparison of interventions and timepoints	AMRF+RT 24h vs 0h	Upregulated	LINC00971	3.65909293845121	0.042419657273139	U_42_AMRFRT_24_vs_U_42_AMRFRT_0_upregulated.csv
Direct comparison of interventions and timepoints	AMRF+RT 24h vs 0h	Upregulated	LINC01010	5.49439365609486	0.0354080699102006	U_42_AMRFRT_24_vs_U_42_AMRFRT_0_upregulated.csv
Direct comparison of interventions and timepoints	AMRF+RT 24h vs 0h	Upregulated	LINC01111	8.1779057180313	0.00218962016835519	U_42_AMRFRT_24_vs_U_42_AMRFRT_0_upregulated.csv
Direct comparison of interventions and timepoints	AMRF+RT 24h vs 0h	Downregulated	LINC01118	-1.86470590833058	0.00585876956647319	U_42_AMRFRT_24_vs_U_42_AMRFRT_0_downregulated.csv
Direct comparison of interventions and timepoints	AMRF+RT 24h vs 0h	Upregulated	LINC01182	4.18254502946002	0.0474770743185044	U_42_AMRFRT_24_vs_U_42_AMRFRT_0_upregulated.csv
Direct comparison of interventions and timepoints	AMRF+RT 24h vs 0h	Upregulated	LINC01204	1.82527698728687	0.038479922428581	U_42_AMRFRT_24_vs_U_42_AMRFRT_0_upregulated.csv
Direct comparison of interventions and timepoints	AMRF+RT 24h vs 0h	Upregulated	LINC01215	4.59129736771957	0.0359218162662449	U_42_AMRFRT_24_vs_U_42_AMRFRT_0_upregulated.csv
Direct comparison of interventions and timepoints	AMRF+RT 24h vs 0h	Upregulated	LINC01291	2.77100751336733	0.0028347339645671	U_42_AMRFRT_24_vs_U_42_AMRFRT_0_upregulated.csv
Direct comparison of interventions and timepoints	AMRF+RT 24h vs 0h	Upregulated	LINC01348	2.43660960905874	0.0431268152853034	U_42_AMRFRT_24_vs_U_42_AMRFRT_0_upregulated.csv
Direct comparison of interventions and timepoints	AMRF+RT 24h vs 0h	Upregulated	LINC01354	4.8656359722623	0.025969613809054	U_42_AMRFRT_24_vs_U_42_AMRFRT_0_upregulated.csv
Direct comparison of interventions and timepoints	AMRF+RT 24h vs 0h	Upregulated	LINC01443	2.48798295838838	0.0334258802455733	U_42_AMRFRT_24_vs_U_42_AMRFRT_0_upregulated.csv
Direct comparison of interventions and timepoints	AMRF+RT 24h vs 0h	Upregulated	LINC01535	1.7077206492365	0.0223403219375232	U_42_AMRFRT_24_vs_U_42_AMRFRT_0_upregulated.csv
Direct comparison of interventions and timepoints	AMRF+RT 24h vs 0h	Upregulated	LINC01554	4.73922824952206	0.00625404965392004	U_42_AMRFRT_24_vs_U_42_AMRFRT_0_upregulated.csv
Direct comparison of interventions and timepoints	AMRF+RT 24h vs 0h	Downregulated	LINC01585	-3.15411151909568	0.0282165281402881	U_42_AMRFRT_24_vs_U_42_AMRFRT_0_downregulated.csv
Direct comparison of interventions and timepoints	AMRF+RT 24h vs 0h	Upregulated	LINC01647	6.00361324344749	0.00252060892276752	U_42_AMRFRT_24_vs_U_42_AMRFRT_0_upregulated.csv
Direct comparison of interventions and timepoints	AMRF+RT 24h vs 0h	Downregulated	LINC01788	-2.05936663152126	0.0182230169223351	U_42_AMRFRT_24_vs_U_42_AMRFRT_0_downregulated.csv
Direct comparison of interventions and timepoints	AMRF+RT 24h vs 0h	Upregulated	LINC01807	6.01064062040841	0.0233707067035412	U_42_AMRFRT_24_vs_U_42_AMRFRT_0_upregulated.csv
Direct comparison of interventions and timepoints	AMRF+RT 24h vs 0h	Upregulated	LINC01909	1.85678007761709	0.0446337027615868	U_42_AMRFRT_24_vs_U_42_AMRFRT_0_upregulated.csv
Direct comparison of interventions and timepoints	AMRF+RT 24h vs 0h	Upregulated	LINC01913	4.90660721566263	0.00234000041232178	U_42_AMRFRT_24_vs_U_42_AMRFRT_0_upregulated.csv
Direct comparison of interventions and timepoints	AMRF+RT 24h vs 0h	Upregulated	LINC02028	3.84336485654019	0.0318587702358914	U_42_AMRFRT_24_vs_U_42_AMRFRT_0_upregulated.csv
Direct comparison of interventions and timepoints	AMRF+RT 24h vs 0h	Upregulated	LINC02092	6.16209513229637	0.016489762295738	U_42_AMRFRT_24_vs_U_42_AMRFRT_0_upregulated.csv
Direct comparison of interventions and timepoints	AMRF+RT 24h vs 0h	Upregulated	LINC02126	3.70283051274064	0.000565479175153412	U_42_AMRFRT_24_vs_U_42_AMRFRT_0_upregulated.csv
Direct comparison of interventions and timepoints	AMRF+RT 24h vs 0h	Upregulated	LINC02175	1.59558982438919	0.0295172064880714	U_42_AMRFRT_24_vs_U_42_AMRFRT_0_upregulated.csv
Direct comparison of interventions and timepoints	AMRF+RT 24h vs 0h	Upregulated	LINC02535	1.86657644134527	0.00192891252633056	U_42_AMRFRT_24_vs_U_42_AMRFRT_0_upregulated.csv
Direct comparison of interventions and timepoints	AMRF+RT 24h vs 0h	Upregulated	LINC02577	4.95955420984212	0.0136530213796715	U_42_AMRFRT_24_vs_U_42_AMRFRT_0_upregulated.csv
Direct comparison of interventions and timepoints	AMRF+RT 24h vs 0h	Upregulated	LINC02593	1.53007060782575	0.0391879363609275	U_42_AMRFRT_24_vs_U_42_AMRFRT_0_upregulated.csv
Direct comparison of interventions and timepoints	AMRF+RT 24h vs 0h	Upregulated	LINC02831	4.74052921476839	0.0258711462600191	U_42_AMRFRT_24_vs_U_42_AMRFRT_0_upregulated.csv
Direct comparison of interventions and timepoints	AMRF+RT 24h vs 0h	Upregulated	LINC02901	4.23709617307162	0.00253640980592363	U_42_AMRFRT_24_vs_U_42_AMRFRT_0_upregulated.csv
Direct comparison of interventions and timepoints	AMRF+RT 24h vs 0h	Upregulated	LINC02908	5.76011416661871	0.0316961626155631	U_42_AMRFRT_24_vs_U_42_AMRFRT_0_upregulated.csv
Direct comparison of interventions and timepoints	AMRF+RT 24h vs 0h	Upregulated	LINC03002	5.78011892619601	0.00202555357429968	U_42_AMRFRT_24_vs_U_42_AMRFRT_0_upregulated.csv
Direct comparison of interventions and timepoints	AMRF+RT 24h vs 0h	Upregulated	LINGO1	3.86088749934118	0.0309773960256056	U_42_AMRFRT_24_vs_U_42_AMRFRT_0_upregulated.csv
Direct comparison of interventions and timepoints	AMRF+RT 24h vs 0h	Upregulated	LMF1-AS1	7.40074693458641	0.00973369010062674	U_42_AMRFRT_24_vs_U_42_AMRFRT_0_upregulated.csv
Direct comparison of interventions and timepoints	AMRF+RT 24h vs 0h	Upregulated	LMO2	1.84050738081556	0.0239449669621127	U_42_AMRFRT_24_vs_U_42_AMRFRT_0_upregulated.csv
Direct comparison of interventions and timepoints	AMRF+RT 24h vs 0h	Upregulated	LNC-LBCS	2.93853406940947	0.0125828446419471	U_42_AMRFRT_24_vs_U_42_AMRFRT_0_upregulated.csv
Direct comparison of interventions and timepoints	AMRF+RT 24h vs 0h	Upregulated	LNCSRLR	2.07445095006406	0.0219905462620452	U_42_AMRFRT_24_vs_U_42_AMRFRT_0_upregulated.csv
Direct comparison of interventions and timepoints	AMRF+RT 24h vs 0h	Upregulated	LOC100129215	2.40332365158816	0.0281265243765024	U_42_AMRFRT_24_vs_U_42_AMRFRT_0_upregulated.csv
Direct comparison of interventions and timepoints	AMRF+RT 24h vs 0h	Upregulated	LOC100133252	3.70833447217117	0.0265727397419719	U_42_AMRFRT_24_vs_U_42_AMRFRT_0_upregulated.csv
Direct comparison of interventions and timepoints	AMRF+RT 24h vs 0h	Upregulated	LOC100420011	4.05047547342904	0.0441869963764676	U_42_AMRFRT_24_vs_U_42_AMRFRT_0_upregulated.csv
Direct comparison of interventions and timepoints	AMRF+RT 24h vs 0h	Upregulated	LOC100420981	2.20357292039674	0.0382107568781411	U_42_AMRFRT_24_vs_U_42_AMRFRT_0_upregulated.csv
Direct comparison of interventions and timepoints	AMRF+RT 24h vs 0h	Upregulated	LOC100506444	4.50773789782869	0.0283093942492922	U_42_AMRFRT_24_vs_U_42_AMRFRT_0_upregulated.csv
Direct comparison of interventions and timepoints	AMRF+RT 24h vs 0h	Upregulated	LOC101059915	5.9261665061633	0.000695417807048256	U_42_AMRFRT_24_vs_U_42_AMRFRT_0_upregulated.csv
Direct comparison of interventions and timepoints	AMRF+RT 24h vs 0h	Upregulated	LOC101927253	6.54074154825072	0.0170006444812204	U_42_AMRFRT_24_vs_U_42_AMRFRT_0_upregulated.csv
Direct comparison of interventions and timepoints	AMRF+RT 24h vs 0h	Upregulated	LOC101927661	4.07637180744426	0.0020311101466942	U_42_AMRFRT_24_vs_U_42_AMRFRT_0_upregulated.csv
Direct comparison of interventions and timepoints	AMRF+RT 24h vs 0h	Upregulated	LOC101928053	1.78682154068404	0.0175496596486676	U_42_AMRFRT_24_vs_U_42_AMRFRT_0_upregulated.csv
Direct comparison of interventions and timepoints	AMRF+RT 24h vs 0h	Upregulated	LOC101928940	3.97195351050069	0.0360394541259819	U_42_AMRFRT_24_vs_U_42_AMRFRT_0_upregulated.csv
Direct comparison of interventions and timepoints	AMRF+RT 24h vs 0h	Upregulated	LOC101928994	3.30124325997511	0.0208967815996189	U_42_AMRFRT_24_vs_U_42_AMRFRT_0_upregulated.csv
Direct comparison of interventions and timepoints	AMRF+RT 24h vs 0h	Upregulated	LOC101929372	3.6633407780212	0.0353892797217171	U_42_AMRFRT_24_vs_U_42_AMRFRT_0_upregulated.csv
Direct comparison of interventions and timepoints	AMRF+RT 24h vs 0h	Upregulated	LOC101930421	3.05699627109243	0.00124965961430492	U_42_AMRFRT_24_vs_U_42_AMRFRT_0_upregulated.csv
Direct comparison of interventions and timepoints	AMRF+RT 24h vs 0h	Upregulated	LOC102724434	1.75147051101092	0.038106084252917	U_42_AMRFRT_24_vs_U_42_AMRFRT_0_upregulated.csv
Direct comparison of interventions and timepoints	AMRF+RT 24h vs 0h	Upregulated	LOC105369187	5.76904721540899	0.0290474284936505	U_42_AMRFRT_24_vs_U_42_AMRFRT_0_upregulated.csv
Direct comparison of interventions and timepoints	AMRF+RT 24h vs 0h	Upregulated	LOC105370525	5.28174850886813	0.0240632837593689	U_42_AMRFRT_24_vs_U_42_AMRFRT_0_upregulated.csv
Direct comparison of interventions and timepoints	AMRF+RT 24h vs 0h	Downregulated	LOC105371956	-1.75170342895155	0.00951751260545781	U_42_AMRFRT_24_vs_U_42_AMRFRT_0_downregulated.csv
Direct comparison of interventions and timepoints	AMRF+RT 24h vs 0h	Upregulated	LOC105374114	2.35279810968341	0.0442525256545807	U_42_AMRFRT_24_vs_U_42_AMRFRT_0_upregulated.csv
Direct comparison of interventions and timepoints	AMRF+RT 24h vs 0h	Downregulated	LOC105377043	-2.77697432124168	0.00458172262692876	U_42_AMRFRT_24_vs_U_42_AMRFRT_0_downregulated.csv
Direct comparison of interventions and timepoints	AMRF+RT 24h vs 0h	Upregulated	LOC107984322	2.11059086062962	0.0434042014422023	U_42_AMRFRT_24_vs_U_42_AMRFRT_0_upregulated.csv
Direct comparison of interventions and timepoints	AMRF+RT 24h vs 0h	Downregulated	LOC107986163	-1.8609481716385	0.00097017274029149	U_42_AMRFRT_24_vs_U_42_AMRFRT_0_downregulated.csv
Direct comparison of interventions and timepoints	AMRF+RT 24h vs 0h	Upregulated	LOC122539214	1.9877492137437	0.00118663867341493	U_42_AMRFRT_24_vs_U_42_AMRFRT_0_upregulated.csv
Direct comparison of interventions and timepoints	AMRF+RT 24h vs 0h	Upregulated	LOC124903619	5.24095711479642	0.0056812429372219	U_42_AMRFRT_24_vs_U_42_AMRFRT_0_upregulated.csv
Direct comparison of interventions and timepoints	AMRF+RT 24h vs 0h	Upregulated	LOC124906209	6.43608184318721	2.67967407607661e-07	U_42_AMRFRT_24_vs_U_42_AMRFRT_0_upregulated.csv
Direct comparison of interventions and timepoints	AMRF+RT 24h vs 0h	Upregulated	LOC124906859	5.60454426248078	0.007018662906736	U_42_AMRFRT_24_vs_U_42_AMRFRT_0_upregulated.csv
Direct comparison of interventions and timepoints	AMRF+RT 24h vs 0h	Upregulated	LOC124908074	4.16795455560204	0.0286685784653618	U_42_AMRFRT_24_vs_U_42_AMRFRT_0_upregulated.csv
Direct comparison of interventions and timepoints	AMRF+RT 24h vs 0h	Upregulated	LOC284344	5.68536379887841	0.0148327931857939	U_42_AMRFRT_24_vs_U_42_AMRFRT_0_upregulated.csv
Direct comparison of interventions and timepoints	AMRF+RT 24h vs 0h	Upregulated	LOC400627	6.44877872542004	0.00350647835776183	U_42_AMRFRT_24_vs_U_42_AMRFRT_0_upregulated.csv
Direct comparison of interventions and timepoints	AMRF+RT 24h vs 0h	Upregulated	LOC729654	7.44449255168476	0.00974158823025423	U_42_AMRFRT_24_vs_U_42_AMRFRT_0_upregulated.csv
Direct comparison of interventions and timepoints	AMRF+RT 24h vs 0h	Upregulated	LOC729867	3.45424696574419	0.0133566211354934	U_42_AMRFRT_24_vs_U_42_AMRFRT_0_upregulated.csv
Direct comparison of interventions and timepoints	AMRF+RT 24h vs 0h	Upregulated	LORICRIN	6.30961535274	0.0499146779149319	U_42_AMRFRT_24_vs_U_42_AMRFRT_0_upregulated.csv
Direct comparison of interventions and timepoints	AMRF+RT 24h vs 0h	Downregulated	LOXL1	-1.83544936547979	0.00313927282878905	U_42_AMRFRT_24_vs_U_42_AMRFRT_0_downregulated.csv
Direct comparison of interventions and timepoints	AMRF+RT 24h vs 0h	Downregulated	LOXL2	-1.5351254812728	0.00168509935737617	U_42_AMRFRT_24_vs_U_42_AMRFRT_0_downregulated.csv
Direct comparison of interventions and timepoints	AMRF+RT 24h vs 0h	Upregulated	LRP2BP	1.60686371740627	0.0421289525446079	U_42_AMRFRT_24_vs_U_42_AMRFRT_0_upregulated.csv
Direct comparison of interventions and timepoints	AMRF+RT 24h vs 0h	Upregulated	LRP5	3.33610692212252	0.00253640980592363	U_42_AMRFRT_24_vs_U_42_AMRFRT_0_upregulated.csv
Direct comparison of interventions and timepoints	AMRF+RT 24h vs 0h	Downregulated	LRRC32	-1.99001440826591	0.000489136954325209	U_42_AMRFRT_24_vs_U_42_AMRFRT_0_downregulated.csv
Direct comparison of interventions and timepoints	AMRF+RT 24h vs 0h	Upregulated	LRRC38	2.34282781184158	0.016451816046321	U_42_AMRFRT_24_vs_U_42_AMRFRT_0_upregulated.csv
Direct comparison of interventions and timepoints	AMRF+RT 24h vs 0h	Upregulated	LRRC4	2.74630074610802	0.00218962016835519	U_42_AMRFRT_24_vs_U_42_AMRFRT_0_upregulated.csv
Direct comparison of interventions and timepoints	AMRF+RT 24h vs 0h	Downregulated	LRRC4C	-2.22715948864129	0.0212138994208967	U_42_AMRFRT_24_vs_U_42_AMRFRT_0_downregulated.csv
Direct comparison of interventions and timepoints	AMRF+RT 24h vs 0h	Downregulated	LRRN4CL	-1.81786188439111	0.0345240095371047	U_42_AMRFRT_24_vs_U_42_AMRFRT_0_downregulated.csv
Direct comparison of interventions and timepoints	AMRF+RT 24h vs 0h	Upregulated	MACIR	1.57780962930788	0.0165564982368799	U_42_AMRFRT_24_vs_U_42_AMRFRT_0_upregulated.csv
Direct comparison of interventions and timepoints	AMRF+RT 24h vs 0h	Upregulated	MAFA-AS1	25.6797826551991	0.00124265630043521	U_42_AMRFRT_24_vs_U_42_AMRFRT_0_upregulated.csv
Direct comparison of interventions and timepoints	AMRF+RT 24h vs 0h	Upregulated	MALT1-AS1	2.10432708190498	0.00500119437483578	U_42_AMRFRT_24_vs_U_42_AMRFRT_0_upregulated.csv
Direct comparison of interventions and timepoints	AMRF+RT 24h vs 0h	Downregulated	MAP2K6	-1.86808215587706	0.00428820057208171	U_42_AMRFRT_24_vs_U_42_AMRFRT_0_downregulated.csv
Direct comparison of interventions and timepoints	AMRF+RT 24h vs 0h	Upregulated	MAP3K4-AS1	1.92606969278795	0.00789563873863757	U_42_AMRFRT_24_vs_U_42_AMRFRT_0_upregulated.csv
Direct comparison of interventions and timepoints	AMRF+RT 24h vs 0h	Upregulated	MAP4K1	1.56713214907775	0.0497113460818987	U_42_AMRFRT_24_vs_U_42_AMRFRT_0_upregulated.csv
Direct comparison of interventions and timepoints	AMRF+RT 24h vs 0h	Upregulated	MARCHF4	2.28288261387558	0.00841385771661077	U_42_AMRFRT_24_vs_U_42_AMRFRT_0_upregulated.csv
Direct comparison of interventions and timepoints	AMRF+RT 24h vs 0h	Upregulated	MARCO	4.94794180296516	0.0219913042091223	U_42_AMRFRT_24_vs_U_42_AMRFRT_0_upregulated.csv
Direct comparison of interventions and timepoints	AMRF+RT 24h vs 0h	Upregulated	MARS2	1.75941120597897	0.000508987985400872	U_42_AMRFRT_24_vs_U_42_AMRFRT_0_upregulated.csv
Direct comparison of interventions and timepoints	AMRF+RT 24h vs 0h	Upregulated	MC5R	3.61570106426847	0.00169394630161031	U_42_AMRFRT_24_vs_U_42_AMRFRT_0_upregulated.csv
Direct comparison of interventions and timepoints	AMRF+RT 24h vs 0h	Upregulated	MEIOB	5.588574028179	0.0483147482368127	U_42_AMRFRT_24_vs_U_42_AMRFRT_0_upregulated.csv
Direct comparison of interventions and timepoints	AMRF+RT 24h vs 0h	Downregulated	MEST	-1.70041489190644	0.00492512934310376	U_42_AMRFRT_24_vs_U_42_AMRFRT_0_downregulated.csv
Direct comparison of interventions and timepoints	AMRF+RT 24h vs 0h	Downregulated	MFAP2	-1.55331585088215	0.000133226516893563	U_42_AMRFRT_24_vs_U_42_AMRFRT_0_downregulated.csv
Direct comparison of interventions and timepoints	AMRF+RT 24h vs 0h	Upregulated	MGAM	3.28914971891447	0.0014578509773305	U_42_AMRFRT_24_vs_U_42_AMRFRT_0_upregulated.csv
Direct comparison of interventions and timepoints	AMRF+RT 24h vs 0h	Upregulated	MGAM2	3.73477629508915	0.000247104519784873	U_42_AMRFRT_24_vs_U_42_AMRFRT_0_upregulated.csv
Direct comparison of interventions and timepoints	AMRF+RT 24h vs 0h	Upregulated	MIP	2.67274003054248	0.00936305241942681	U_42_AMRFRT_24_vs_U_42_AMRFRT_0_upregulated.csv
Direct comparison of interventions and timepoints	AMRF+RT 24h vs 0h	Upregulated	MIR106B	2.30391982425097	0.0445554671744116	U_42_AMRFRT_24_vs_U_42_AMRFRT_0_upregulated.csv
Direct comparison of interventions and timepoints	AMRF+RT 24h vs 0h	Downregulated	MIR302CHG	-1.63785428379964	0.0409962246564062	U_42_AMRFRT_24_vs_U_42_AMRFRT_0_downregulated.csv
Direct comparison of interventions and timepoints	AMRF+RT 24h vs 0h	Upregulated	MIR3667HG	5.63560315481789	0.00414426136158625	U_42_AMRFRT_24_vs_U_42_AMRFRT_0_upregulated.csv
Direct comparison of interventions and timepoints	AMRF+RT 24h vs 0h	Upregulated	MIR3682	2.60135135141338	0.0294330906488711	U_42_AMRFRT_24_vs_U_42_AMRFRT_0_upregulated.csv
Direct comparison of interventions and timepoints	AMRF+RT 24h vs 0h	Upregulated	MIR381HG	7.03693714109518	0.00946615197376187	U_42_AMRFRT_24_vs_U_42_AMRFRT_0_upregulated.csv
Direct comparison of interventions and timepoints	AMRF+RT 24h vs 0h	Upregulated	MIR646HG	4.61179950607122	0.00315620116479349	U_42_AMRFRT_24_vs_U_42_AMRFRT_0_upregulated.csv
Direct comparison of interventions and timepoints	AMRF+RT 24h vs 0h	Upregulated	MIR6797	3.24604187774102	0.011662305948805	U_42_AMRFRT_24_vs_U_42_AMRFRT_0_upregulated.csv
Direct comparison of interventions and timepoints	AMRF+RT 24h vs 0h	Upregulated	MIR7111	3.73147149786103	0.000139788480341914	U_42_AMRFRT_24_vs_U_42_AMRFRT_0_upregulated.csv
Direct comparison of interventions and timepoints	AMRF+RT 24h vs 0h	Upregulated	MLC1	11.3502647343712	0.000324915219037	U_42_AMRFRT_24_vs_U_42_AMRFRT_0_upregulated.csv
Direct comparison of interventions and timepoints	AMRF+RT 24h vs 0h	Upregulated	MMP10	2.51785799075877	0.0156771743234555	U_42_AMRFRT_24_vs_U_42_AMRFRT_0_upregulated.csv
Direct comparison of interventions and timepoints	AMRF+RT 24h vs 0h	Upregulated	MMP12	3.07227644421339	0.00123686857651309	U_42_AMRFRT_24_vs_U_42_AMRFRT_0_upregulated.csv
Direct comparison of interventions and timepoints	AMRF+RT 24h vs 0h	Upregulated	MMP25	3.50910247801933	0.00935413339786243	U_42_AMRFRT_24_vs_U_42_AMRFRT_0_upregulated.csv
Direct comparison of interventions and timepoints	AMRF+RT 24h vs 0h	Upregulated	MRC1	3.46355918239395	0.0283915932416228	U_42_AMRFRT_24_vs_U_42_AMRFRT_0_upregulated.csv
Direct comparison of interventions and timepoints	AMRF+RT 24h vs 0h	Downregulated	MRC2	-1.57395667599238	0.000413888959544153	U_42_AMRFRT_24_vs_U_42_AMRFRT_0_downregulated.csv
Direct comparison of interventions and timepoints	AMRF+RT 24h vs 0h	Upregulated	MT1E	3.01027202624076	0.00179958955697257	U_42_AMRFRT_24_vs_U_42_AMRFRT_0_upregulated.csv
Direct comparison of interventions and timepoints	AMRF+RT 24h vs 0h	Upregulated	MT1G	7.60989692616174	0.0152338306399233	U_42_AMRFRT_24_vs_U_42_AMRFRT_0_upregulated.csv
Direct comparison of interventions and timepoints	AMRF+RT 24h vs 0h	Upregulated	MT1X	2.15579643091533	0.0136564710193535	U_42_AMRFRT_24_vs_U_42_AMRFRT_0_upregulated.csv
Direct comparison of interventions and timepoints	AMRF+RT 24h vs 0h	Upregulated	MUC12	2.0461667537731	0.00596613136642362	U_42_AMRFRT_24_vs_U_42_AMRFRT_0_upregulated.csv
Direct comparison of interventions and timepoints	AMRF+RT 24h vs 0h	Upregulated	MUC12-AS1	1.9585895068367	0.0238113215359365	U_42_AMRFRT_24_vs_U_42_AMRFRT_0_upregulated.csv
Direct comparison of interventions and timepoints	AMRF+RT 24h vs 0h	Upregulated	MUC20	4.86249040184708	0.040685445461317	U_42_AMRFRT_24_vs_U_42_AMRFRT_0_upregulated.csv
Direct comparison of interventions and timepoints	AMRF+RT 24h vs 0h	Downregulated	MVD	-1.54869912577099	0.0372805347628509	U_42_AMRFRT_24_vs_U_42_AMRFRT_0_downregulated.csv
Direct comparison of interventions and timepoints	AMRF+RT 24h vs 0h	Downregulated	MVK	-1.85268967313773	0.000135070745267009	U_42_AMRFRT_24_vs_U_42_AMRFRT_0_downregulated.csv
Direct comparison of interventions and timepoints	AMRF+RT 24h vs 0h	Downregulated	MVP	-1.51490537530202	2.76355656008994e-06	U_42_AMRFRT_24_vs_U_42_AMRFRT_0_downregulated.csv
Direct comparison of interventions and timepoints	AMRF+RT 24h vs 0h	Downregulated	MYBPH	-3.10673596713729	0.0139689057306102	U_42_AMRFRT_24_vs_U_42_AMRFRT_0_downregulated.csv
Direct comparison of interventions and timepoints	AMRF+RT 24h vs 0h	Upregulated	MYCT1	3.1573427774579	0.00973369010062674	U_42_AMRFRT_24_vs_U_42_AMRFRT_0_upregulated.csv
Direct comparison of interventions and timepoints	AMRF+RT 24h vs 0h	Upregulated	MYH2	6.2516579636075	0.0424161752443516	U_42_AMRFRT_24_vs_U_42_AMRFRT_0_upregulated.csv
Direct comparison of interventions and timepoints	AMRF+RT 24h vs 0h	Upregulated	MYL4	4.18775360196272	0.00576473840674363	U_42_AMRFRT_24_vs_U_42_AMRFRT_0_upregulated.csv
Direct comparison of interventions and timepoints	AMRF+RT 24h vs 0h	Upregulated	MYO16	3.8225786037057	0.00385526077780463	U_42_AMRFRT_24_vs_U_42_AMRFRT_0_upregulated.csv
Direct comparison of interventions and timepoints	AMRF+RT 24h vs 0h	Upregulated	MYO18B	3.31248607720245	0.018018795120626	U_42_AMRFRT_24_vs_U_42_AMRFRT_0_upregulated.csv
Direct comparison of interventions and timepoints	AMRF+RT 24h vs 0h	Upregulated	MYO5B	3.18509398519677	0.00894871518780366	U_42_AMRFRT_24_vs_U_42_AMRFRT_0_upregulated.csv
Direct comparison of interventions and timepoints	AMRF+RT 24h vs 0h	Upregulated	MYO5C	2.38325196695992	0.0201053602295865	U_42_AMRFRT_24_vs_U_42_AMRFRT_0_upregulated.csv
Direct comparison of interventions and timepoints	AMRF+RT 24h vs 0h	Upregulated	MYO7A	3.87888232369952	0.0104923625257872	U_42_AMRFRT_24_vs_U_42_AMRFRT_0_upregulated.csv
Direct comparison of interventions and timepoints	AMRF+RT 24h vs 0h	Upregulated	MYO7B	2.17587080156874	0.00992202305298651	U_42_AMRFRT_24_vs_U_42_AMRFRT_0_upregulated.csv
Direct comparison of interventions and timepoints	AMRF+RT 24h vs 0h	Upregulated	MYOSLID	1.57644854334242	0.0150269182526428	U_42_AMRFRT_24_vs_U_42_AMRFRT_0_upregulated.csv
Direct comparison of interventions and timepoints	AMRF+RT 24h vs 0h	Upregulated	MYPN	2.44018246810047	0.0014578509773305	U_42_AMRFRT_24_vs_U_42_AMRFRT_0_upregulated.csv
Direct comparison of interventions and timepoints	AMRF+RT 24h vs 0h	Upregulated	NAAA	2.71364679300122	0.00618769474251176	U_42_AMRFRT_24_vs_U_42_AMRFRT_0_upregulated.csv
Direct comparison of interventions and timepoints	AMRF+RT 24h vs 0h	Upregulated	NANOS3	2.52420403230286	0.00686687415353684	U_42_AMRFRT_24_vs_U_42_AMRFRT_0_upregulated.csv
Direct comparison of interventions and timepoints	AMRF+RT 24h vs 0h	Upregulated	NAP1L1P3	2.58151343185882	0.021266811533865	U_42_AMRFRT_24_vs_U_42_AMRFRT_0_upregulated.csv
Direct comparison of interventions and timepoints	AMRF+RT 24h vs 0h	Upregulated	NAT8L	2.48206749610662	0.00014928226812328	U_42_AMRFRT_24_vs_U_42_AMRFRT_0_upregulated.csv
Direct comparison of interventions and timepoints	AMRF+RT 24h vs 0h	Upregulated	NCF2	2.34415051470518	0.019248036686223	U_42_AMRFRT_24_vs_U_42_AMRFRT_0_upregulated.csv
Direct comparison of interventions and timepoints	AMRF+RT 24h vs 0h	Upregulated	NCF4	3.67526048134224	0.0161279854519652	U_42_AMRFRT_24_vs_U_42_AMRFRT_0_upregulated.csv
Direct comparison of interventions and timepoints	AMRF+RT 24h vs 0h	Upregulated	NEB	1.9526239761265	0.027103315608204	U_42_AMRFRT_24_vs_U_42_AMRFRT_0_upregulated.csv
Direct comparison of interventions and timepoints	AMRF+RT 24h vs 0h	Upregulated	NEFH	4.79500011475691	0.0461622092251726	U_42_AMRFRT_24_vs_U_42_AMRFRT_0_upregulated.csv
Direct comparison of interventions and timepoints	AMRF+RT 24h vs 0h	Downregulated	NEFL	-1.52680095062755	0.00226571098503456	U_42_AMRFRT_24_vs_U_42_AMRFRT_0_downregulated.csv
Direct comparison of interventions and timepoints	AMRF+RT 24h vs 0h	Downregulated	NEURL1B	-1.9218299030956	0.0200044031029669	U_42_AMRFRT_24_vs_U_42_AMRFRT_0_downregulated.csv
Direct comparison of interventions and timepoints	AMRF+RT 24h vs 0h	Upregulated	NEXN-AS1	2.2789989960102	0.00110314645397356	U_42_AMRFRT_24_vs_U_42_AMRFRT_0_upregulated.csv
Direct comparison of interventions and timepoints	AMRF+RT 24h vs 0h	Upregulated	NIPAL1	1.52749111758863	0.00973369010062674	U_42_AMRFRT_24_vs_U_42_AMRFRT_0_upregulated.csv
Direct comparison of interventions and timepoints	AMRF+RT 24h vs 0h	Upregulated	NIPAL4	5.34067249696911	0.0144527213102664	U_42_AMRFRT_24_vs_U_42_AMRFRT_0_upregulated.csv
Direct comparison of interventions and timepoints	AMRF+RT 24h vs 0h	Upregulated	NKX3-1	1.62089055909879	0.000159146965911456	U_42_AMRFRT_24_vs_U_42_AMRFRT_0_upregulated.csv
Direct comparison of interventions and timepoints	AMRF+RT 24h vs 0h	Upregulated	NLRP10	2.44753572552551	0.00630851984642135	U_42_AMRFRT_24_vs_U_42_AMRFRT_0_upregulated.csv
Direct comparison of interventions and timepoints	AMRF+RT 24h vs 0h	Upregulated	NLRP3	1.64851185078897	0.00885866824366745	U_42_AMRFRT_24_vs_U_42_AMRFRT_0_upregulated.csv
Direct comparison of interventions and timepoints	AMRF+RT 24h vs 0h	Upregulated	NOCT	2.34517267275717	0.00166787902978558	U_42_AMRFRT_24_vs_U_42_AMRFRT_0_upregulated.csv
Direct comparison of interventions and timepoints	AMRF+RT 24h vs 0h	Upregulated	NODAL	5.42258186221339	0.0441821063402354	U_42_AMRFRT_24_vs_U_42_AMRFRT_0_upregulated.csv
Direct comparison of interventions and timepoints	AMRF+RT 24h vs 0h	Upregulated	NOL4	3.75605554449884	0.0474327443342895	U_42_AMRFRT_24_vs_U_42_AMRFRT_0_upregulated.csv
Direct comparison of interventions and timepoints	AMRF+RT 24h vs 0h	Upregulated	NOS3	5.12100773173695	0.0197150253457517	U_42_AMRFRT_24_vs_U_42_AMRFRT_0_upregulated.csv
Direct comparison of interventions and timepoints	AMRF+RT 24h vs 0h	Downregulated	NOTCH3	-1.71218019299086	0.00218346542098902	U_42_AMRFRT_24_vs_U_42_AMRFRT_0_downregulated.csv
Direct comparison of interventions and timepoints	AMRF+RT 24h vs 0h	Upregulated	NPC1L1	3.27808695605797	0.0141296419372295	U_42_AMRFRT_24_vs_U_42_AMRFRT_0_upregulated.csv
Direct comparison of interventions and timepoints	AMRF+RT 24h vs 0h	Upregulated	NPTX2	4.49324483834828	0.0471966304956188	U_42_AMRFRT_24_vs_U_42_AMRFRT_0_upregulated.csv
Direct comparison of interventions and timepoints	AMRF+RT 24h vs 0h	Upregulated	NR1H4	7.44632876276768	0.00362117623502491	U_42_AMRFRT_24_vs_U_42_AMRFRT_0_upregulated.csv
Direct comparison of interventions and timepoints	AMRF+RT 24h vs 0h	Upregulated	NRAP	3.82277165871578	0.0161208654918786	U_42_AMRFRT_24_vs_U_42_AMRFRT_0_upregulated.csv
Direct comparison of interventions and timepoints	AMRF+RT 24h vs 0h	Upregulated	NRARP	5.84979419345485	0.00808938386782665	U_42_AMRFRT_24_vs_U_42_AMRFRT_0_upregulated.csv
Direct comparison of interventions and timepoints	AMRF+RT 24h vs 0h	Upregulated	NRCAM	2.03506309899359	0.029168322023056	U_42_AMRFRT_24_vs_U_42_AMRFRT_0_upregulated.csv
Direct comparison of interventions and timepoints	AMRF+RT 24h vs 0h	Upregulated	NRIP1	1.93991449923443	5.70878824982602e-05	U_42_AMRFRT_24_vs_U_42_AMRFRT_0_upregulated.csv
Direct comparison of interventions and timepoints	AMRF+RT 24h vs 0h	Downregulated	OASL	-1.92984073170818	0.000248603043374691	U_42_AMRFRT_24_vs_U_42_AMRFRT_0_downregulated.csv
Direct comparison of interventions and timepoints	AMRF+RT 24h vs 0h	Upregulated	ODAM	4.89631218267379	0.0303269224610817	U_42_AMRFRT_24_vs_U_42_AMRFRT_0_upregulated.csv
Direct comparison of interventions and timepoints	AMRF+RT 24h vs 0h	Downregulated	OLFML2A	-1.52178826253608	0.0330124487156734	U_42_AMRFRT_24_vs_U_42_AMRFRT_0_downregulated.csv
Direct comparison of interventions and timepoints	AMRF+RT 24h vs 0h	Downregulated	OLFML2B	-1.85934173061336	0.0318225212517921	U_42_AMRFRT_24_vs_U_42_AMRFRT_0_downregulated.csv
Direct comparison of interventions and timepoints	AMRF+RT 24h vs 0h	Downregulated	OLFML3	-2.01535684701374	0.00358022433749081	U_42_AMRFRT_24_vs_U_42_AMRFRT_0_downregulated.csv
Direct comparison of interventions and timepoints	AMRF+RT 24h vs 0h	Upregulated	OR2S2	5.35911754511484	0.00156672925554791	U_42_AMRFRT_24_vs_U_42_AMRFRT_0_upregulated.csv
Direct comparison of interventions and timepoints	AMRF+RT 24h vs 0h	Upregulated	OR7E99P	4.74884693934957	0.0040615260115003	U_42_AMRFRT_24_vs_U_42_AMRFRT_0_upregulated.csv
Direct comparison of interventions and timepoints	AMRF+RT 24h vs 0h	Upregulated	OTUD7A	3.41245131760074	0.00499097114661472	U_42_AMRFRT_24_vs_U_42_AMRFRT_0_upregulated.csv
Direct comparison of interventions and timepoints	AMRF+RT 24h vs 0h	Downregulated	P2RY6	-1.52143662030456	0.036675385129649	U_42_AMRFRT_24_vs_U_42_AMRFRT_0_downregulated.csv
Direct comparison of interventions and timepoints	AMRF+RT 24h vs 0h	Downregulated	PBX1	-1.50242177576762	0.000201958749911448	U_42_AMRFRT_24_vs_U_42_AMRFRT_0_downregulated.csv
Direct comparison of interventions and timepoints	AMRF+RT 24h vs 0h	Downregulated	PBXIP1	-1.82774727125906	0.000348107639265173	U_42_AMRFRT_24_vs_U_42_AMRFRT_0_downregulated.csv
Direct comparison of interventions and timepoints	AMRF+RT 24h vs 0h	Upregulated	PCDHGA12	3.10817884297534	0.0377114118974468	U_42_AMRFRT_24_vs_U_42_AMRFRT_0_upregulated.csv
Direct comparison of interventions and timepoints	AMRF+RT 24h vs 0h	Downregulated	PCDHGA4	-1.72169372275613	0.0179451686274335	U_42_AMRFRT_24_vs_U_42_AMRFRT_0_downregulated.csv
Direct comparison of interventions and timepoints	AMRF+RT 24h vs 0h	Downregulated	PCYT2	-1.63246167635179	0.000191016615240753	U_42_AMRFRT_24_vs_U_42_AMRFRT_0_downregulated.csv
Direct comparison of interventions and timepoints	AMRF+RT 24h vs 0h	Upregulated	PDC-AS1	3.52512194276213	0.0332007145764777	U_42_AMRFRT_24_vs_U_42_AMRFRT_0_upregulated.csv
Direct comparison of interventions and timepoints	AMRF+RT 24h vs 0h	Downregulated	PDGFRB	-1.75608550712417	0.00377610330411648	U_42_AMRFRT_24_vs_U_42_AMRFRT_0_downregulated.csv
Direct comparison of interventions and timepoints	AMRF+RT 24h vs 0h	Downregulated	PDIA4	-1.64478275817827	0.00183990440171499	U_42_AMRFRT_24_vs_U_42_AMRFRT_0_downregulated.csv
Direct comparison of interventions and timepoints	AMRF+RT 24h vs 0h	Upregulated	PELI2	2.34023714482457	0.00313315947958762	U_42_AMRFRT_24_vs_U_42_AMRFRT_0_upregulated.csv
Direct comparison of interventions and timepoints	AMRF+RT 24h vs 0h	Upregulated	PIK3CG	2.29789824078177	0.005096447296949	U_42_AMRFRT_24_vs_U_42_AMRFRT_0_upregulated.csv
Direct comparison of interventions and timepoints	AMRF+RT 24h vs 0h	Upregulated	PLA2G4E	5.15029896149344	0.0149558228559457	U_42_AMRFRT_24_vs_U_42_AMRFRT_0_upregulated.csv
Direct comparison of interventions and timepoints	AMRF+RT 24h vs 0h	Upregulated	PLB1	2.91959326215438	0.00300480750727955	U_42_AMRFRT_24_vs_U_42_AMRFRT_0_upregulated.csv
Direct comparison of interventions and timepoints	AMRF+RT 24h vs 0h	Upregulated	PLCB4	1.52895084749739	0.0275703736854189	U_42_AMRFRT_24_vs_U_42_AMRFRT_0_upregulated.csv
Direct comparison of interventions and timepoints	AMRF+RT 24h vs 0h	Upregulated	PLCL1	1.87364542412852	0.00371499197741374	U_42_AMRFRT_24_vs_U_42_AMRFRT_0_upregulated.csv
Direct comparison of interventions and timepoints	AMRF+RT 24h vs 0h	Upregulated	PLCXD2	1.50102676626546	0.0266634417856348	U_42_AMRFRT_24_vs_U_42_AMRFRT_0_upregulated.csv
Direct comparison of interventions and timepoints	AMRF+RT 24h vs 0h	Upregulated	PLPPR5	4.06911459165023	0.000118074908560129	U_42_AMRFRT_24_vs_U_42_AMRFRT_0_upregulated.csv
Direct comparison of interventions and timepoints	AMRF+RT 24h vs 0h	Upregulated	PLXNA2	2.27341594951538	0.00310515173335599	U_42_AMRFRT_24_vs_U_42_AMRFRT_0_upregulated.csv
Direct comparison of interventions and timepoints	AMRF+RT 24h vs 0h	Upregulated	PMFBP1	2.12028757874646	0.0181079108706782	U_42_AMRFRT_24_vs_U_42_AMRFRT_0_upregulated.csv
Direct comparison of interventions and timepoints	AMRF+RT 24h vs 0h	Downregulated	PPP1R9A-AS1	-2.44750699740592	0.0301823161790057	U_42_AMRFRT_24_vs_U_42_AMRFRT_0_downregulated.csv
Direct comparison of interventions and timepoints	AMRF+RT 24h vs 0h	Upregulated	PPP3CB-AS1	1.52780346133375	0.0136564710193535	U_42_AMRFRT_24_vs_U_42_AMRFRT_0_upregulated.csv
Direct comparison of interventions and timepoints	AMRF+RT 24h vs 0h	Upregulated	PRKAR1B-AS1	4.90727469811288	0.043758181106075	U_42_AMRFRT_24_vs_U_42_AMRFRT_0_upregulated.csv
Direct comparison of interventions and timepoints	AMRF+RT 24h vs 0h	Upregulated	PRKCG	2.50966703299697	0.0325371318772974	U_42_AMRFRT_24_vs_U_42_AMRFRT_0_upregulated.csv
Direct comparison of interventions and timepoints	AMRF+RT 24h vs 0h	Upregulated	PROM2	1.8107001703816	0.0175496596486676	U_42_AMRFRT_24_vs_U_42_AMRFRT_0_upregulated.csv
Direct comparison of interventions and timepoints	AMRF+RT 24h vs 0h	Upregulated	PRR9	2.93197397205372	0.0425461185754322	U_42_AMRFRT_24_vs_U_42_AMRFRT_0_upregulated.csv
Direct comparison of interventions and timepoints	AMRF+RT 24h vs 0h	Upregulated	PRSS55	3.54212415068214	0.0392332384991343	U_42_AMRFRT_24_vs_U_42_AMRFRT_0_upregulated.csv
Direct comparison of interventions and timepoints	AMRF+RT 24h vs 0h	Upregulated	PSG5	2.85197533349513	0.0211857491229824	U_42_AMRFRT_24_vs_U_42_AMRFRT_0_upregulated.csv
Direct comparison of interventions and timepoints	AMRF+RT 24h vs 0h	Upregulated	PSG6	4.93064047984862	0.0389431532814123	U_42_AMRFRT_24_vs_U_42_AMRFRT_0_upregulated.csv
Direct comparison of interventions and timepoints	AMRF+RT 24h vs 0h	Upregulated	PSG8-AS1	6.19423734416221	0.0240074340016111	U_42_AMRFRT_24_vs_U_42_AMRFRT_0_upregulated.csv
Direct comparison of interventions and timepoints	AMRF+RT 24h vs 0h	Upregulated	PSG9	3.73449520998587	0.000730576431171977	U_42_AMRFRT_24_vs_U_42_AMRFRT_0_upregulated.csv
Direct comparison of interventions and timepoints	AMRF+RT 24h vs 0h	Upregulated	PTAFR	2.79305900946045	0.0102763296121711	U_42_AMRFRT_24_vs_U_42_AMRFRT_0_upregulated.csv
Direct comparison of interventions and timepoints	AMRF+RT 24h vs 0h	Downregulated	PTCHD4	-1.54006911173943	0.0242584813545566	U_42_AMRFRT_24_vs_U_42_AMRFRT_0_downregulated.csv
Direct comparison of interventions and timepoints	AMRF+RT 24h vs 0h	Downregulated	PTGIS	-1.69756471056855	0.0139449777331846	U_42_AMRFRT_24_vs_U_42_AMRFRT_0_downregulated.csv
Direct comparison of interventions and timepoints	AMRF+RT 24h vs 0h	Upregulated	PTPRB	3.41547817808991	0.00203968265919731	U_42_AMRFRT_24_vs_U_42_AMRFRT_0_upregulated.csv
Direct comparison of interventions and timepoints	AMRF+RT 24h vs 0h	Upregulated	PTPRC	3.48826853712006	0.00171120432002157	U_42_AMRFRT_24_vs_U_42_AMRFRT_0_upregulated.csv
Direct comparison of interventions and timepoints	AMRF+RT 24h vs 0h	Upregulated	PTPRZ1	4.62849802421353	0.0303261381442362	U_42_AMRFRT_24_vs_U_42_AMRFRT_0_upregulated.csv
Direct comparison of interventions and timepoints	AMRF+RT 24h vs 0h	Upregulated	QRICH2	3.01730052657151	1.46380376050379e-05	U_42_AMRFRT_24_vs_U_42_AMRFRT_0_upregulated.csv
Direct comparison of interventions and timepoints	AMRF+RT 24h vs 0h	Upregulated	RAMP2-AS1	1.5500274148134	0.00460850710106097	U_42_AMRFRT_24_vs_U_42_AMRFRT_0_upregulated.csv
Direct comparison of interventions and timepoints	AMRF+RT 24h vs 0h	Upregulated	RASAL2-AS1	2.29581530627943	0.00282745994276544	U_42_AMRFRT_24_vs_U_42_AMRFRT_0_upregulated.csv
Direct comparison of interventions and timepoints	AMRF+RT 24h vs 0h	Upregulated	RASEF	3.77344128702808	0.0361754833379293	U_42_AMRFRT_24_vs_U_42_AMRFRT_0_upregulated.csv
Direct comparison of interventions and timepoints	AMRF+RT 24h vs 0h	Upregulated	RASGRF1	2.01006770102891	0.00190987218169357	U_42_AMRFRT_24_vs_U_42_AMRFRT_0_upregulated.csv
Direct comparison of interventions and timepoints	AMRF+RT 24h vs 0h	Upregulated	RBM14-RBM4	1.67704824864624	0.00746515246493272	U_42_AMRFRT_24_vs_U_42_AMRFRT_0_upregulated.csv
Direct comparison of interventions and timepoints	AMRF+RT 24h vs 0h	Upregulated	RBM24	1.93229022143483	0.0130383746467765	U_42_AMRFRT_24_vs_U_42_AMRFRT_0_upregulated.csv
Direct comparison of interventions and timepoints	AMRF+RT 24h vs 0h	Upregulated	RBM26-AS1	1.54184133395637	0.0108995405234359	U_42_AMRFRT_24_vs_U_42_AMRFRT_0_upregulated.csv
Direct comparison of interventions and timepoints	AMRF+RT 24h vs 0h	Downregulated	RCAN2	-1.96809913272897	0.0422280486662731	U_42_AMRFRT_24_vs_U_42_AMRFRT_0_downregulated.csv
Direct comparison of interventions and timepoints	AMRF+RT 24h vs 0h	Upregulated	RCSD1	3.09102880094171	0.0150440526584762	U_42_AMRFRT_24_vs_U_42_AMRFRT_0_upregulated.csv
Direct comparison of interventions and timepoints	AMRF+RT 24h vs 0h	Upregulated	RDH8	6.73607747482708	0.00187875668501164	U_42_AMRFRT_24_vs_U_42_AMRFRT_0_upregulated.csv
Direct comparison of interventions and timepoints	AMRF+RT 24h vs 0h	Upregulated	RELN	4.90951612477388	0.00129522372778144	U_42_AMRFRT_24_vs_U_42_AMRFRT_0_upregulated.csv
Direct comparison of interventions and timepoints	AMRF+RT 24h vs 0h	Upregulated	RFPL1	6.16946279262286	0.0290330483327881	U_42_AMRFRT_24_vs_U_42_AMRFRT_0_upregulated.csv
Direct comparison of interventions and timepoints	AMRF+RT 24h vs 0h	Downregulated	RGPD1	-2.05799825739405	0.00585258805301126	U_42_AMRFRT_24_vs_U_42_AMRFRT_0_downregulated.csv
Direct comparison of interventions and timepoints	AMRF+RT 24h vs 0h	Downregulated	RGPD2	-2.18272246180518	0.00363388604988065	U_42_AMRFRT_24_vs_U_42_AMRFRT_0_downregulated.csv
Direct comparison of interventions and timepoints	AMRF+RT 24h vs 0h	Upregulated	RHCG	5.79538521122195	0.00783663253371094	U_42_AMRFRT_24_vs_U_42_AMRFRT_0_upregulated.csv
Direct comparison of interventions and timepoints	AMRF+RT 24h vs 0h	Downregulated	RHOJ	-1.704470447019	0.00190616745767656	U_42_AMRFRT_24_vs_U_42_AMRFRT_0_downregulated.csv
Direct comparison of interventions and timepoints	AMRF+RT 24h vs 0h	Upregulated	RN7SKP11	2.62480689989484	0.0401360858067434	U_42_AMRFRT_24_vs_U_42_AMRFRT_0_upregulated.csv
Direct comparison of interventions and timepoints	AMRF+RT 24h vs 0h	Upregulated	RN7SL832P	1.51379705982622	0.0327742969094986	U_42_AMRFRT_24_vs_U_42_AMRFRT_0_upregulated.csv
Direct comparison of interventions and timepoints	AMRF+RT 24h vs 0h	Downregulated	RNA5-8SN2	-2.5080027710114	0.0147206459325633	U_42_AMRFRT_24_vs_U_42_AMRFRT_0_downregulated.csv
Direct comparison of interventions and timepoints	AMRF+RT 24h vs 0h	Downregulated	RNA5-8SN3	-2.48901014273721	0.0165393301309827	U_42_AMRFRT_24_vs_U_42_AMRFRT_0_downregulated.csv
Direct comparison of interventions and timepoints	AMRF+RT 24h vs 0h	Upregulated	RNASE7	4.22843113856704	0.0248920541510329	U_42_AMRFRT_24_vs_U_42_AMRFRT_0_upregulated.csv
Direct comparison of interventions and timepoints	AMRF+RT 24h vs 0h	Upregulated	ROR1-AS1	5.58518731044303	0.0476657428298086	U_42_AMRFRT_24_vs_U_42_AMRFRT_0_upregulated.csv
Direct comparison of interventions and timepoints	AMRF+RT 24h vs 0h	Upregulated	RPA4	2.1855608169679	0.00629673084283913	U_42_AMRFRT_24_vs_U_42_AMRFRT_0_upregulated.csv
Direct comparison of interventions and timepoints	AMRF+RT 24h vs 0h	Downregulated	RPL10AP9	-2.95556451123367	0.029246674701902	U_42_AMRFRT_24_vs_U_42_AMRFRT_0_downregulated.csv
Direct comparison of interventions and timepoints	AMRF+RT 24h vs 0h	Upregulated	RPL21P133	2.94255104171539	0.0411558956749761	U_42_AMRFRT_24_vs_U_42_AMRFRT_0_upregulated.csv
Direct comparison of interventions and timepoints	AMRF+RT 24h vs 0h	Upregulated	RPL23AP77	4.40361940014186	0.0316640988665564	U_42_AMRFRT_24_vs_U_42_AMRFRT_0_upregulated.csv
Direct comparison of interventions and timepoints	AMRF+RT 24h vs 0h	Upregulated	RPL4P6	1.81529645674481	0.0207031801127139	U_42_AMRFRT_24_vs_U_42_AMRFRT_0_upregulated.csv
Direct comparison of interventions and timepoints	AMRF+RT 24h vs 0h	Upregulated	RPL7AP22	2.07779512176284	0.0355652298551112	U_42_AMRFRT_24_vs_U_42_AMRFRT_0_upregulated.csv
Direct comparison of interventions and timepoints	AMRF+RT 24h vs 0h	Upregulated	RPS4XP19	4.85579348701278	0.012680647851694	U_42_AMRFRT_24_vs_U_42_AMRFRT_0_upregulated.csv
Direct comparison of interventions and timepoints	AMRF+RT 24h vs 0h	Upregulated	RPSAP52	1.88513238711593	0.0167325700866586	U_42_AMRFRT_24_vs_U_42_AMRFRT_0_upregulated.csv
Direct comparison of interventions and timepoints	AMRF+RT 24h vs 0h	Upregulated	RRS1-DT	4.0740246131678	0.0008811623579466	U_42_AMRFRT_24_vs_U_42_AMRFRT_0_upregulated.csv
Direct comparison of interventions and timepoints	AMRF+RT 24h vs 0h	Upregulated	RYR1	3.70718788649289	0.0231983145573188	U_42_AMRFRT_24_vs_U_42_AMRFRT_0_upregulated.csv
Direct comparison of interventions and timepoints	AMRF+RT 24h vs 0h	Upregulated	RYR2	3.06916490764714	0.00039435248081529	U_42_AMRFRT_24_vs_U_42_AMRFRT_0_upregulated.csv
Direct comparison of interventions and timepoints	AMRF+RT 24h vs 0h	Upregulated	S1PR1	1.62041844173199	0.0482969882929347	U_42_AMRFRT_24_vs_U_42_AMRFRT_0_upregulated.csv
Direct comparison of interventions and timepoints	AMRF+RT 24h vs 0h	Upregulated	SAXO2	1.74220917059749	0.00287168012419867	U_42_AMRFRT_24_vs_U_42_AMRFRT_0_upregulated.csv
Direct comparison of interventions and timepoints	AMRF+RT 24h vs 0h	Upregulated	SCN1A	2.46583095565047	0.0151788703911611	U_42_AMRFRT_24_vs_U_42_AMRFRT_0_upregulated.csv
Direct comparison of interventions and timepoints	AMRF+RT 24h vs 0h	Upregulated	SCN4A	4.48767314481045	0.024622352901903	U_42_AMRFRT_24_vs_U_42_AMRFRT_0_upregulated.csv
Direct comparison of interventions and timepoints	AMRF+RT 24h vs 0h	Upregulated	SCN7A	3.66262065007705	0.0498919133380784	U_42_AMRFRT_24_vs_U_42_AMRFRT_0_upregulated.csv
Direct comparison of interventions and timepoints	AMRF+RT 24h vs 0h	Upregulated	SCN9A	2.64962037479432	0.0134688669430575	U_42_AMRFRT_24_vs_U_42_AMRFRT_0_upregulated.csv
Direct comparison of interventions and timepoints	AMRF+RT 24h vs 0h	Upregulated	SCNN1B	4.78352710656438	0.0391266172902799	U_42_AMRFRT_24_vs_U_42_AMRFRT_0_upregulated.csv
Direct comparison of interventions and timepoints	AMRF+RT 24h vs 0h	Upregulated	SCRT1	5.31698165600395	0.0353950059853733	U_42_AMRFRT_24_vs_U_42_AMRFRT_0_upregulated.csv
Direct comparison of interventions and timepoints	AMRF+RT 24h vs 0h	Upregulated	SCUBE2	2.11645735912926	0.00499511545727618	U_42_AMRFRT_24_vs_U_42_AMRFRT_0_upregulated.csv
Direct comparison of interventions and timepoints	AMRF+RT 24h vs 0h	Upregulated	SEMA4D	4.25255027207996	0.000759665746347664	U_42_AMRFRT_24_vs_U_42_AMRFRT_0_upregulated.csv
Direct comparison of interventions and timepoints	AMRF+RT 24h vs 0h	Upregulated	SERPINB2	3.0383516304055	0.00375757766154402	U_42_AMRFRT_24_vs_U_42_AMRFRT_0_upregulated.csv
Direct comparison of interventions and timepoints	AMRF+RT 24h vs 0h	Upregulated	SEZ6L	3.71059622689331	0.0229961338666058	U_42_AMRFRT_24_vs_U_42_AMRFRT_0_upregulated.csv
Direct comparison of interventions and timepoints	AMRF+RT 24h vs 0h	Upregulated	SFXN2	1.74380115435324	0.00637305263832928	U_42_AMRFRT_24_vs_U_42_AMRFRT_0_upregulated.csv
Direct comparison of interventions and timepoints	AMRF+RT 24h vs 0h	Upregulated	SH3RF1	1.52238013498986	0.00362117623502491	U_42_AMRFRT_24_vs_U_42_AMRFRT_0_upregulated.csv
Direct comparison of interventions and timepoints	AMRF+RT 24h vs 0h	Upregulated	SHOC1	3.23182119741325	0.0219751274840647	U_42_AMRFRT_24_vs_U_42_AMRFRT_0_upregulated.csv
Direct comparison of interventions and timepoints	AMRF+RT 24h vs 0h	Upregulated	SLC12A7	2.73995634135552	0.0439375495910823	U_42_AMRFRT_24_vs_U_42_AMRFRT_0_upregulated.csv
Direct comparison of interventions and timepoints	AMRF+RT 24h vs 0h	Upregulated	SLC13A3	2.54904156751434	0.0139437314513033	U_42_AMRFRT_24_vs_U_42_AMRFRT_0_upregulated.csv
Direct comparison of interventions and timepoints	AMRF+RT 24h vs 0h	Upregulated	SLC1A2	2.45542628641118	0.0434704798116282	U_42_AMRFRT_24_vs_U_42_AMRFRT_0_upregulated.csv
Direct comparison of interventions and timepoints	AMRF+RT 24h vs 0h	Upregulated	SLC22A1	2.62529018417477	0.00393674201200137	U_42_AMRFRT_24_vs_U_42_AMRFRT_0_upregulated.csv
Direct comparison of interventions and timepoints	AMRF+RT 24h vs 0h	Upregulated	SLC28A3	1.64352320479917	0.019537425603572	U_42_AMRFRT_24_vs_U_42_AMRFRT_0_upregulated.csv
Direct comparison of interventions and timepoints	AMRF+RT 24h vs 0h	Upregulated	SLC2A2	4.93965407451225	0.0352075375665642	U_42_AMRFRT_24_vs_U_42_AMRFRT_0_upregulated.csv
Direct comparison of interventions and timepoints	AMRF+RT 24h vs 0h	Upregulated	SLC30A1	1.69521391138601	0.0114378686787012	U_42_AMRFRT_24_vs_U_42_AMRFRT_0_upregulated.csv
Direct comparison of interventions and timepoints	AMRF+RT 24h vs 0h	Upregulated	SLC39A13-AS1	3.40897211272645	5.49910045892779e-05	U_42_AMRFRT_24_vs_U_42_AMRFRT_0_upregulated.csv
Direct comparison of interventions and timepoints	AMRF+RT 24h vs 0h	Upregulated	SLC47A1	3.33997321478319	0.0274222821929949	U_42_AMRFRT_24_vs_U_42_AMRFRT_0_upregulated.csv
Direct comparison of interventions and timepoints	AMRF+RT 24h vs 0h	Upregulated	SLC49A3	1.68653922770042	0.0330352985811165	U_42_AMRFRT_24_vs_U_42_AMRFRT_0_upregulated.csv
Direct comparison of interventions and timepoints	AMRF+RT 24h vs 0h	Upregulated	SLC6A11	6.19263120221566	0.00316784965014322	U_42_AMRFRT_24_vs_U_42_AMRFRT_0_upregulated.csv
Direct comparison of interventions and timepoints	AMRF+RT 24h vs 0h	Upregulated	SLC6A13	2.81662003323079	0.0139689057306102	U_42_AMRFRT_24_vs_U_42_AMRFRT_0_upregulated.csv
Direct comparison of interventions and timepoints	AMRF+RT 24h vs 0h	Upregulated	SLC6A20	6.50932021098223	0.0175496596486676	U_42_AMRFRT_24_vs_U_42_AMRFRT_0_upregulated.csv
Direct comparison of interventions and timepoints	AMRF+RT 24h vs 0h	Upregulated	SLC7A11	2.25812700633668	0.027103315608204	U_42_AMRFRT_24_vs_U_42_AMRFRT_0_upregulated.csv
Direct comparison of interventions and timepoints	AMRF+RT 24h vs 0h	Upregulated	SLC7A11-AS1	4.54898568574537	0.0031789115247678	U_42_AMRFRT_24_vs_U_42_AMRFRT_0_upregulated.csv
Direct comparison of interventions and timepoints	AMRF+RT 24h vs 0h	Upregulated	SLC8A2	3.23307907785991	0.0215849878125423	U_42_AMRFRT_24_vs_U_42_AMRFRT_0_upregulated.csv
Direct comparison of interventions and timepoints	AMRF+RT 24h vs 0h	Upregulated	SLIT2-IT1	3.30825562725163	0.0372592258223953	U_42_AMRFRT_24_vs_U_42_AMRFRT_0_upregulated.csv
Direct comparison of interventions and timepoints	AMRF+RT 24h vs 0h	Downregulated	SLITRK3	-1.86053735280234	0.00524436747547957	U_42_AMRFRT_24_vs_U_42_AMRFRT_0_downregulated.csv
Direct comparison of interventions and timepoints	AMRF+RT 24h vs 0h	Downregulated	SLITRK6	-2.33745510267554	0.0165393301309827	U_42_AMRFRT_24_vs_U_42_AMRFRT_0_downregulated.csv
Direct comparison of interventions and timepoints	AMRF+RT 24h vs 0h	Upregulated	SMAD9	1.80041395213611	0.00153656965228985	U_42_AMRFRT_24_vs_U_42_AMRFRT_0_upregulated.csv
Direct comparison of interventions and timepoints	AMRF+RT 24h vs 0h	Downregulated	SMIM10L2B	-2.71456194512999	0.00373556433755593	U_42_AMRFRT_24_vs_U_42_AMRFRT_0_downregulated.csv
Direct comparison of interventions and timepoints	AMRF+RT 24h vs 0h	Upregulated	SMIM24	4.58818853720304	0.0146309602228324	U_42_AMRFRT_24_vs_U_42_AMRFRT_0_upregulated.csv
Direct comparison of interventions and timepoints	AMRF+RT 24h vs 0h	Upregulated	SMOC2	5.91199265958129	0.0340819145868819	U_42_AMRFRT_24_vs_U_42_AMRFRT_0_upregulated.csv
Direct comparison of interventions and timepoints	AMRF+RT 24h vs 0h	Upregulated	SMURF2	1.52451656333694	0.00120361974994925	U_42_AMRFRT_24_vs_U_42_AMRFRT_0_upregulated.csv
Direct comparison of interventions and timepoints	AMRF+RT 24h vs 0h	Upregulated	SNHG3	1.71426577326498	0.000101391340456102	U_42_AMRFRT_24_vs_U_42_AMRFRT_0_upregulated.csv
Direct comparison of interventions and timepoints	AMRF+RT 24h vs 0h	Upregulated	SNHG4	1.7551101097739	0.00425744607035864	U_42_AMRFRT_24_vs_U_42_AMRFRT_0_upregulated.csv
Direct comparison of interventions and timepoints	AMRF+RT 24h vs 0h	Upregulated	SNORA33	2.61338472539191	0.000860943825214207	U_42_AMRFRT_24_vs_U_42_AMRFRT_0_upregulated.csv
Direct comparison of interventions and timepoints	AMRF+RT 24h vs 0h	Upregulated	SNORA3B	1.73897553787561	0.00434064721568278	U_42_AMRFRT_24_vs_U_42_AMRFRT_0_upregulated.csv
Direct comparison of interventions and timepoints	AMRF+RT 24h vs 0h	Upregulated	SNORA65	2.43055589483733	0.000817397144442623	U_42_AMRFRT_24_vs_U_42_AMRFRT_0_upregulated.csv
Direct comparison of interventions and timepoints	AMRF+RT 24h vs 0h	Upregulated	SNORA66	3.27144578555116	0.000489136954325209	U_42_AMRFRT_24_vs_U_42_AMRFRT_0_upregulated.csv
Direct comparison of interventions and timepoints	AMRF+RT 24h vs 0h	Upregulated	SNORA72	2.45252458193538	0.0143240766963181	U_42_AMRFRT_24_vs_U_42_AMRFRT_0_upregulated.csv
Direct comparison of interventions and timepoints	AMRF+RT 24h vs 0h	Upregulated	SNORA73B	3.89691395845739	1.60254981346176e-06	U_42_AMRFRT_24_vs_U_42_AMRFRT_0_upregulated.csv
Direct comparison of interventions and timepoints	AMRF+RT 24h vs 0h	Upregulated	SNORA75	2.19369616196821	0.0138170944009396	U_42_AMRFRT_24_vs_U_42_AMRFRT_0_upregulated.csv
Direct comparison of interventions and timepoints	AMRF+RT 24h vs 0h	Upregulated	SNORD100	2.12472288360468	0.0130117368524727	U_42_AMRFRT_24_vs_U_42_AMRFRT_0_upregulated.csv
Direct comparison of interventions and timepoints	AMRF+RT 24h vs 0h	Upregulated	SNORD101	2.39250410131303	0.00187951880415571	U_42_AMRFRT_24_vs_U_42_AMRFRT_0_upregulated.csv
Direct comparison of interventions and timepoints	AMRF+RT 24h vs 0h	Upregulated	SNORD14A	1.64030981141947	0.0317737458942983	U_42_AMRFRT_24_vs_U_42_AMRFRT_0_upregulated.csv
Direct comparison of interventions and timepoints	AMRF+RT 24h vs 0h	Upregulated	SNORD14E	2.14978579398727	0.0133566211354934	U_42_AMRFRT_24_vs_U_42_AMRFRT_0_upregulated.csv
Direct comparison of interventions and timepoints	AMRF+RT 24h vs 0h	Upregulated	SNORD1B	4.44922027810363	0.0125096358272629	U_42_AMRFRT_24_vs_U_42_AMRFRT_0_upregulated.csv
Direct comparison of interventions and timepoints	AMRF+RT 24h vs 0h	Upregulated	SNORD20	2.50603627725344	0.00312202503174053	U_42_AMRFRT_24_vs_U_42_AMRFRT_0_upregulated.csv
Direct comparison of interventions and timepoints	AMRF+RT 24h vs 0h	Upregulated	SNORD46	2.09428405120424	0.00585876956647319	U_42_AMRFRT_24_vs_U_42_AMRFRT_0_upregulated.csv
Direct comparison of interventions and timepoints	AMRF+RT 24h vs 0h	Upregulated	SNORD6	3.9921201917791	0.000411277791568306	U_42_AMRFRT_24_vs_U_42_AMRFRT_0_upregulated.csv
Direct comparison of interventions and timepoints	AMRF+RT 24h vs 0h	Upregulated	SNORD63B	2.55935666777437	0.00707243966933944	U_42_AMRFRT_24_vs_U_42_AMRFRT_0_upregulated.csv
Direct comparison of interventions and timepoints	AMRF+RT 24h vs 0h	Upregulated	SNORD72	4.760278489386	0.0237157976986186	U_42_AMRFRT_24_vs_U_42_AMRFRT_0_upregulated.csv
Direct comparison of interventions and timepoints	AMRF+RT 24h vs 0h	Upregulated	SNORD83A	2.78752503466353	0.00324175655483261	U_42_AMRFRT_24_vs_U_42_AMRFRT_0_upregulated.csv
Direct comparison of interventions and timepoints	AMRF+RT 24h vs 0h	Upregulated	SORBS1	2.72619599948695	0.00998296694186966	U_42_AMRFRT_24_vs_U_42_AMRFRT_0_upregulated.csv
Direct comparison of interventions and timepoints	AMRF+RT 24h vs 0h	Upregulated	SORL1	3.79397250666193	0.0187811211019492	U_42_AMRFRT_24_vs_U_42_AMRFRT_0_upregulated.csv
Direct comparison of interventions and timepoints	AMRF+RT 24h vs 0h	Upregulated	SOX8	5.15371206787363	0.034732549695279	U_42_AMRFRT_24_vs_U_42_AMRFRT_0_upregulated.csv
Direct comparison of interventions and timepoints	AMRF+RT 24h vs 0h	Upregulated	SPAG17	2.43584080003561	0.0317737458942983	U_42_AMRFRT_24_vs_U_42_AMRFRT_0_upregulated.csv
Direct comparison of interventions and timepoints	AMRF+RT 24h vs 0h	Upregulated	SPANXN1	2.35831724890782	0.0254756373044407	U_42_AMRFRT_24_vs_U_42_AMRFRT_0_upregulated.csv
Direct comparison of interventions and timepoints	AMRF+RT 24h vs 0h	Upregulated	SPATA3-AS1	2.35547044708497	0.0150269182526428	U_42_AMRFRT_24_vs_U_42_AMRFRT_0_upregulated.csv
Direct comparison of interventions and timepoints	AMRF+RT 24h vs 0h	Upregulated	SPON2	2.49223073890852	0.0273884418693311	U_42_AMRFRT_24_vs_U_42_AMRFRT_0_upregulated.csv
Direct comparison of interventions and timepoints	AMRF+RT 24h vs 0h	Upregulated	SRL	5.10552321313422	0.00585258805301126	U_42_AMRFRT_24_vs_U_42_AMRFRT_0_upregulated.csv
Direct comparison of interventions and timepoints	AMRF+RT 24h vs 0h	Upregulated	SSTR5-AS1	6.63047844802215	0.0340242876768302	U_42_AMRFRT_24_vs_U_42_AMRFRT_0_upregulated.csv
Direct comparison of interventions and timepoints	AMRF+RT 24h vs 0h	Upregulated	SSUH2	2.7878020557207	0.031645000261865	U_42_AMRFRT_24_vs_U_42_AMRFRT_0_upregulated.csv
Direct comparison of interventions and timepoints	AMRF+RT 24h vs 0h	Downregulated	STEAP3-AS1	-1.68939804366972	0.0495696860896464	U_42_AMRFRT_24_vs_U_42_AMRFRT_0_downregulated.csv
Direct comparison of interventions and timepoints	AMRF+RT 24h vs 0h	Upregulated	STYK1	2.40316541701718	0.000384541444932222	U_42_AMRFRT_24_vs_U_42_AMRFRT_0_upregulated.csv
Direct comparison of interventions and timepoints	AMRF+RT 24h vs 0h	Upregulated	SUGCT-AS1	3.34748748403299	0.00545306308889187	U_42_AMRFRT_24_vs_U_42_AMRFRT_0_upregulated.csv
Direct comparison of interventions and timepoints	AMRF+RT 24h vs 0h	Upregulated	SUGT1P4-STRA6LP	1.62630431352037	0.0282070122517123	U_42_AMRFRT_24_vs_U_42_AMRFRT_0_upregulated.csv
Direct comparison of interventions and timepoints	AMRF+RT 24h vs 0h	Upregulated	SULT1B1	6.74460642422317	0.000268494652028924	U_42_AMRFRT_24_vs_U_42_AMRFRT_0_upregulated.csv
Direct comparison of interventions and timepoints	AMRF+RT 24h vs 0h	Upregulated	SUMO4	2.5968677482291	0.0378557279950068	U_42_AMRFRT_24_vs_U_42_AMRFRT_0_upregulated.csv
Direct comparison of interventions and timepoints	AMRF+RT 24h vs 0h	Upregulated	SUSD1	1.60824532037749	0.0167325700866586	U_42_AMRFRT_24_vs_U_42_AMRFRT_0_upregulated.csv
Direct comparison of interventions and timepoints	AMRF+RT 24h vs 0h	Upregulated	SYPL1P2	1.74688612526881	0.0338122951319623	U_42_AMRFRT_24_vs_U_42_AMRFRT_0_upregulated.csv
Direct comparison of interventions and timepoints	AMRF+RT 24h vs 0h	Upregulated	TAGLN3	3.00955165160944	0.00542465093718567	U_42_AMRFRT_24_vs_U_42_AMRFRT_0_upregulated.csv
Direct comparison of interventions and timepoints	AMRF+RT 24h vs 0h	Upregulated	TAS2R31	2.14006296737912	0.0244121765343637	U_42_AMRFRT_24_vs_U_42_AMRFRT_0_upregulated.csv
Direct comparison of interventions and timepoints	AMRF+RT 24h vs 0h	Upregulated	TAS2R5	1.65140568351961	0.0355652298551112	U_42_AMRFRT_24_vs_U_42_AMRFRT_0_upregulated.csv
Direct comparison of interventions and timepoints	AMRF+RT 24h vs 0h	Upregulated	TBILA	2.70086135256824	4.84783284747004e-06	U_42_AMRFRT_24_vs_U_42_AMRFRT_0_upregulated.csv
Direct comparison of interventions and timepoints	AMRF+RT 24h vs 0h	Upregulated	TCERG1L	4.98696662504598	0.00160793415660707	U_42_AMRFRT_24_vs_U_42_AMRFRT_0_upregulated.csv
Direct comparison of interventions and timepoints	AMRF+RT 24h vs 0h	Upregulated	TDRG1	3.78584509915523	0.00722209443511313	U_42_AMRFRT_24_vs_U_42_AMRFRT_0_upregulated.csv
Direct comparison of interventions and timepoints	AMRF+RT 24h vs 0h	Downregulated	TENT5C	-1.8603483717395	0.0418177072369632	U_42_AMRFRT_24_vs_U_42_AMRFRT_0_downregulated.csv
Direct comparison of interventions and timepoints	AMRF+RT 24h vs 0h	Upregulated	TLL2	2.33375897528289	0.0246934505949795	U_42_AMRFRT_24_vs_U_42_AMRFRT_0_upregulated.csv
Direct comparison of interventions and timepoints	AMRF+RT 24h vs 0h	Upregulated	TMC3	4.73696597737635	0.0365487394109786	U_42_AMRFRT_24_vs_U_42_AMRFRT_0_upregulated.csv
Direct comparison of interventions and timepoints	AMRF+RT 24h vs 0h	Upregulated	TMC5	5.77180903245289	0.0174552796424472	U_42_AMRFRT_24_vs_U_42_AMRFRT_0_upregulated.csv
Direct comparison of interventions and timepoints	AMRF+RT 24h vs 0h	Downregulated	TMEM140	-2.05441020094198	0.00179981492286896	U_42_AMRFRT_24_vs_U_42_AMRFRT_0_downregulated.csv
Direct comparison of interventions and timepoints	AMRF+RT 24h vs 0h	Upregulated	TMEM184A	1.86823559229979	0.0140992700591673	U_42_AMRFRT_24_vs_U_42_AMRFRT_0_upregulated.csv
Direct comparison of interventions and timepoints	AMRF+RT 24h vs 0h	Upregulated	TMEM236	2.68399562063986	0.00313927282878905	U_42_AMRFRT_24_vs_U_42_AMRFRT_0_upregulated.csv
Direct comparison of interventions and timepoints	AMRF+RT 24h vs 0h	Upregulated	TMEM270	3.64319884695409	0.00433693694985717	U_42_AMRFRT_24_vs_U_42_AMRFRT_0_upregulated.csv
Direct comparison of interventions and timepoints	AMRF+RT 24h vs 0h	Upregulated	TMEM273	6.03328604415367	0.0109508238655331	U_42_AMRFRT_24_vs_U_42_AMRFRT_0_upregulated.csv
Direct comparison of interventions and timepoints	AMRF+RT 24h vs 0h	Downregulated	TMEM53	-1.59596401619284	0.000191016615240753	U_42_AMRFRT_24_vs_U_42_AMRFRT_0_downregulated.csv
Direct comparison of interventions and timepoints	AMRF+RT 24h vs 0h	Upregulated	TMIE	4.61525823525362	0.0413273231032135	U_42_AMRFRT_24_vs_U_42_AMRFRT_0_upregulated.csv
Direct comparison of interventions and timepoints	AMRF+RT 24h vs 0h	Upregulated	TMPPE	1.86879923052123	0.000722907553455255	U_42_AMRFRT_24_vs_U_42_AMRFRT_0_upregulated.csv
Direct comparison of interventions and timepoints	AMRF+RT 24h vs 0h	Upregulated	TMPRSS11F	5.61314123264033	0.00742863425609153	U_42_AMRFRT_24_vs_U_42_AMRFRT_0_upregulated.csv
Direct comparison of interventions and timepoints	AMRF+RT 24h vs 0h	Upregulated	TMPRSS9	5.37419683465918	0.00313927282878905	U_42_AMRFRT_24_vs_U_42_AMRFRT_0_upregulated.csv
Direct comparison of interventions and timepoints	AMRF+RT 24h vs 0h	Downregulated	TMSB4XP4	-1.51505097547404	0.012037250081412	U_42_AMRFRT_24_vs_U_42_AMRFRT_0_downregulated.csv
Direct comparison of interventions and timepoints	AMRF+RT 24h vs 0h	Downregulated	TMT1A	-1.90456562528251	0.0181892949833753	U_42_AMRFRT_24_vs_U_42_AMRFRT_0_downregulated.csv
Direct comparison of interventions and timepoints	AMRF+RT 24h vs 0h	Downregulated	TNFAIP8L1	-1.52413328054788	0.00636267636640985	U_42_AMRFRT_24_vs_U_42_AMRFRT_0_downregulated.csv
Direct comparison of interventions and timepoints	AMRF+RT 24h vs 0h	Upregulated	TNFRSF10D	2.79762527926873	0.00337038994818532	U_42_AMRFRT_24_vs_U_42_AMRFRT_0_upregulated.csv
Direct comparison of interventions and timepoints	AMRF+RT 24h vs 0h	Upregulated	TNIK	2.07872477105349	0.010368453734421	U_42_AMRFRT_24_vs_U_42_AMRFRT_0_upregulated.csv
Direct comparison of interventions and timepoints	AMRF+RT 24h vs 0h	Upregulated	TNN	4.69659658092825	0.00569418115978507	U_42_AMRFRT_24_vs_U_42_AMRFRT_0_upregulated.csv
Direct comparison of interventions and timepoints	AMRF+RT 24h vs 0h	Upregulated	TOMM5	2.30785093407514	0.000457726187620786	U_42_AMRFRT_24_vs_U_42_AMRFRT_0_upregulated.csv
Direct comparison of interventions and timepoints	AMRF+RT 24h vs 0h	Upregulated	TPO	5.7897352959476	0.0210175878251553	U_42_AMRFRT_24_vs_U_42_AMRFRT_0_upregulated.csv
Direct comparison of interventions and timepoints	AMRF+RT 24h vs 0h	Upregulated	TPSB2	7.3128383188642	0.00501578777816147	U_42_AMRFRT_24_vs_U_42_AMRFRT_0_upregulated.csv
Direct comparison of interventions and timepoints	AMRF+RT 24h vs 0h	Upregulated	TRIML1	5.82865787329178	0.0165393301309827	U_42_AMRFRT_24_vs_U_42_AMRFRT_0_upregulated.csv
Direct comparison of interventions and timepoints	AMRF+RT 24h vs 0h	Upregulated	TRIML2	4.43213431241962	7.28502849894149e-05	U_42_AMRFRT_24_vs_U_42_AMRFRT_0_upregulated.csv
Direct comparison of interventions and timepoints	AMRF+RT 24h vs 0h	Upregulated	TRPC4	1.68972873097318	0.0175904535140718	U_42_AMRFRT_24_vs_U_42_AMRFRT_0_upregulated.csv
Direct comparison of interventions and timepoints	AMRF+RT 24h vs 0h	Upregulated	TSPAN2	3.27475042349081	0.00543882777708575	U_42_AMRFRT_24_vs_U_42_AMRFRT_0_upregulated.csv
Direct comparison of interventions and timepoints	AMRF+RT 24h vs 0h	Downregulated	TSTD3	-2.05967638851589	0.0431268152853034	U_42_AMRFRT_24_vs_U_42_AMRFRT_0_downregulated.csv
Direct comparison of interventions and timepoints	AMRF+RT 24h vs 0h	Upregulated	TTC14	1.5133929436764	0.00157295597453541	U_42_AMRFRT_24_vs_U_42_AMRFRT_0_upregulated.csv
Direct comparison of interventions and timepoints	AMRF+RT 24h vs 0h	Upregulated	TTC9B	2.42870811511165	0.0261200607321775	U_42_AMRFRT_24_vs_U_42_AMRFRT_0_upregulated.csv
Direct comparison of interventions and timepoints	AMRF+RT 24h vs 0h	Upregulated	TTN-AS1	3.62875025228888	0.0117299793609863	U_42_AMRFRT_24_vs_U_42_AMRFRT_0_upregulated.csv
Direct comparison of interventions and timepoints	AMRF+RT 24h vs 0h	Downregulated	TUBA1A	-2.32726921682911	1.43479781375458e-06	U_42_AMRFRT_24_vs_U_42_AMRFRT_0_downregulated.csv
Direct comparison of interventions and timepoints	AMRF+RT 24h vs 0h	Upregulated	TUBBP9	5.51238773215496	0.0116803864046321	U_42_AMRFRT_24_vs_U_42_AMRFRT_0_upregulated.csv
Direct comparison of interventions and timepoints	AMRF+RT 24h vs 0h	Upregulated	TVP23A	1.914942230098	0.0193393733355145	U_42_AMRFRT_24_vs_U_42_AMRFRT_0_upregulated.csv
Direct comparison of interventions and timepoints	AMRF+RT 24h vs 0h	Upregulated	TWNK	1.64248708169895	0.00014928226812328	U_42_AMRFRT_24_vs_U_42_AMRFRT_0_upregulated.csv
Direct comparison of interventions and timepoints	AMRF+RT 24h vs 0h	Upregulated	TXNRD1	1.53556521756853	4.08189851363137e-05	U_42_AMRFRT_24_vs_U_42_AMRFRT_0_upregulated.csv
Direct comparison of interventions and timepoints	AMRF+RT 24h vs 0h	Upregulated	UCA1	9.26784568348887	0.000398319704567025	U_42_AMRFRT_24_vs_U_42_AMRFRT_0_upregulated.csv
Direct comparison of interventions and timepoints	AMRF+RT 24h vs 0h	Upregulated	UGT2B4	3.28624263201989	0.025167336786179	U_42_AMRFRT_24_vs_U_42_AMRFRT_0_upregulated.csv
Direct comparison of interventions and timepoints	AMRF+RT 24h vs 0h	Upregulated	UPK1A	3.14289013302111	0.0279892942786597	U_42_AMRFRT_24_vs_U_42_AMRFRT_0_upregulated.csv
Direct comparison of interventions and timepoints	AMRF+RT 24h vs 0h	Upregulated	USP3-AS1	1.56948853416162	0.0168730982535759	U_42_AMRFRT_24_vs_U_42_AMRFRT_0_upregulated.csv
Direct comparison of interventions and timepoints	AMRF+RT 24h vs 0h	Upregulated	USP38-DT	2.1087494347088	0.00722209443511313	U_42_AMRFRT_24_vs_U_42_AMRFRT_0_upregulated.csv
Direct comparison of interventions and timepoints	AMRF+RT 24h vs 0h	Upregulated	UTS2B	2.58572549452137	0.0023292579072171	U_42_AMRFRT_24_vs_U_42_AMRFRT_0_upregulated.csv
Direct comparison of interventions and timepoints	AMRF+RT 24h vs 0h	Upregulated	VIP	3.48691342703652	0.04453978590849	U_42_AMRFRT_24_vs_U_42_AMRFRT_0_upregulated.csv
Direct comparison of interventions and timepoints	AMRF+RT 24h vs 0h	Upregulated	VSIR	17.4874793709134	1.60254981346176e-06	U_42_AMRFRT_24_vs_U_42_AMRFRT_0_upregulated.csv
Direct comparison of interventions and timepoints	AMRF+RT 24h vs 0h	Downregulated	VSNL1	-1.75573259998744	3.31555753680868e-05	U_42_AMRFRT_24_vs_U_42_AMRFRT_0_downregulated.csv
Direct comparison of interventions and timepoints	AMRF+RT 24h vs 0h	Upregulated	VSTM1	3.38684065578593	0.0325371318772974	U_42_AMRFRT_24_vs_U_42_AMRFRT_0_upregulated.csv
Direct comparison of interventions and timepoints	AMRF+RT 24h vs 0h	Upregulated	VWDE	5.99109079136412	0.012056203316953	U_42_AMRFRT_24_vs_U_42_AMRFRT_0_upregulated.csv
Direct comparison of interventions and timepoints	AMRF+RT 24h vs 0h	Upregulated	VXN	2.87506809365508	0.0171070590700952	U_42_AMRFRT_24_vs_U_42_AMRFRT_0_upregulated.csv
Direct comparison of interventions and timepoints	AMRF+RT 24h vs 0h	Upregulated	WAKMAR2	2.44356225827567	0.00361047747344199	U_42_AMRFRT_24_vs_U_42_AMRFRT_0_upregulated.csv
Direct comparison of interventions and timepoints	AMRF+RT 24h vs 0h	Upregulated	WDR88	4.243262600627	0.04392555443648	U_42_AMRFRT_24_vs_U_42_AMRFRT_0_upregulated.csv
Direct comparison of interventions and timepoints	AMRF+RT 24h vs 0h	Downregulated	WFDC21P	-1.83222382658522	0.000259711079604086	U_42_AMRFRT_24_vs_U_42_AMRFRT_0_downregulated.csv
Direct comparison of interventions and timepoints	AMRF+RT 24h vs 0h	Upregulated	WNK4	2.21103852032677	0.0361770173895126	U_42_AMRFRT_24_vs_U_42_AMRFRT_0_upregulated.csv
Direct comparison of interventions and timepoints	AMRF+RT 24h vs 0h	Upregulated	XIRP2	4.2387115612652	0.0016392886921641	U_42_AMRFRT_24_vs_U_42_AMRFRT_0_upregulated.csv
Direct comparison of interventions and timepoints	AMRF+RT 24h vs 0h	Upregulated	ZBED6	1.51849999457519	0.0462448051725864	U_42_AMRFRT_24_vs_U_42_AMRFRT_0_upregulated.csv
Direct comparison of interventions and timepoints	AMRF+RT 24h vs 0h	Upregulated	ZDHHC11B	6.44774576749874	0.00982608481082455	U_42_AMRFRT_24_vs_U_42_AMRFRT_0_upregulated.csv
Direct comparison of interventions and timepoints	AMRF+RT 24h vs 0h	Upregulated	ZDHHC22	4.45476891933851	0.0327148066897678	U_42_AMRFRT_24_vs_U_42_AMRFRT_0_upregulated.csv
Direct comparison of interventions and timepoints	AMRF+RT 24h vs 0h	Upregulated	ZIC5	1.75379834185847	0.000168567623153661	U_42_AMRFRT_24_vs_U_42_AMRFRT_0_upregulated.csv
Direct comparison of interventions and timepoints	AMRF+RT 24h vs 0h	Upregulated	ZNF114	1.9746948115836	0.026499394315683	U_42_AMRFRT_24_vs_U_42_AMRFRT_0_upregulated.csv
Direct comparison of interventions and timepoints	AMRF+RT 24h vs 0h	Upregulated	ZNF268	1.56043075530846	4.94119708411722e-05	U_42_AMRFRT_24_vs_U_42_AMRFRT_0_upregulated.csv
Direct comparison of interventions and timepoints	AMRF+RT 24h vs 0h	Upregulated	ZNF441	1.63107894555547	0.00424549473781283	U_42_AMRFRT_24_vs_U_42_AMRFRT_0_upregulated.csv
Direct comparison of interventions and timepoints	AMRF+RT 24h vs 0h	Upregulated	ZNF469	2.54308414330632	0.00120361974994925	U_42_AMRFRT_24_vs_U_42_AMRFRT_0_upregulated.csv
Direct comparison of interventions and timepoints	AMRF+RT 24h vs 0h	Upregulated	ZNF662	1.67155809655764	0.022513741668373	U_42_AMRFRT_24_vs_U_42_AMRFRT_0_upregulated.csv
Direct comparison of interventions and timepoints	AMRF+RT 24h vs 0h	Upregulated	ZNF670	2.0136843504314	0.000180767025891502	U_42_AMRFRT_24_vs_U_42_AMRFRT_0_upregulated.csv
Direct comparison of interventions and timepoints	AMRF+RT 24h vs 0h	Upregulated	ZNF724	1.60592620970583	0.0340242876768302	U_42_AMRFRT_24_vs_U_42_AMRFRT_0_upregulated.csv
Direct comparison of interventions and timepoints	AMRF+RT 24h vs 0h	Upregulated	ZNF727	5.42590397549994	0.0233674121061969	U_42_AMRFRT_24_vs_U_42_AMRFRT_0_upregulated.csv
Direct comparison of interventions and timepoints	AMRF+RT 24h vs 0h	Upregulated	ZNF782	1.59157369805458	0.000766857552650132	U_42_AMRFRT_24_vs_U_42_AMRFRT_0_upregulated.csv
Direct comparison of interventions and timepoints	AMRF+RT 24h vs 0h	Upregulated	ZSWIM2	1.88203571719248	0.0197612822835997	U_42_AMRFRT_24_vs_U_42_AMRFRT_0_upregulated.csv
Direct comparison of interventions and timepoints	RF 24h vs 0h	Upregulated	ABCB1	6.17674930349379	0.000456684161244001	U_42_RF_24_vs_U_42_RF_0_upregulated.csv
Direct comparison of interventions and timepoints	RF 24h vs 0h	Upregulated	ACSBG1	2.65020080220301	0.0224142193066859	U_42_RF_24_vs_U_42_RF_0_upregulated.csv
Direct comparison of interventions and timepoints	RF 24h vs 0h	Downregulated	ADAMTS14	-1.87151465870522	0.0253383079187481	U_42_RF_24_vs_U_42_RF_0_downregulated.csv
Direct comparison of interventions and timepoints	RF 24h vs 0h	Upregulated	AFP	1.79498154693	0.00473187724122744	U_42_RF_24_vs_U_42_RF_0_upregulated.csv
Direct comparison of interventions and timepoints	RF 24h vs 0h	Downregulated	AGMO	-1.51699748793645	0.00264729137227408	U_42_RF_24_vs_U_42_RF_0_downregulated.csv
Direct comparison of interventions and timepoints	RF 24h vs 0h	Upregulated	AKAP12	1.56837999066681	0.0335137088203276	U_42_RF_24_vs_U_42_RF_0_upregulated.csv
Direct comparison of interventions and timepoints	RF 24h vs 0h	Downregulated	ANGPTL2	-1.60411483341284	0.0259891311915413	U_42_RF_24_vs_U_42_RF_0_downregulated.csv
Direct comparison of interventions and timepoints	RF 24h vs 0h	Upregulated	ANGPTL4	1.5700453183186	0.0359576857773944	U_42_RF_24_vs_U_42_RF_0_upregulated.csv
Direct comparison of interventions and timepoints	RF 24h vs 0h	Upregulated	ARHGEF16	4.45705143702197	0.0303558265245178	U_42_RF_24_vs_U_42_RF_0_upregulated.csv
Direct comparison of interventions and timepoints	RF 24h vs 0h	Upregulated	ARHGEF2-AS2	1.72376160339994	0.0446575055426793	U_42_RF_24_vs_U_42_RF_0_upregulated.csv
Direct comparison of interventions and timepoints	RF 24h vs 0h	Upregulated	ARRDC4	1.93457758881129	0.0203848760844444	U_42_RF_24_vs_U_42_RF_0_upregulated.csv
Direct comparison of interventions and timepoints	RF 24h vs 0h	Upregulated	ASB5	3.95556203326291	0.000810295839601283	U_42_RF_24_vs_U_42_RF_0_upregulated.csv
Direct comparison of interventions and timepoints	RF 24h vs 0h	Downregulated	ASS1	-2.11505240581758	0.0298749284265016	U_42_RF_24_vs_U_42_RF_0_downregulated.csv
Direct comparison of interventions and timepoints	RF 24h vs 0h	Downregulated	B3GNT7	-3.85580214089188	0.0393881319465677	U_42_RF_24_vs_U_42_RF_0_downregulated.csv
Direct comparison of interventions and timepoints	RF 24h vs 0h	Upregulated	BEST3	1.97272384227415	0.0310969016423638	U_42_RF_24_vs_U_42_RF_0_upregulated.csv
Direct comparison of interventions and timepoints	RF 24h vs 0h	Upregulated	BLID	2.44388419683115	0.0427563345724667	U_42_RF_24_vs_U_42_RF_0_upregulated.csv
Direct comparison of interventions and timepoints	RF 24h vs 0h	Upregulated	C10orf67	2.19504753649856	0.00841761761216348	U_42_RF_24_vs_U_42_RF_0_upregulated.csv
Direct comparison of interventions and timepoints	RF 24h vs 0h	Upregulated	C5orf46	4.28479098935644	0.0190070812803168	U_42_RF_24_vs_U_42_RF_0_upregulated.csv
Direct comparison of interventions and timepoints	RF 24h vs 0h	Upregulated	CCDC13-AS2	5.39161555801347	0.0253829648708465	U_42_RF_24_vs_U_42_RF_0_upregulated.csv
Direct comparison of interventions and timepoints	RF 24h vs 0h	Upregulated	CCL26	2.42384381202828	0.000381030773939304	U_42_RF_24_vs_U_42_RF_0_upregulated.csv
Direct comparison of interventions and timepoints	RF 24h vs 0h	Downregulated	CCN4	-1.8718901213958	0.0380421771693262	U_42_RF_24_vs_U_42_RF_0_downregulated.csv
Direct comparison of interventions and timepoints	RF 24h vs 0h	Upregulated	CCR4	5.03753630649784	0.0313540081299641	U_42_RF_24_vs_U_42_RF_0_upregulated.csv
Direct comparison of interventions and timepoints	RF 24h vs 0h	Upregulated	CD226	1.99061065513007	0.0138409734225513	U_42_RF_24_vs_U_42_RF_0_upregulated.csv
Direct comparison of interventions and timepoints	RF 24h vs 0h	Upregulated	CD300LB	4.79547093513886	0.0237548571089675	U_42_RF_24_vs_U_42_RF_0_upregulated.csv
Direct comparison of interventions and timepoints	RF 24h vs 0h	Upregulated	CEBPB-AS1	1.83622043272269	0.0380045816257476	U_42_RF_24_vs_U_42_RF_0_upregulated.csv
Direct comparison of interventions and timepoints	RF 24h vs 0h	Upregulated	CHRNA7	4.0408018833095	0.033827158401044	U_42_RF_24_vs_U_42_RF_0_upregulated.csv
Direct comparison of interventions and timepoints	RF 24h vs 0h	Upregulated	CP	3.27171712745502	0.0141495948089268	U_42_RF_24_vs_U_42_RF_0_upregulated.csv
Direct comparison of interventions and timepoints	RF 24h vs 0h	Upregulated	CRYAB	1.68502065253952	0.000871690154386346	U_42_RF_24_vs_U_42_RF_0_upregulated.csv
Direct comparison of interventions and timepoints	RF 24h vs 0h	Upregulated	CRYM	2.56107885310408	0.0229626134448274	U_42_RF_24_vs_U_42_RF_0_upregulated.csv
Direct comparison of interventions and timepoints	RF 24h vs 0h	Downregulated	CSMD3	-1.91139458981101	0.0142006284651052	U_42_RF_24_vs_U_42_RF_0_downregulated.csv
Direct comparison of interventions and timepoints	RF 24h vs 0h	Downregulated	CSPG4P13	-3.89724381954701	0.0412172588806322	U_42_RF_24_vs_U_42_RF_0_downregulated.csv
Direct comparison of interventions and timepoints	RF 24h vs 0h	Upregulated	CYP4F11	2.91997590435821	0.0390059236361624	U_42_RF_24_vs_U_42_RF_0_upregulated.csv
Direct comparison of interventions and timepoints	RF 24h vs 0h	Upregulated	DHRS2	2.96512907195839	0.0224773551304349	U_42_RF_24_vs_U_42_RF_0_upregulated.csv
Direct comparison of interventions and timepoints	RF 24h vs 0h	Upregulated	DMRT1	4.92876541361459	0.00633773820592102	U_42_RF_24_vs_U_42_RF_0_upregulated.csv
Direct comparison of interventions and timepoints	RF 24h vs 0h	Upregulated	DNAH12	2.8712288984668	0.0485430628465584	U_42_RF_24_vs_U_42_RF_0_upregulated.csv
Direct comparison of interventions and timepoints	RF 24h vs 0h	Upregulated	DNAH17	3.84795964650825	0.00682919855926943	U_42_RF_24_vs_U_42_RF_0_upregulated.csv
Direct comparison of interventions and timepoints	RF 24h vs 0h	Upregulated	DNAH3	6.48455961993911	0.00249707171939446	U_42_RF_24_vs_U_42_RF_0_upregulated.csv
Direct comparison of interventions and timepoints	RF 24h vs 0h	Downregulated	DNAI3	-1.55000612411179	0.000810295839601283	U_42_RF_24_vs_U_42_RF_0_downregulated.csv
Direct comparison of interventions and timepoints	RF 24h vs 0h	Upregulated	DNAJA4	4.86985985404457	0.0338922478646558	U_42_RF_24_vs_U_42_RF_0_upregulated.csv
Direct comparison of interventions and timepoints	RF 24h vs 0h	Upregulated	DRC7	4.58941373965955	0.0204766267627613	U_42_RF_24_vs_U_42_RF_0_upregulated.csv
Direct comparison of interventions and timepoints	RF 24h vs 0h	Upregulated	DYNLT2	2.0414994642687	0.0315716642777395	U_42_RF_24_vs_U_42_RF_0_upregulated.csv
Direct comparison of interventions and timepoints	RF 24h vs 0h	Upregulated	EBLN2	1.70107969715761	0.0355182043853789	U_42_RF_24_vs_U_42_RF_0_upregulated.csv
Direct comparison of interventions and timepoints	RF 24h vs 0h	Upregulated	EFCAB3	6.53710274642734	0.0241306955719012	U_42_RF_24_vs_U_42_RF_0_upregulated.csv
Direct comparison of interventions and timepoints	RF 24h vs 0h	Upregulated	ENAM	3.69737721191465	0.0435682975535127	U_42_RF_24_vs_U_42_RF_0_upregulated.csv
Direct comparison of interventions and timepoints	RF 24h vs 0h	Upregulated	ENTPD2	5.59413570238472	0.0100179395513451	U_42_RF_24_vs_U_42_RF_0_upregulated.csv
Direct comparison of interventions and timepoints	RF 24h vs 0h	Upregulated	ERG	1.56393799772352	0.0423592610127673	U_42_RF_24_vs_U_42_RF_0_upregulated.csv
Direct comparison of interventions and timepoints	RF 24h vs 0h	Upregulated	EVPL	4.13006127214131	0.0137419934320341	U_42_RF_24_vs_U_42_RF_0_upregulated.csv
Direct comparison of interventions and timepoints	RF 24h vs 0h	Upregulated	F10	6.10979123995492	0.0201889030180065	U_42_RF_24_vs_U_42_RF_0_upregulated.csv
Direct comparison of interventions and timepoints	RF 24h vs 0h	Upregulated	FAM53A	2.22103391909049	0.0460031137565998	U_42_RF_24_vs_U_42_RF_0_upregulated.csv
Direct comparison of interventions and timepoints	RF 24h vs 0h	Downregulated	FMO3	-1.92383759875822	0.013132544721087	U_42_RF_24_vs_U_42_RF_0_downregulated.csv
Direct comparison of interventions and timepoints	RF 24h vs 0h	Upregulated	FRAS1	2.79616177530471	0.018322603281234	U_42_RF_24_vs_U_42_RF_0_upregulated.csv
Direct comparison of interventions and timepoints	RF 24h vs 0h	Upregulated	FYB1	3.89072403772393	0.009635193914229	U_42_RF_24_vs_U_42_RF_0_upregulated.csv
Direct comparison of interventions and timepoints	RF 24h vs 0h	Downregulated	GAL3ST4	-1.75914385379031	0.0210373409982964	U_42_RF_24_vs_U_42_RF_0_downregulated.csv
Direct comparison of interventions and timepoints	RF 24h vs 0h	Upregulated	GALNT13-AS1	3.82537874177793	0.0230336708418348	U_42_RF_24_vs_U_42_RF_0_upregulated.csv
Direct comparison of interventions and timepoints	RF 24h vs 0h	Upregulated	GIPC2	2.27736328311295	0.0144915377373208	U_42_RF_24_vs_U_42_RF_0_upregulated.csv
Direct comparison of interventions and timepoints	RF 24h vs 0h	Upregulated	GLDC	2.01644644061594	0.014568364273557	U_42_RF_24_vs_U_42_RF_0_upregulated.csv
Direct comparison of interventions and timepoints	RF 24h vs 0h	Downregulated	GLI1	-2.12789005510736	0.0237852527512646	U_42_RF_24_vs_U_42_RF_0_downregulated.csv
Direct comparison of interventions and timepoints	RF 24h vs 0h	Downregulated	GPR162	-1.59199923506914	0.0239157804700762	U_42_RF_24_vs_U_42_RF_0_downregulated.csv
Direct comparison of interventions and timepoints	RF 24h vs 0h	Downregulated	GPX2	-18.0214325588836	6.20254408486451e-16	U_42_RF_24_vs_U_42_RF_0_downregulated.csv
Direct comparison of interventions and timepoints	RF 24h vs 0h	Downregulated	H4C9	-1.68161971571419	0.00718907457453335	U_42_RF_24_vs_U_42_RF_0_downregulated.csv
Direct comparison of interventions and timepoints	RF 24h vs 0h	Downregulated	HMCN2	-2.12068109668	0.0396801970467048	U_42_RF_24_vs_U_42_RF_0_downregulated.csv
Direct comparison of interventions and timepoints	RF 24h vs 0h	Upregulated	HMOX1	3.13610614247354	0.00165855552740925	U_42_RF_24_vs_U_42_RF_0_upregulated.csv
Direct comparison of interventions and timepoints	RF 24h vs 0h	Upregulated	HSD52	3.04495975965575	0.0363729571500243	U_42_RF_24_vs_U_42_RF_0_upregulated.csv
Direct comparison of interventions and timepoints	RF 24h vs 0h	Downregulated	HSPG2	-1.58438588890484	0.0310969016423638	U_42_RF_24_vs_U_42_RF_0_downregulated.csv
Direct comparison of interventions and timepoints	RF 24h vs 0h	Upregulated	HTRA3	2.25530969897918	0.00531715644379347	U_42_RF_24_vs_U_42_RF_0_upregulated.csv
Direct comparison of interventions and timepoints	RF 24h vs 0h	Downregulated	IFIT1	-1.70768789261988	0.034502636267276	U_42_RF_24_vs_U_42_RF_0_downregulated.csv
Direct comparison of interventions and timepoints	RF 24h vs 0h	Upregulated	IGF2-AS	5.6495267488663	0.0321144828574333	U_42_RF_24_vs_U_42_RF_0_upregulated.csv
Direct comparison of interventions and timepoints	RF 24h vs 0h	Downregulated	INHBE	-4.49579143170305	0.00522929009631189	U_42_RF_24_vs_U_42_RF_0_downregulated.csv
Direct comparison of interventions and timepoints	RF 24h vs 0h	Upregulated	ITGB3	1.98211761946653	0.0241163462947253	U_42_RF_24_vs_U_42_RF_0_upregulated.csv
Direct comparison of interventions and timepoints	RF 24h vs 0h	Upregulated	IVL	3.25146165854633	0.0454246721372369	U_42_RF_24_vs_U_42_RF_0_upregulated.csv
Direct comparison of interventions and timepoints	RF 24h vs 0h	Downregulated	JUND	-1.61346670645439	0.00280031834981712	U_42_RF_24_vs_U_42_RF_0_downregulated.csv
Direct comparison of interventions and timepoints	RF 24h vs 0h	Upregulated	KLK6	20.4292035876893	2.54487703742533e-22	U_42_RF_24_vs_U_42_RF_0_upregulated.csv
Direct comparison of interventions and timepoints	RF 24h vs 0h	Downregulated	KRT19	-15.3216008191792	0.000363854981903504	U_42_RF_24_vs_U_42_RF_0_downregulated.csv
Direct comparison of interventions and timepoints	RF 24h vs 0h	Upregulated	KRT81	3.80548715583716	0.0284151145267528	U_42_RF_24_vs_U_42_RF_0_upregulated.csv
Direct comparison of interventions and timepoints	RF 24h vs 0h	Upregulated	KRT8P39	3.5741729864249	0.000877873646491799	U_42_RF_24_vs_U_42_RF_0_upregulated.csv
Direct comparison of interventions and timepoints	RF 24h vs 0h	Upregulated	KRTAP21-2	4.58754752946561	0.0143090242725774	U_42_RF_24_vs_U_42_RF_0_upregulated.csv
Direct comparison of interventions and timepoints	RF 24h vs 0h	Downregulated	LAMA5	-1.75117776931969	0.0477563153635462	U_42_RF_24_vs_U_42_RF_0_downregulated.csv
Direct comparison of interventions and timepoints	RF 24h vs 0h	Upregulated	LINC00161	4.04771328161021	0.0163090536274152	U_42_RF_24_vs_U_42_RF_0_upregulated.csv
Direct comparison of interventions and timepoints	RF 24h vs 0h	Upregulated	LINC00659	5.83242615083736	0.0313540081299641	U_42_RF_24_vs_U_42_RF_0_upregulated.csv
Direct comparison of interventions and timepoints	RF 24h vs 0h	Upregulated	LINC01551	2.31291889986756	0.0235564728124188	U_42_RF_24_vs_U_42_RF_0_upregulated.csv
Direct comparison of interventions and timepoints	RF 24h vs 0h	Upregulated	LINC01554	4.79266207840023	0.00925103018882241	U_42_RF_24_vs_U_42_RF_0_upregulated.csv
Direct comparison of interventions and timepoints	RF 24h vs 0h	Upregulated	LINC01647	5.61334919753567	0.00916984372236647	U_42_RF_24_vs_U_42_RF_0_upregulated.csv
Direct comparison of interventions and timepoints	RF 24h vs 0h	Upregulated	LINC01869	2.14616068560155	0.0427563345724667	U_42_RF_24_vs_U_42_RF_0_upregulated.csv
Direct comparison of interventions and timepoints	RF 24h vs 0h	Upregulated	LINC02204	5.68837054765863	0.0409572719340766	U_42_RF_24_vs_U_42_RF_0_upregulated.csv
Direct comparison of interventions and timepoints	RF 24h vs 0h	Upregulated	LINC03002	4.31033225128969	0.017424374654294	U_42_RF_24_vs_U_42_RF_0_upregulated.csv
Direct comparison of interventions and timepoints	RF 24h vs 0h	Upregulated	LMF1-AS1	7.19878837476893	0.0223658794395667	U_42_RF_24_vs_U_42_RF_0_upregulated.csv
Direct comparison of interventions and timepoints	RF 24h vs 0h	Upregulated	LNC-LBCS	2.62917022272115	0.0390059236361624	U_42_RF_24_vs_U_42_RF_0_upregulated.csv
Direct comparison of interventions and timepoints	RF 24h vs 0h	Upregulated	LNCSRLR	2.894189177	0.00291996362355599	U_42_RF_24_vs_U_42_RF_0_upregulated.csv
Direct comparison of interventions and timepoints	RF 24h vs 0h	Upregulated	LOC101927661	3.06856613426583	0.0349540301058659	U_42_RF_24_vs_U_42_RF_0_upregulated.csv
Direct comparison of interventions and timepoints	RF 24h vs 0h	Upregulated	LOC105377213	4.55188821308043	0.0274756972973609	U_42_RF_24_vs_U_42_RF_0_upregulated.csv
Direct comparison of interventions and timepoints	RF 24h vs 0h	Upregulated	LOC124903002	2.79911246384385	0.0344605013173025	U_42_RF_24_vs_U_42_RF_0_upregulated.csv
Direct comparison of interventions and timepoints	RF 24h vs 0h	Upregulated	LOC124903619	4.32793682709003	0.0277528639510927	U_42_RF_24_vs_U_42_RF_0_upregulated.csv
Direct comparison of interventions and timepoints	RF 24h vs 0h	Upregulated	LOC124906209	3.64477002807401	0.00404227379039169	U_42_RF_24_vs_U_42_RF_0_upregulated.csv
Direct comparison of interventions and timepoints	RF 24h vs 0h	Upregulated	LOC729654	7.02278882971311	0.0269939650806989	U_42_RF_24_vs_U_42_RF_0_upregulated.csv
Direct comparison of interventions and timepoints	RF 24h vs 0h	Downregulated	LOXL1	-1.91298507869042	0.0047345033706275	U_42_RF_24_vs_U_42_RF_0_downregulated.csv
Direct comparison of interventions and timepoints	RF 24h vs 0h	Upregulated	LRRC2	2.72524035194031	0.0227664009939039	U_42_RF_24_vs_U_42_RF_0_upregulated.csv
Direct comparison of interventions and timepoints	RF 24h vs 0h	Downregulated	LRRN4CL	-2.09031288828741	0.0244982060192862	U_42_RF_24_vs_U_42_RF_0_downregulated.csv
Direct comparison of interventions and timepoints	RF 24h vs 0h	Upregulated	MARS2	1.71888484783444	0.00176398846356519	U_42_RF_24_vs_U_42_RF_0_upregulated.csv
Direct comparison of interventions and timepoints	RF 24h vs 0h	Upregulated	MGAM	2.71097972771947	0.0178104133085999	U_42_RF_24_vs_U_42_RF_0_upregulated.csv
Direct comparison of interventions and timepoints	RF 24h vs 0h	Upregulated	MGAM2	2.26114856203416	0.0364372021577494	U_42_RF_24_vs_U_42_RF_0_upregulated.csv
Direct comparison of interventions and timepoints	RF 24h vs 0h	Upregulated	MIR106B	3.63084587480866	0.00719762702107416	U_42_RF_24_vs_U_42_RF_0_upregulated.csv
Direct comparison of interventions and timepoints	RF 24h vs 0h	Upregulated	MIR17HG	2.29032087289662	0.0437840626708003	U_42_RF_24_vs_U_42_RF_0_upregulated.csv
Direct comparison of interventions and timepoints	RF 24h vs 0h	Upregulated	MIR221	2.57884528702544	0.0280356363414272	U_42_RF_24_vs_U_42_RF_0_upregulated.csv
Direct comparison of interventions and timepoints	RF 24h vs 0h	Upregulated	MIR3667HG	4.38440493983825	0.0224142193066859	U_42_RF_24_vs_U_42_RF_0_upregulated.csv
Direct comparison of interventions and timepoints	RF 24h vs 0h	Upregulated	MIR7111	2.76460305565841	0.00502833707035609	U_42_RF_24_vs_U_42_RF_0_upregulated.csv
Direct comparison of interventions and timepoints	RF 24h vs 0h	Upregulated	MIR93	3.07168644614187	0.0396801970467048	U_42_RF_24_vs_U_42_RF_0_upregulated.csv
Direct comparison of interventions and timepoints	RF 24h vs 0h	Upregulated	MIRLET7I	2.39375062981098	0.0161709897645601	U_42_RF_24_vs_U_42_RF_0_upregulated.csv
Direct comparison of interventions and timepoints	RF 24h vs 0h	Upregulated	MIRLET7IHG	1.67423034740856	0.00250931984593356	U_42_RF_24_vs_U_42_RF_0_upregulated.csv
Direct comparison of interventions and timepoints	RF 24h vs 0h	Upregulated	MLC1	6.61027941502431	0.0405005550536323	U_42_RF_24_vs_U_42_RF_0_upregulated.csv
Direct comparison of interventions and timepoints	RF 24h vs 0h	Upregulated	MMP10	2.30572795515037	0.0443444375853939	U_42_RF_24_vs_U_42_RF_0_upregulated.csv
Direct comparison of interventions and timepoints	RF 24h vs 0h	Upregulated	MMP12	3.07381517174844	0.00296612055877113	U_42_RF_24_vs_U_42_RF_0_upregulated.csv
Direct comparison of interventions and timepoints	RF 24h vs 0h	Downregulated	MVD	-1.62114248935174	0.0448361612361919	U_42_RF_24_vs_U_42_RF_0_downregulated.csv
Direct comparison of interventions and timepoints	RF 24h vs 0h	Downregulated	MYBPH	-3.66744711822637	0.0085330936728426	U_42_RF_24_vs_U_42_RF_0_downregulated.csv
Direct comparison of interventions and timepoints	RF 24h vs 0h	Upregulated	MYO18B	3.56785171770148	0.0299053702218002	U_42_RF_24_vs_U_42_RF_0_upregulated.csv
Direct comparison of interventions and timepoints	RF 24h vs 0h	Upregulated	MYO7A	4.00368621849808	0.0167533412727981	U_42_RF_24_vs_U_42_RF_0_upregulated.csv
Direct comparison of interventions and timepoints	RF 24h vs 0h	Upregulated	MYPN	2.04383177181902	0.0161163927556956	U_42_RF_24_vs_U_42_RF_0_upregulated.csv
Direct comparison of interventions and timepoints	RF 24h vs 0h	Upregulated	NEFH	5.34058732754432	0.0400887230170759	U_42_RF_24_vs_U_42_RF_0_upregulated.csv
Direct comparison of interventions and timepoints	RF 24h vs 0h	Upregulated	NEFM	7.76923502135159	0.00258818763940879	U_42_RF_24_vs_U_42_RF_0_upregulated.csv
Direct comparison of interventions and timepoints	RF 24h vs 0h	Downregulated	NEURL1B	-1.9948161314658	0.0269939650806989	U_42_RF_24_vs_U_42_RF_0_downregulated.csv
Direct comparison of interventions and timepoints	RF 24h vs 0h	Upregulated	NEXN-AS1	1.61734886152797	0.0390059236361624	U_42_RF_24_vs_U_42_RF_0_upregulated.csv
Direct comparison of interventions and timepoints	RF 24h vs 0h	Upregulated	NOTCH2NLA	2.40182255021112	0.0382723103033674	U_42_RF_24_vs_U_42_RF_0_upregulated.csv
Direct comparison of interventions and timepoints	RF 24h vs 0h	Upregulated	NPTX2	5.11259287917265	0.0497800136837181	U_42_RF_24_vs_U_42_RF_0_upregulated.csv
Direct comparison of interventions and timepoints	RF 24h vs 0h	Upregulated	NRARP	4.19205231423322	0.0499530561281972	U_42_RF_24_vs_U_42_RF_0_upregulated.csv
Direct comparison of interventions and timepoints	RF 24h vs 0h	Upregulated	NUTM1	5.63512347194931	0.0441746573895704	U_42_RF_24_vs_U_42_RF_0_upregulated.csv
Direct comparison of interventions and timepoints	RF 24h vs 0h	Downregulated	OLFML3	-1.53514899550165	0.0490936630312629	U_42_RF_24_vs_U_42_RF_0_downregulated.csv
Direct comparison of interventions and timepoints	RF 24h vs 0h	Downregulated	PCK2	-2.81429358430858	0.0115691173506968	U_42_RF_24_vs_U_42_RF_0_downregulated.csv
Direct comparison of interventions and timepoints	RF 24h vs 0h	Downregulated	PDGFRB	-1.63731385013313	0.014568364273557	U_42_RF_24_vs_U_42_RF_0_downregulated.csv
Direct comparison of interventions and timepoints	RF 24h vs 0h	Upregulated	PGF	1.7876007664938	0.0218339737481668	U_42_RF_24_vs_U_42_RF_0_upregulated.csv
Direct comparison of interventions and timepoints	RF 24h vs 0h	Downregulated	PHGDH	-2.08973479725036	0.0477901323224702	U_42_RF_24_vs_U_42_RF_0_downregulated.csv
Direct comparison of interventions and timepoints	RF 24h vs 0h	Upregulated	PLPPR5	2.60913295723637	0.0211774830397015	U_42_RF_24_vs_U_42_RF_0_upregulated.csv
Direct comparison of interventions and timepoints	RF 24h vs 0h	Upregulated	PPM1H	1.64234777798388	0.0382506119984252	U_42_RF_24_vs_U_42_RF_0_upregulated.csv
Direct comparison of interventions and timepoints	RF 24h vs 0h	Downregulated	PPP1R9A-AS1	-2.55349810710024	0.0245287392666266	U_42_RF_24_vs_U_42_RF_0_downregulated.csv
Direct comparison of interventions and timepoints	RF 24h vs 0h	Downregulated	PTCHD4	-1.96759923503577	0.00734962845474494	U_42_RF_24_vs_U_42_RF_0_downregulated.csv
Direct comparison of interventions and timepoints	RF 24h vs 0h	Downregulated	PTGIS	-1.72945327649414	0.0217492540978608	U_42_RF_24_vs_U_42_RF_0_downregulated.csv
Direct comparison of interventions and timepoints	RF 24h vs 0h	Upregulated	PTPRB	2.57498412515931	0.0338922478646558	U_42_RF_24_vs_U_42_RF_0_upregulated.csv
Direct comparison of interventions and timepoints	RF 24h vs 0h	Upregulated	PTPRC	3.94399442755874	0.00318175164527225	U_42_RF_24_vs_U_42_RF_0_upregulated.csv
Direct comparison of interventions and timepoints	RF 24h vs 0h	Upregulated	RALGAPA1P1	1.57366880863814	0.00863953648697091	U_42_RF_24_vs_U_42_RF_0_upregulated.csv
Direct comparison of interventions and timepoints	RF 24h vs 0h	Upregulated	RBM24	1.72013733283688	0.0436697560485831	U_42_RF_24_vs_U_42_RF_0_upregulated.csv
Direct comparison of interventions and timepoints	RF 24h vs 0h	Upregulated	RGS6	3.05601568987952	0.0489155238510409	U_42_RF_24_vs_U_42_RF_0_upregulated.csv
Direct comparison of interventions and timepoints	RF 24h vs 0h	Downregulated	RHOJ	-1.53657735777864	0.0111500893947601	U_42_RF_24_vs_U_42_RF_0_downregulated.csv
Direct comparison of interventions and timepoints	RF 24h vs 0h	Upregulated	RIMBP3	1.50567701191803	0.0340592413807792	U_42_RF_24_vs_U_42_RF_0_upregulated.csv
Direct comparison of interventions and timepoints	RF 24h vs 0h	Downregulated	RNA5-8SN2	-3.19557347396019	0.0126594452627828	U_42_RF_24_vs_U_42_RF_0_downregulated.csv
Direct comparison of interventions and timepoints	RF 24h vs 0h	Downregulated	RNA5-8SN3	-2.97348510294758	0.0194509448093497	U_42_RF_24_vs_U_42_RF_0_downregulated.csv
Direct comparison of interventions and timepoints	RF 24h vs 0h	Upregulated	RPL23AP77	4.6118212209127	0.0478036536683703	U_42_RF_24_vs_U_42_RF_0_upregulated.csv
Direct comparison of interventions and timepoints	RF 24h vs 0h	Upregulated	RPL7AP22	2.57497436082208	0.0246672220430173	U_42_RF_24_vs_U_42_RF_0_upregulated.csv
Direct comparison of interventions and timepoints	RF 24h vs 0h	Upregulated	RPSAP52	2.64419638226901	0.00139383043281928	U_42_RF_24_vs_U_42_RF_0_upregulated.csv
Direct comparison of interventions and timepoints	RF 24h vs 0h	Upregulated	RRS1-DT	3.63320535126712	0.00713256651933148	U_42_RF_24_vs_U_42_RF_0_upregulated.csv
Direct comparison of interventions and timepoints	RF 24h vs 0h	Upregulated	RYR1	4.10107314087232	0.040090212323836	U_42_RF_24_vs_U_42_RF_0_upregulated.csv
Direct comparison of interventions and timepoints	RF 24h vs 0h	Upregulated	RYR2	1.93808216427382	0.0492980290113614	U_42_RF_24_vs_U_42_RF_0_upregulated.csv
Direct comparison of interventions and timepoints	RF 24h vs 0h	Upregulated	SCARNA13	2.42157277447096	0.0115691173506968	U_42_RF_24_vs_U_42_RF_0_upregulated.csv
Direct comparison of interventions and timepoints	RF 24h vs 0h	Upregulated	SCUBE2	1.6781253076909	0.0394753310238406	U_42_RF_24_vs_U_42_RF_0_upregulated.csv
Direct comparison of interventions and timepoints	RF 24h vs 0h	Upregulated	SEMA4D	3.46961750573549	0.0128087818205337	U_42_RF_24_vs_U_42_RF_0_upregulated.csv
Direct comparison of interventions and timepoints	RF 24h vs 0h	Upregulated	SLC39A13-AS1	1.72724563803351	0.0361588478635464	U_42_RF_24_vs_U_42_RF_0_upregulated.csv
Direct comparison of interventions and timepoints	RF 24h vs 0h	Upregulated	SLC7A11-AS1	4.4907658052055	0.0272555887857863	U_42_RF_24_vs_U_42_RF_0_upregulated.csv
Direct comparison of interventions and timepoints	RF 24h vs 0h	Upregulated	SNORA13	2.9397838412617	0.0452531662474334	U_42_RF_24_vs_U_42_RF_0_upregulated.csv
Direct comparison of interventions and timepoints	RF 24h vs 0h	Upregulated	SNORA33	1.77792987258252	0.0362391555744136	U_42_RF_24_vs_U_42_RF_0_upregulated.csv
Direct comparison of interventions and timepoints	RF 24h vs 0h	Upregulated	SNORA3B	1.85756254844483	0.00544843491883791	U_42_RF_24_vs_U_42_RF_0_upregulated.csv
Direct comparison of interventions and timepoints	RF 24h vs 0h	Upregulated	SNORA65	1.68818588753621	0.0489947632474425	U_42_RF_24_vs_U_42_RF_0_upregulated.csv
Direct comparison of interventions and timepoints	RF 24h vs 0h	Upregulated	SNORA73B	2.51411892132071	0.00472191248193515	U_42_RF_24_vs_U_42_RF_0_upregulated.csv
Direct comparison of interventions and timepoints	RF 24h vs 0h	Upregulated	SNORD46	1.93464288280854	0.0152065776969332	U_42_RF_24_vs_U_42_RF_0_upregulated.csv
Direct comparison of interventions and timepoints	RF 24h vs 0h	Upregulated	SNORD6	1.9225630816192	0.0355621126914722	U_42_RF_24_vs_U_42_RF_0_upregulated.csv
Direct comparison of interventions and timepoints	RF 24h vs 0h	Upregulated	SORBS1	2.52785287245343	0.0279782128719876	U_42_RF_24_vs_U_42_RF_0_upregulated.csv
Direct comparison of interventions and timepoints	RF 24h vs 0h	Upregulated	SRL	4.2383494888612	0.0316871662262101	U_42_RF_24_vs_U_42_RF_0_upregulated.csv
Direct comparison of interventions and timepoints	RF 24h vs 0h	Downregulated	SSBP2	-1.58330303531447	0.00226651198130632	U_42_RF_24_vs_U_42_RF_0_downregulated.csv
Direct comparison of interventions and timepoints	RF 24h vs 0h	Upregulated	SSTR5-AS1	7.10856451795509	0.0361588478635464	U_42_RF_24_vs_U_42_RF_0_upregulated.csv
Direct comparison of interventions and timepoints	RF 24h vs 0h	Upregulated	STAM-DT	1.83675461535658	0.0427563345724667	U_42_RF_24_vs_U_42_RF_0_upregulated.csv
Direct comparison of interventions and timepoints	RF 24h vs 0h	Upregulated	STARD13-AS	3.17736298349599	0.0448015865908043	U_42_RF_24_vs_U_42_RF_0_upregulated.csv
Direct comparison of interventions and timepoints	RF 24h vs 0h	Upregulated	STYK1	1.92735658171681	0.0092242564681813	U_42_RF_24_vs_U_42_RF_0_upregulated.csv
Direct comparison of interventions and timepoints	RF 24h vs 0h	Upregulated	TAGLN3	2.60295044368775	0.0338922478646558	U_42_RF_24_vs_U_42_RF_0_upregulated.csv
Direct comparison of interventions and timepoints	RF 24h vs 0h	Upregulated	TAS2R20	3.1697189013978	0.0190070812803168	U_42_RF_24_vs_U_42_RF_0_upregulated.csv
Direct comparison of interventions and timepoints	RF 24h vs 0h	Upregulated	TBILA	1.84447433106221	0.00364462820990576	U_42_RF_24_vs_U_42_RF_0_upregulated.csv
Direct comparison of interventions and timepoints	RF 24h vs 0h	Upregulated	TCERG1L	4.00455980328876	0.0190440602895753	U_42_RF_24_vs_U_42_RF_0_upregulated.csv
Direct comparison of interventions and timepoints	RF 24h vs 0h	Downregulated	TMEM191B	-1.96373489874446	0.0390059236361624	U_42_RF_24_vs_U_42_RF_0_downregulated.csv
Direct comparison of interventions and timepoints	RF 24h vs 0h	Downregulated	TMEM191C	-1.84224709930259	0.0338922478646558	U_42_RF_24_vs_U_42_RF_0_downregulated.csv
Direct comparison of interventions and timepoints	RF 24h vs 0h	Upregulated	TMEM236	2.60148127493534	0.00634236941539193	U_42_RF_24_vs_U_42_RF_0_upregulated.csv
Direct comparison of interventions and timepoints	RF 24h vs 0h	Upregulated	TMEM270	2.84663047477617	0.0390059236361624	U_42_RF_24_vs_U_42_RF_0_upregulated.csv
Direct comparison of interventions and timepoints	RF 24h vs 0h	Upregulated	TMPRSS11F	3.99070834796613	0.0406071140475891	U_42_RF_24_vs_U_42_RF_0_upregulated.csv
Direct comparison of interventions and timepoints	RF 24h vs 0h	Downregulated	TMT1A	-1.88154933759105	0.0329723120495757	U_42_RF_24_vs_U_42_RF_0_downregulated.csv
Direct comparison of interventions and timepoints	RF 24h vs 0h	Upregulated	TNIK	1.84918591013688	0.0387761130789533	U_42_RF_24_vs_U_42_RF_0_upregulated.csv
Direct comparison of interventions and timepoints	RF 24h vs 0h	Upregulated	TNN	4.18894805084533	0.0241306955719012	U_42_RF_24_vs_U_42_RF_0_upregulated.csv
Direct comparison of interventions and timepoints	RF 24h vs 0h	Upregulated	TOMM5	2.0911922405901	0.00304836879780275	U_42_RF_24_vs_U_42_RF_0_upregulated.csv
Direct comparison of interventions and timepoints	RF 24h vs 0h	Upregulated	TPO	6.83659998515929	0.0161044117714896	U_42_RF_24_vs_U_42_RF_0_upregulated.csv
Direct comparison of interventions and timepoints	RF 24h vs 0h	Upregulated	TRIML2	3.81970345948271	0.00152017436459044	U_42_RF_24_vs_U_42_RF_0_upregulated.csv
Direct comparison of interventions and timepoints	RF 24h vs 0h	Upregulated	TSC22D1-AS1	2.21980423720944	0.0298749284265016	U_42_RF_24_vs_U_42_RF_0_upregulated.csv
Direct comparison of interventions and timepoints	RF 24h vs 0h	Downregulated	TUBA1A	-1.77653588390932	0.000657600581602232	U_42_RF_24_vs_U_42_RF_0_downregulated.csv
Direct comparison of interventions and timepoints	RF 24h vs 0h	Upregulated	TXNRD1	1.552122394529	0.00017407227418729	U_42_RF_24_vs_U_42_RF_0_upregulated.csv
Direct comparison of interventions and timepoints	RF 24h vs 0h	Upregulated	USP3-AS1	1.64329519909288	0.0180761336734621	U_42_RF_24_vs_U_42_RF_0_upregulated.csv
Direct comparison of interventions and timepoints	RF 24h vs 0h	Upregulated	VWDE	5.95719501353719	0.0299435565541827	U_42_RF_24_vs_U_42_RF_0_upregulated.csv
Direct comparison of interventions and timepoints	RF 24h vs 0h	Upregulated	VXN	2.67887683285608	0.0433479886637512	U_42_RF_24_vs_U_42_RF_0_upregulated.csv
Direct comparison of interventions and timepoints	RF 24h vs 0h	Upregulated	ZC3H12D	1.67703711084186	0.0259891311915413	U_42_RF_24_vs_U_42_RF_0_upregulated.csv
Direct comparison of interventions and timepoints	RF 24h vs 0h	Upregulated	ZIC5	1.87893193898689	0.000282681970440988	U_42_RF_24_vs_U_42_RF_0_upregulated.csv
Direct comparison of interventions and timepoints	RF 24h vs 0h	Upregulated	ZKSCAN2-DT	1.64619878988103	0.0258821623840792	U_42_RF_24_vs_U_42_RF_0_upregulated.csv
Direct comparison of interventions and timepoints	RF 24h vs 0h	Upregulated	ZNF469	2.13064806156278	0.0142006284651052	U_42_RF_24_vs_U_42_RF_0_upregulated.csv
Direct comparison of interventions and timepoints	RF 24h vs 0h	Upregulated	ZNF670	1.67463414285172	0.0047345033706275	U_42_RF_24_vs_U_42_RF_0_upregulated.csv
Direct comparison of interventions and timepoints	RF 24h vs 0h	Upregulated	ZNF695	1.52466448586641	0.0347123469879867	U_42_RF_24_vs_U_42_RF_0_upregulated.csv
Direct comparison of interventions and timepoints	RF 24h vs 0h	Upregulated	ZNF724	1.79014760214262	0.024769131151381	U_42_RF_24_vs_U_42_RF_0_upregulated.csv
Direct comparison of interventions and timepoints	RF+RT 24h vs 0h	Downregulated	ABCA6	-1.86388498092631	0.0304244159956101	U_42_RFRT_24_vs_U_42_RFRT_0_downregulated.csv
Direct comparison of interventions and timepoints	RF+RT 24h vs 0h	Upregulated	ABCC2	1.63381484877896	0.0217237009286798	U_42_RFRT_24_vs_U_42_RFRT_0_upregulated.csv
Direct comparison of interventions and timepoints	RF+RT 24h vs 0h	Downregulated	ACAT2	-1.67659695795226	0.00813326881369029	U_42_RFRT_24_vs_U_42_RFRT_0_downregulated.csv
Direct comparison of interventions and timepoints	RF+RT 24h vs 0h	Downregulated	ACOT4	-5.39868645623597	0.0493823527943139	U_42_RFRT_24_vs_U_42_RFRT_0_downregulated.csv
Direct comparison of interventions and timepoints	RF+RT 24h vs 0h	Downregulated	ADAMTS14	-1.85670172898906	0.02675794665484	U_42_RFRT_24_vs_U_42_RFRT_0_downregulated.csv
Direct comparison of interventions and timepoints	RF+RT 24h vs 0h	Downregulated	ADAMTS15	-3.33167141686222	0.0455839237646866	U_42_RFRT_24_vs_U_42_RFRT_0_downregulated.csv
Direct comparison of interventions and timepoints	RF+RT 24h vs 0h	Upregulated	ADAMTS18	2.95217613583642	0.000193154542004379	U_42_RFRT_24_vs_U_42_RFRT_0_upregulated.csv
Direct comparison of interventions and timepoints	RF+RT 24h vs 0h	Upregulated	ADAMTS6	1.86129279146731	0.0133459574156925	U_42_RFRT_24_vs_U_42_RFRT_0_upregulated.csv
Direct comparison of interventions and timepoints	RF+RT 24h vs 0h	Upregulated	ADCYAP1R1	1.52954960079281	0.014074018008621	U_42_RFRT_24_vs_U_42_RFRT_0_upregulated.csv
Direct comparison of interventions and timepoints	RF+RT 24h vs 0h	Upregulated	ADGRD1	1.55429784010177	0.0444315277449671	U_42_RFRT_24_vs_U_42_RFRT_0_upregulated.csv
Direct comparison of interventions and timepoints	RF+RT 24h vs 0h	Upregulated	ADPRHL1	1.86831124970485	0.04566638101957	U_42_RFRT_24_vs_U_42_RFRT_0_upregulated.csv
Direct comparison of interventions and timepoints	RF+RT 24h vs 0h	Upregulated	AFP	1.73613522314009	0.00593928836691864	U_42_RFRT_24_vs_U_42_RFRT_0_upregulated.csv
Direct comparison of interventions and timepoints	RF+RT 24h vs 0h	Downregulated	AGMO	-1.71478490297088	0.000562073607262651	U_42_RFRT_24_vs_U_42_RFRT_0_downregulated.csv
Direct comparison of interventions and timepoints	RF+RT 24h vs 0h	Upregulated	AKAP12	1.76035489162526	0.0152549185343032	U_42_RFRT_24_vs_U_42_RFRT_0_upregulated.csv
Direct comparison of interventions and timepoints	RF+RT 24h vs 0h	Downregulated	ANGPTL2	-1.91784350331374	0.00622738942387933	U_42_RFRT_24_vs_U_42_RFRT_0_downregulated.csv
Direct comparison of interventions and timepoints	RF+RT 24h vs 0h	Upregulated	ANGPTL4	1.84425361261598	0.0117357315774606	U_42_RFRT_24_vs_U_42_RFRT_0_upregulated.csv
Direct comparison of interventions and timepoints	RF+RT 24h vs 0h	Upregulated	ANKRD1	3.56931316466448	0.0446648351206454	U_42_RFRT_24_vs_U_42_RFRT_0_upregulated.csv
Direct comparison of interventions and timepoints	RF+RT 24h vs 0h	Upregulated	ANKRD30B	2.08567695452827	0.0346121046244737	U_42_RFRT_24_vs_U_42_RFRT_0_upregulated.csv
Direct comparison of interventions and timepoints	RF+RT 24h vs 0h	Upregulated	ANO3	3.27553126656601	0.0455839237646866	U_42_RFRT_24_vs_U_42_RFRT_0_upregulated.csv
Direct comparison of interventions and timepoints	RF+RT 24h vs 0h	Upregulated	APBA2	2.56818700271012	0.0112761050546162	U_42_RFRT_24_vs_U_42_RFRT_0_upregulated.csv
Direct comparison of interventions and timepoints	RF+RT 24h vs 0h	Upregulated	ARL14EPL	4.28903913969802	0.00695864191769988	U_42_RFRT_24_vs_U_42_RFRT_0_upregulated.csv
Direct comparison of interventions and timepoints	RF+RT 24h vs 0h	Upregulated	ASB5	3.95259570593894	0.000566494682970164	U_42_RFRT_24_vs_U_42_RFRT_0_upregulated.csv
Direct comparison of interventions and timepoints	RF+RT 24h vs 0h	Downregulated	ASS1	-2.29244447531474	0.0172944461415596	U_42_RFRT_24_vs_U_42_RFRT_0_downregulated.csv
Direct comparison of interventions and timepoints	RF+RT 24h vs 0h	Upregulated	ATP2C2-AS1	1.72021787308351	0.00135447123975873	U_42_RFRT_24_vs_U_42_RFRT_0_upregulated.csv
Direct comparison of interventions and timepoints	RF+RT 24h vs 0h	Upregulated	ATP6V0A4	3.68846724201103	0.00960802142087062	U_42_RFRT_24_vs_U_42_RFRT_0_upregulated.csv
Direct comparison of interventions and timepoints	RF+RT 24h vs 0h	Upregulated	BCL2A1	1.69442777065933	0.0231665851815917	U_42_RFRT_24_vs_U_42_RFRT_0_upregulated.csv
Direct comparison of interventions and timepoints	RF+RT 24h vs 0h	Upregulated	BCL7A	1.57081363425979	0.000642243084029075	U_42_RFRT_24_vs_U_42_RFRT_0_upregulated.csv
Direct comparison of interventions and timepoints	RF+RT 24h vs 0h	Upregulated	BEST3	2.14674615628577	0.0165532989342676	U_42_RFRT_24_vs_U_42_RFRT_0_upregulated.csv
Direct comparison of interventions and timepoints	RF+RT 24h vs 0h	Upregulated	BIRC2	1.77679742995253	7.59724605403989e-05	U_42_RFRT_24_vs_U_42_RFRT_0_upregulated.csv
Direct comparison of interventions and timepoints	RF+RT 24h vs 0h	Downregulated	BTN3A3	-1.77820981305504	0.00416324504280782	U_42_RFRT_24_vs_U_42_RFRT_0_downregulated.csv
Direct comparison of interventions and timepoints	RF+RT 24h vs 0h	Upregulated	C12orf75-AS1	1.85978750049952	0.00829870715650088	U_42_RFRT_24_vs_U_42_RFRT_0_upregulated.csv
Direct comparison of interventions and timepoints	RF+RT 24h vs 0h	Downregulated	C5AR2	-2.93992350253109	0.00760357146658561	U_42_RFRT_24_vs_U_42_RFRT_0_downregulated.csv
Direct comparison of interventions and timepoints	RF+RT 24h vs 0h	Upregulated	C6orf132	2.59873622718727	0.0165532989342676	U_42_RFRT_24_vs_U_42_RFRT_0_upregulated.csv
Direct comparison of interventions and timepoints	RF+RT 24h vs 0h	Upregulated	CACNA1B	4.9170239345163	0.0155677430324243	U_42_RFRT_24_vs_U_42_RFRT_0_upregulated.csv
Direct comparison of interventions and timepoints	RF+RT 24h vs 0h	Upregulated	CALCR	4.29248409839018	0.0428360586388546	U_42_RFRT_24_vs_U_42_RFRT_0_upregulated.csv
Direct comparison of interventions and timepoints	RF+RT 24h vs 0h	Upregulated	CARMIL2	2.2672210350163	0.000247700498911431	U_42_RFRT_24_vs_U_42_RFRT_0_upregulated.csv
Direct comparison of interventions and timepoints	RF+RT 24h vs 0h	Upregulated	CCL24	5.40403003011175	0.0176423344727819	U_42_RFRT_24_vs_U_42_RFRT_0_upregulated.csv
Direct comparison of interventions and timepoints	RF+RT 24h vs 0h	Upregulated	CCL26	2.84593487678278	7.91402555343526e-06	U_42_RFRT_24_vs_U_42_RFRT_0_upregulated.csv
Direct comparison of interventions and timepoints	RF+RT 24h vs 0h	Downregulated	CCN4	-2.9819070654277	0.000453381372966231	U_42_RFRT_24_vs_U_42_RFRT_0_downregulated.csv
Direct comparison of interventions and timepoints	RF+RT 24h vs 0h	Upregulated	CD163	3.32846245349905	0.0151465775932342	U_42_RFRT_24_vs_U_42_RFRT_0_upregulated.csv
Direct comparison of interventions and timepoints	RF+RT 24h vs 0h	Upregulated	CD226	2.0414553256564	0.0109177290062165	U_42_RFRT_24_vs_U_42_RFRT_0_upregulated.csv
Direct comparison of interventions and timepoints	RF+RT 24h vs 0h	Upregulated	CDA	2.45097971279544	0.000222067906411307	U_42_RFRT_24_vs_U_42_RFRT_0_upregulated.csv
Direct comparison of interventions and timepoints	RF+RT 24h vs 0h	Downregulated	CDH18	-1.90016650281712	0.0032703447767121	U_42_RFRT_24_vs_U_42_RFRT_0_downregulated.csv
Direct comparison of interventions and timepoints	RF+RT 24h vs 0h	Upregulated	CEACAM20	6.49017254402019	0.0331938093411702	U_42_RFRT_24_vs_U_42_RFRT_0_upregulated.csv
Direct comparison of interventions and timepoints	RF+RT 24h vs 0h	Upregulated	CGB8	3.95503642891965	0.0032482293270735	U_42_RFRT_24_vs_U_42_RFRT_0_upregulated.csv
Direct comparison of interventions and timepoints	RF+RT 24h vs 0h	Downregulated	CH25H	-2.80050755564837	0.020571990416561	U_42_RFRT_24_vs_U_42_RFRT_0_downregulated.csv
Direct comparison of interventions and timepoints	RF+RT 24h vs 0h	Upregulated	CHRNA7	5.82677112301328	0.00114012641158297	U_42_RFRT_24_vs_U_42_RFRT_0_upregulated.csv
Direct comparison of interventions and timepoints	RF+RT 24h vs 0h	Downregulated	CIMAP3	-1.58184503335182	0.0304244159956101	U_42_RFRT_24_vs_U_42_RFRT_0_downregulated.csv
Direct comparison of interventions and timepoints	RF+RT 24h vs 0h	Upregulated	COL15A1	2.12250224865318	0.0175379330144075	U_42_RFRT_24_vs_U_42_RFRT_0_upregulated.csv
Direct comparison of interventions and timepoints	RF+RT 24h vs 0h	Downregulated	COL1A2	-1.69604653939557	0.0177884313029097	U_42_RFRT_24_vs_U_42_RFRT_0_downregulated.csv
Direct comparison of interventions and timepoints	RF+RT 24h vs 0h	Downregulated	COL5A1	-1.54445751191756	0.00358534325855517	U_42_RFRT_24_vs_U_42_RFRT_0_downregulated.csv
Direct comparison of interventions and timepoints	RF+RT 24h vs 0h	Upregulated	CRYAB	1.59254192349638	0.00166106198550017	U_42_RFRT_24_vs_U_42_RFRT_0_upregulated.csv
Direct comparison of interventions and timepoints	RF+RT 24h vs 0h	Downregulated	CSMD3	-1.6688930152115	0.0353638496903602	U_42_RFRT_24_vs_U_42_RFRT_0_downregulated.csv
Direct comparison of interventions and timepoints	RF+RT 24h vs 0h	Downregulated	CSRP3	-2.82572217724933	0.0171433369343725	U_42_RFRT_24_vs_U_42_RFRT_0_downregulated.csv
Direct comparison of interventions and timepoints	RF+RT 24h vs 0h	Upregulated	CT69	3.88054824954208	0.0080779252693563	U_42_RFRT_24_vs_U_42_RFRT_0_upregulated.csv
Direct comparison of interventions and timepoints	RF+RT 24h vs 0h	Upregulated	CYP4F11	4.12256427793742	0.00161811753208137	U_42_RFRT_24_vs_U_42_RFRT_0_upregulated.csv
Direct comparison of interventions and timepoints	RF+RT 24h vs 0h	Upregulated	DAW1	2.92751789076777	0.00386814008272324	U_42_RFRT_24_vs_U_42_RFRT_0_upregulated.csv
Direct comparison of interventions and timepoints	RF+RT 24h vs 0h	Upregulated	DELEC1	1.924726134435	0.0394719812045542	U_42_RFRT_24_vs_U_42_RFRT_0_upregulated.csv
Direct comparison of interventions and timepoints	RF+RT 24h vs 0h	Downregulated	DENND2A	-1.55104472957658	0.0140057739283086	U_42_RFRT_24_vs_U_42_RFRT_0_downregulated.csv
Direct comparison of interventions and timepoints	RF+RT 24h vs 0h	Downregulated	DHCR7	-1.70261709490229	0.0221779054082592	U_42_RFRT_24_vs_U_42_RFRT_0_downregulated.csv
Direct comparison of interventions and timepoints	RF+RT 24h vs 0h	Upregulated	DLGAP2	5.60799773811971	0.0419768442840571	U_42_RFRT_24_vs_U_42_RFRT_0_upregulated.csv
Direct comparison of interventions and timepoints	RF+RT 24h vs 0h	Upregulated	DMRT1	3.72675947172762	0.040162383962652	U_42_RFRT_24_vs_U_42_RFRT_0_upregulated.csv
Direct comparison of interventions and timepoints	RF+RT 24h vs 0h	Upregulated	DNAH10	1.5342286681714	0.0383622627602239	U_42_RFRT_24_vs_U_42_RFRT_0_upregulated.csv
Direct comparison of interventions and timepoints	RF+RT 24h vs 0h	Upregulated	DOK7	5.46319594883308	0.00383846408037834	U_42_RFRT_24_vs_U_42_RFRT_0_upregulated.csv
Direct comparison of interventions and timepoints	RF+RT 24h vs 0h	Upregulated	DRC7	4.84368435771664	0.00760357146658561	U_42_RFRT_24_vs_U_42_RFRT_0_upregulated.csv
Direct comparison of interventions and timepoints	RF+RT 24h vs 0h	Upregulated	DYRK1B	1.69649359739526	0.00988773249926442	U_42_RFRT_24_vs_U_42_RFRT_0_upregulated.csv
Direct comparison of interventions and timepoints	RF+RT 24h vs 0h	Upregulated	EDN1	3.13045544596724	0.0104508396481814	U_42_RFRT_24_vs_U_42_RFRT_0_upregulated.csv
Direct comparison of interventions and timepoints	RF+RT 24h vs 0h	Upregulated	EFCAB3	7.85477182928084	0.00507717092131811	U_42_RFRT_24_vs_U_42_RFRT_0_upregulated.csv
Direct comparison of interventions and timepoints	RF+RT 24h vs 0h	Upregulated	EFHD2-AS1	2.07093981768807	0.0376993397944776	U_42_RFRT_24_vs_U_42_RFRT_0_upregulated.csv
Direct comparison of interventions and timepoints	RF+RT 24h vs 0h	Upregulated	ELMO1	4.4597244949245	0.000253392758444934	U_42_RFRT_24_vs_U_42_RFRT_0_upregulated.csv
Direct comparison of interventions and timepoints	RF+RT 24h vs 0h	Upregulated	ENTPD2	4.77097889972182	0.0157622179611837	U_42_RFRT_24_vs_U_42_RFRT_0_upregulated.csv
Direct comparison of interventions and timepoints	RF+RT 24h vs 0h	Upregulated	EPHB1	2.95843134227352	0.0165532989342676	U_42_RFRT_24_vs_U_42_RFRT_0_upregulated.csv
Direct comparison of interventions and timepoints	RF+RT 24h vs 0h	Upregulated	ERC2	2.76858366894901	0.0469467053133618	U_42_RFRT_24_vs_U_42_RFRT_0_upregulated.csv
Direct comparison of interventions and timepoints	RF+RT 24h vs 0h	Upregulated	ERG	2.38412263274182	0.000995532346664319	U_42_RFRT_24_vs_U_42_RFRT_0_upregulated.csv
Direct comparison of interventions and timepoints	RF+RT 24h vs 0h	Upregulated	ESM1	3.82693820178435	0.00107529804059062	U_42_RFRT_24_vs_U_42_RFRT_0_upregulated.csv
Direct comparison of interventions and timepoints	RF+RT 24h vs 0h	Upregulated	EYS	2.18334251316802	0.0317716677693514	U_42_RFRT_24_vs_U_42_RFRT_0_upregulated.csv
Direct comparison of interventions and timepoints	RF+RT 24h vs 0h	Upregulated	FGF2	1.5679728017068	0.0209243701756026	U_42_RFRT_24_vs_U_42_RFRT_0_upregulated.csv
Direct comparison of interventions and timepoints	RF+RT 24h vs 0h	Upregulated	FMR1NB	5.50670049234885	0.01861811166981	U_42_RFRT_24_vs_U_42_RFRT_0_upregulated.csv
Direct comparison of interventions and timepoints	RF+RT 24h vs 0h	Upregulated	FRAS1	2.48903177001588	0.0411525883473365	U_42_RFRT_24_vs_U_42_RFRT_0_upregulated.csv
Direct comparison of interventions and timepoints	RF+RT 24h vs 0h	Downregulated	FRMD5	-1.55153080325313	0.00610405820991086	U_42_RFRT_24_vs_U_42_RFRT_0_downregulated.csv
Direct comparison of interventions and timepoints	RF+RT 24h vs 0h	Upregulated	FYB1	3.48858284486216	0.0202933911789506	U_42_RFRT_24_vs_U_42_RFRT_0_upregulated.csv
Direct comparison of interventions and timepoints	RF+RT 24h vs 0h	Upregulated	GADD45G	6.07171522827117	0.00137153295411476	U_42_RFRT_24_vs_U_42_RFRT_0_upregulated.csv
Direct comparison of interventions and timepoints	RF+RT 24h vs 0h	Downregulated	GAS1	-1.63264322257683	0.0171496768044292	U_42_RFRT_24_vs_U_42_RFRT_0_downregulated.csv
Direct comparison of interventions and timepoints	RF+RT 24h vs 0h	Downregulated	GAS1RR	-1.74410505538925	0.000863903484513842	U_42_RFRT_24_vs_U_42_RFRT_0_downregulated.csv
Direct comparison of interventions and timepoints	RF+RT 24h vs 0h	Downregulated	GASK1B	-1.57355882863369	0.0177884313029097	U_42_RFRT_24_vs_U_42_RFRT_0_downregulated.csv
Direct comparison of interventions and timepoints	RF+RT 24h vs 0h	Upregulated	GATM	3.18568255660268	0.00287547138829262	U_42_RFRT_24_vs_U_42_RFRT_0_upregulated.csv
Direct comparison of interventions and timepoints	RF+RT 24h vs 0h	Downregulated	GBP2	-2.01054581925641	0.00386814008272324	U_42_RFRT_24_vs_U_42_RFRT_0_downregulated.csv
Direct comparison of interventions and timepoints	RF+RT 24h vs 0h	Upregulated	GCNA	3.01440177402941	0.022415397987807	U_42_RFRT_24_vs_U_42_RFRT_0_upregulated.csv
Direct comparison of interventions and timepoints	RF+RT 24h vs 0h	Upregulated	GIPC2	2.12853765493336	0.0225975043469061	U_42_RFRT_24_vs_U_42_RFRT_0_upregulated.csv
Direct comparison of interventions and timepoints	RF+RT 24h vs 0h	Upregulated	GLDC	1.94371492752803	0.0180756336679848	U_42_RFRT_24_vs_U_42_RFRT_0_upregulated.csv
Direct comparison of interventions and timepoints	RF+RT 24h vs 0h	Upregulated	GNG4	2.32635697206801	0.00865567375415563	U_42_RFRT_24_vs_U_42_RFRT_0_upregulated.csv
Direct comparison of interventions and timepoints	RF+RT 24h vs 0h	Downregulated	GPR162	-1.57140555947315	0.0264806928599556	U_42_RFRT_24_vs_U_42_RFRT_0_downregulated.csv
Direct comparison of interventions and timepoints	RF+RT 24h vs 0h	Upregulated	GRAP	3.72027664887591	0.0383622627602239	U_42_RFRT_24_vs_U_42_RFRT_0_upregulated.csv
Direct comparison of interventions and timepoints	RF+RT 24h vs 0h	Downregulated	H4C9	-1.54315822335678	0.0136381610364095	U_42_RFRT_24_vs_U_42_RFRT_0_downregulated.csv
Direct comparison of interventions and timepoints	RF+RT 24h vs 0h	Downregulated	HGF	-1.86791693426914	0.00425967363560382	U_42_RFRT_24_vs_U_42_RFRT_0_downregulated.csv
Direct comparison of interventions and timepoints	RF+RT 24h vs 0h	Upregulated	HKDC1	1.57264897275118	0.0295730862371755	U_42_RFRT_24_vs_U_42_RFRT_0_upregulated.csv
Direct comparison of interventions and timepoints	RF+RT 24h vs 0h	Upregulated	HMGA2-AS1	4.88904733153239	0.0320547190568416	U_42_RFRT_24_vs_U_42_RFRT_0_upregulated.csv
Direct comparison of interventions and timepoints	RF+RT 24h vs 0h	Upregulated	HMOX1	3.4484382513348	0.000453381372966231	U_42_RFRT_24_vs_U_42_RFRT_0_upregulated.csv
Direct comparison of interventions and timepoints	RF+RT 24h vs 0h	Downregulated	HSD17B7	-1.76782002291743	0.00487048591086937	U_42_RFRT_24_vs_U_42_RFRT_0_downregulated.csv
Direct comparison of interventions and timepoints	RF+RT 24h vs 0h	Upregulated	HSPA1A	2.92649802637907	0.0353638496903602	U_42_RFRT_24_vs_U_42_RFRT_0_upregulated.csv
Direct comparison of interventions and timepoints	RF+RT 24h vs 0h	Downregulated	HTR2A	-1.50989866285592	0.044602897510998	U_42_RFRT_24_vs_U_42_RFRT_0_downregulated.csv
Direct comparison of interventions and timepoints	RF+RT 24h vs 0h	Upregulated	HTRA3	2.46786670665855	0.0016109650777318	U_42_RFRT_24_vs_U_42_RFRT_0_upregulated.csv
Direct comparison of interventions and timepoints	RF+RT 24h vs 0h	Downregulated	IFIT1	-2.30123200524709	0.00305603812714431	U_42_RFRT_24_vs_U_42_RFRT_0_downregulated.csv
Direct comparison of interventions and timepoints	RF+RT 24h vs 0h	Upregulated	IGF2	3.16835011878109	0.00284761047279483	U_42_RFRT_24_vs_U_42_RFRT_0_upregulated.csv
Direct comparison of interventions and timepoints	RF+RT 24h vs 0h	Upregulated	IGF2-AS	8.15152422960502	0.000761228887015131	U_42_RFRT_24_vs_U_42_RFRT_0_upregulated.csv
Direct comparison of interventions and timepoints	RF+RT 24h vs 0h	Upregulated	IL1RL1	3.46442744261341	0.02151342936936	U_42_RFRT_24_vs_U_42_RFRT_0_upregulated.csv
Direct comparison of interventions and timepoints	RF+RT 24h vs 0h	Upregulated	INSYN2B	1.64861021117488	0.0424414981387046	U_42_RFRT_24_vs_U_42_RFRT_0_upregulated.csv
Direct comparison of interventions and timepoints	RF+RT 24h vs 0h	Downregulated	ISLR	-3.16698447186531	0.00229659660387916	U_42_RFRT_24_vs_U_42_RFRT_0_downregulated.csv
Direct comparison of interventions and timepoints	RF+RT 24h vs 0h	Downregulated	ITGA10	-1.6697430062665	0.0410065700068155	U_42_RFRT_24_vs_U_42_RFRT_0_downregulated.csv
Direct comparison of interventions and timepoints	RF+RT 24h vs 0h	Upregulated	ITGA9	6.09561008569172	0.028369533484787	U_42_RFRT_24_vs_U_42_RFRT_0_upregulated.csv
Direct comparison of interventions and timepoints	RF+RT 24h vs 0h	Upregulated	JPH3	5.80200912801259	0.0103803150540095	U_42_RFRT_24_vs_U_42_RFRT_0_upregulated.csv
Direct comparison of interventions and timepoints	RF+RT 24h vs 0h	Upregulated	KCNQ3	2.9735438873772	0.00760357146658561	U_42_RFRT_24_vs_U_42_RFRT_0_upregulated.csv
Direct comparison of interventions and timepoints	RF+RT 24h vs 0h	Upregulated	KIF26A	5.90663587334414	0.0482019802314221	U_42_RFRT_24_vs_U_42_RFRT_0_upregulated.csv
Direct comparison of interventions and timepoints	RF+RT 24h vs 0h	Upregulated	KRT33B	5.22048835444417	0.0171433369343725	U_42_RFRT_24_vs_U_42_RFRT_0_upregulated.csv
Direct comparison of interventions and timepoints	RF+RT 24h vs 0h	Upregulated	KRT34	2.42391043998991	0.00177101839654933	U_42_RFRT_24_vs_U_42_RFRT_0_upregulated.csv
Direct comparison of interventions and timepoints	RF+RT 24h vs 0h	Upregulated	KRT75	6.88090455968135	0.0110556323699996	U_42_RFRT_24_vs_U_42_RFRT_0_upregulated.csv
Direct comparison of interventions and timepoints	RF+RT 24h vs 0h	Upregulated	KRT81	3.67742404539729	0.0346121046244737	U_42_RFRT_24_vs_U_42_RFRT_0_upregulated.csv
Direct comparison of interventions and timepoints	RF+RT 24h vs 0h	Upregulated	KRTAP2-3	3.88420716491857	0.000800550619915564	U_42_RFRT_24_vs_U_42_RFRT_0_upregulated.csv
Direct comparison of interventions and timepoints	RF+RT 24h vs 0h	Upregulated	KRTAP21-2	4.79204642458083	0.00829870715650088	U_42_RFRT_24_vs_U_42_RFRT_0_upregulated.csv
Direct comparison of interventions and timepoints	RF+RT 24h vs 0h	Downregulated	LDB2	-1.73254637437082	0.000562073607262651	U_42_RFRT_24_vs_U_42_RFRT_0_downregulated.csv
Direct comparison of interventions and timepoints	RF+RT 24h vs 0h	Upregulated	LINC00184	2.35730874442559	0.0346121046244737	U_42_RFRT_24_vs_U_42_RFRT_0_upregulated.csv
Direct comparison of interventions and timepoints	RF+RT 24h vs 0h	Upregulated	LINC00452	2.1988823157718	0.0390078726111667	U_42_RFRT_24_vs_U_42_RFRT_0_upregulated.csv
Direct comparison of interventions and timepoints	RF+RT 24h vs 0h	Upregulated	LINC00536	4.81438085341029	0.0224440093084436	U_42_RFRT_24_vs_U_42_RFRT_0_upregulated.csv
Direct comparison of interventions and timepoints	RF+RT 24h vs 0h	Upregulated	LINC00659	4.81328623407742	0.0383622627602239	U_42_RFRT_24_vs_U_42_RFRT_0_upregulated.csv
Direct comparison of interventions and timepoints	RF+RT 24h vs 0h	Upregulated	LINC00862	2.47357803059686	0.0433375814698722	U_42_RFRT_24_vs_U_42_RFRT_0_upregulated.csv
Direct comparison of interventions and timepoints	RF+RT 24h vs 0h	Upregulated	LINC01348	2.71875640340682	0.0330547195005395	U_42_RFRT_24_vs_U_42_RFRT_0_upregulated.csv
Direct comparison of interventions and timepoints	RF+RT 24h vs 0h	Upregulated	LINC01443	3.30099336018959	0.0104970817720934	U_42_RFRT_24_vs_U_42_RFRT_0_upregulated.csv
Direct comparison of interventions and timepoints	RF+RT 24h vs 0h	Upregulated	LINC02126	3.35462355364343	0.00407558998230133	U_42_RFRT_24_vs_U_42_RFRT_0_upregulated.csv
Direct comparison of interventions and timepoints	RF+RT 24h vs 0h	Upregulated	LINC02434	6.83352323727574	0.00458092110806923	U_42_RFRT_24_vs_U_42_RFRT_0_upregulated.csv
Direct comparison of interventions and timepoints	RF+RT 24h vs 0h	Upregulated	LINC02458	3.3886123074568	0.025496965162227	U_42_RFRT_24_vs_U_42_RFRT_0_upregulated.csv
Direct comparison of interventions and timepoints	RF+RT 24h vs 0h	Upregulated	LINC02535	1.85088508695327	0.00434849794552295	U_42_RFRT_24_vs_U_42_RFRT_0_upregulated.csv
Direct comparison of interventions and timepoints	RF+RT 24h vs 0h	Upregulated	LINC02831	4.90784169603706	0.0375695964833106	U_42_RFRT_24_vs_U_42_RFRT_0_upregulated.csv
Direct comparison of interventions and timepoints	RF+RT 24h vs 0h	Upregulated	LINC02901	3.24266681916648	0.0346583477044349	U_42_RFRT_24_vs_U_42_RFRT_0_upregulated.csv
Direct comparison of interventions and timepoints	RF+RT 24h vs 0h	Downregulated	LINC02997	-3.28042100975744	0.0451009601808221	U_42_RFRT_24_vs_U_42_RFRT_0_downregulated.csv
Direct comparison of interventions and timepoints	RF+RT 24h vs 0h	Upregulated	LINC03002	3.25696752683162	0.0408782157606088	U_42_RFRT_24_vs_U_42_RFRT_0_upregulated.csv
Direct comparison of interventions and timepoints	RF+RT 24h vs 0h	Downregulated	LOC100128317	-2.97887957850612	0.00642037355944599	U_42_RFRT_24_vs_U_42_RFRT_0_downregulated.csv
Direct comparison of interventions and timepoints	RF+RT 24h vs 0h	Downregulated	LOC100506474	-1.91860715121836	0.043350636721023	U_42_RFRT_24_vs_U_42_RFRT_0_downregulated.csv
Direct comparison of interventions and timepoints	RF+RT 24h vs 0h	Downregulated	LOC105371956	-1.80248309709726	0.0151465775932342	U_42_RFRT_24_vs_U_42_RFRT_0_downregulated.csv
Direct comparison of interventions and timepoints	RF+RT 24h vs 0h	Downregulated	LOC105377043	-2.84201483231238	0.00753190580831476	U_42_RFRT_24_vs_U_42_RFRT_0_downregulated.csv
Direct comparison of interventions and timepoints	RF+RT 24h vs 0h	Upregulated	LOC105377213	4.15529815830315	0.0411525883473365	U_42_RFRT_24_vs_U_42_RFRT_0_upregulated.csv
Direct comparison of interventions and timepoints	RF+RT 24h vs 0h	Upregulated	LOC107984322	2.99519655310006	0.00489769400584842	U_42_RFRT_24_vs_U_42_RFRT_0_upregulated.csv
Direct comparison of interventions and timepoints	RF+RT 24h vs 0h	Upregulated	LOC124900778	2.00788256450504	0.00874088537305964	U_42_RFRT_24_vs_U_42_RFRT_0_upregulated.csv
Direct comparison of interventions and timepoints	RF+RT 24h vs 0h	Upregulated	LOC124903619	5.36365755305443	0.00489481730510883	U_42_RFRT_24_vs_U_42_RFRT_0_upregulated.csv
Direct comparison of interventions and timepoints	RF+RT 24h vs 0h	Upregulated	LOC124906209	3.84400000246866	0.0020019472284913	U_42_RFRT_24_vs_U_42_RFRT_0_upregulated.csv
Direct comparison of interventions and timepoints	RF+RT 24h vs 0h	Upregulated	LOC400627	5.19598441890686	0.00960802142087062	U_42_RFRT_24_vs_U_42_RFRT_0_upregulated.csv
Direct comparison of interventions and timepoints	RF+RT 24h vs 0h	Upregulated	LOC651337	7.99913134151858	0.0171067883229939	U_42_RFRT_24_vs_U_42_RFRT_0_upregulated.csv
Direct comparison of interventions and timepoints	RF+RT 24h vs 0h	Upregulated	LOC729654	8.73892566177275	0.0043140593381563	U_42_RFRT_24_vs_U_42_RFRT_0_upregulated.csv
Direct comparison of interventions and timepoints	RF+RT 24h vs 0h	Downregulated	LOXL1	-1.58267974492497	0.0217971327639678	U_42_RFRT_24_vs_U_42_RFRT_0_downregulated.csv
Direct comparison of interventions and timepoints	RF+RT 24h vs 0h	Downregulated	LOXL4	-7.04559729325133	0.00199575453419422	U_42_RFRT_24_vs_U_42_RFRT_0_downregulated.csv
Direct comparison of interventions and timepoints	RF+RT 24h vs 0h	Downregulated	LRRC17	-2.5256182703063	0.017207855687515	U_42_RFRT_24_vs_U_42_RFRT_0_downregulated.csv
Direct comparison of interventions and timepoints	RF+RT 24h vs 0h	Downregulated	LRRC32	-1.65228856464094	0.00919746599244206	U_42_RFRT_24_vs_U_42_RFRT_0_downregulated.csv
Direct comparison of interventions and timepoints	RF+RT 24h vs 0h	Upregulated	LRRC38	3.48080202102803	0.000584751151505939	U_42_RFRT_24_vs_U_42_RFRT_0_upregulated.csv
Direct comparison of interventions and timepoints	RF+RT 24h vs 0h	Upregulated	LRRC4	2.00512062174258	0.0471666490253784	U_42_RFRT_24_vs_U_42_RFRT_0_upregulated.csv
Direct comparison of interventions and timepoints	RF+RT 24h vs 0h	Upregulated	LRRC7	1.72129722268068	0.0171433369343725	U_42_RFRT_24_vs_U_42_RFRT_0_upregulated.csv
Direct comparison of interventions and timepoints	RF+RT 24h vs 0h	Downregulated	LRRN4CL	-2.31617692696666	0.0110575161552169	U_42_RFRT_24_vs_U_42_RFRT_0_downregulated.csv
Direct comparison of interventions and timepoints	RF+RT 24h vs 0h	Downregulated	LYPD3	-2.24205729464008	0.0346121046244737	U_42_RFRT_24_vs_U_42_RFRT_0_downregulated.csv
Direct comparison of interventions and timepoints	RF+RT 24h vs 0h	Upregulated	LYVE1	5.02435363173517	0.015200074981537	U_42_RFRT_24_vs_U_42_RFRT_0_upregulated.csv
Direct comparison of interventions and timepoints	RF+RT 24h vs 0h	Upregulated	MACIR	1.8059787644863	0.0104700586163951	U_42_RFRT_24_vs_U_42_RFRT_0_upregulated.csv
Direct comparison of interventions and timepoints	RF+RT 24h vs 0h	Upregulated	MAFA-AS1	29.1044719108708	0.000566494682970164	U_42_RFRT_24_vs_U_42_RFRT_0_upregulated.csv
Direct comparison of interventions and timepoints	RF+RT 24h vs 0h	Downregulated	MAP2K6	-2.01088552409423	0.00420436235116961	U_42_RFRT_24_vs_U_42_RFRT_0_downregulated.csv
Direct comparison of interventions and timepoints	RF+RT 24h vs 0h	Upregulated	MARCHF4	2.97912280886117	0.00105021124491546	U_42_RFRT_24_vs_U_42_RFRT_0_upregulated.csv
Direct comparison of interventions and timepoints	RF+RT 24h vs 0h	Upregulated	MARS2	1.78260800896436	0.00102314535542531	U_42_RFRT_24_vs_U_42_RFRT_0_upregulated.csv
Direct comparison of interventions and timepoints	RF+RT 24h vs 0h	Downregulated	MEST	-1.78219336537486	0.00646481680045666	U_42_RFRT_24_vs_U_42_RFRT_0_downregulated.csv
Direct comparison of interventions and timepoints	RF+RT 24h vs 0h	Upregulated	MIR3667HG	4.44027881374389	0.00822096707551583	U_42_RFRT_24_vs_U_42_RFRT_0_upregulated.csv
Direct comparison of interventions and timepoints	RF+RT 24h vs 0h	Upregulated	MIR381HG	6.95480594717445	0.0184044702132309	U_42_RFRT_24_vs_U_42_RFRT_0_upregulated.csv
Direct comparison of interventions and timepoints	RF+RT 24h vs 0h	Upregulated	MIR646HG	4.73089332597272	0.00623167851987433	U_42_RFRT_24_vs_U_42_RFRT_0_upregulated.csv
Direct comparison of interventions and timepoints	RF+RT 24h vs 0h	Upregulated	MIR7111	2.39891642142758	0.00960802142087062	U_42_RFRT_24_vs_U_42_RFRT_0_upregulated.csv
Direct comparison of interventions and timepoints	RF+RT 24h vs 0h	Upregulated	MMP10	2.32276467781145	0.0455839237646866	U_42_RFRT_24_vs_U_42_RFRT_0_upregulated.csv
Direct comparison of interventions and timepoints	RF+RT 24h vs 0h	Upregulated	MMP12	2.64173924025099	0.0108866320436772	U_42_RFRT_24_vs_U_42_RFRT_0_upregulated.csv
Direct comparison of interventions and timepoints	RF+RT 24h vs 0h	Upregulated	MT1E	2.72720941358298	0.010195004950788	U_42_RFRT_24_vs_U_42_RFRT_0_upregulated.csv
Direct comparison of interventions and timepoints	RF+RT 24h vs 0h	Upregulated	MT1X	2.2000950082712	0.020210645563487	U_42_RFRT_24_vs_U_42_RFRT_0_upregulated.csv
Direct comparison of interventions and timepoints	RF+RT 24h vs 0h	Upregulated	MUC5AC	7.36507458332785	0.0411525883473365	U_42_RFRT_24_vs_U_42_RFRT_0_upregulated.csv
Direct comparison of interventions and timepoints	RF+RT 24h vs 0h	Downregulated	MVK	-1.53439344902246	0.00399751664784348	U_42_RFRT_24_vs_U_42_RFRT_0_downregulated.csv
Direct comparison of interventions and timepoints	RF+RT 24h vs 0h	Downregulated	MYBPH	-3.53126524612489	0.0103803150540095	U_42_RFRT_24_vs_U_42_RFRT_0_downregulated.csv
Direct comparison of interventions and timepoints	RF+RT 24h vs 0h	Upregulated	MYCT1	4.43202413844472	0.000443438925524758	U_42_RFRT_24_vs_U_42_RFRT_0_upregulated.csv
Direct comparison of interventions and timepoints	RF+RT 24h vs 0h	Upregulated	MYO16	3.58376787006486	0.0113003107316561	U_42_RFRT_24_vs_U_42_RFRT_0_upregulated.csv
Direct comparison of interventions and timepoints	RF+RT 24h vs 0h	Upregulated	MYO18B	3.91190981868892	0.010195004950788	U_42_RFRT_24_vs_U_42_RFRT_0_upregulated.csv
Direct comparison of interventions and timepoints	RF+RT 24h vs 0h	Upregulated	MYO7A	5.15852781952014	0.00120455069404581	U_42_RFRT_24_vs_U_42_RFRT_0_upregulated.csv
Direct comparison of interventions and timepoints	RF+RT 24h vs 0h	Upregulated	N4BP2L2-IT2	1.58064275307039	0.017224363058129	U_42_RFRT_24_vs_U_42_RFRT_0_upregulated.csv
Direct comparison of interventions and timepoints	RF+RT 24h vs 0h	Upregulated	NANOS3	2.54986416310323	0.0139530259951435	U_42_RFRT_24_vs_U_42_RFRT_0_upregulated.csv
Direct comparison of interventions and timepoints	RF+RT 24h vs 0h	Upregulated	NAT8L	1.77720713578244	0.0155677430324243	U_42_RFRT_24_vs_U_42_RFRT_0_upregulated.csv
Direct comparison of interventions and timepoints	RF+RT 24h vs 0h	Upregulated	NEFM	4.81518037113918	0.0219334464696919	U_42_RFRT_24_vs_U_42_RFRT_0_upregulated.csv
Direct comparison of interventions and timepoints	RF+RT 24h vs 0h	Downregulated	NFATC4	-1.51622586038583	0.00907076896226364	U_42_RFRT_24_vs_U_42_RFRT_0_downregulated.csv
Direct comparison of interventions and timepoints	RF+RT 24h vs 0h	Upregulated	NIPAL1	1.61621176533621	0.00929538037934042	U_42_RFRT_24_vs_U_42_RFRT_0_upregulated.csv
Direct comparison of interventions and timepoints	RF+RT 24h vs 0h	Upregulated	NKD2	27.8492473668002	9.11347762547655e-06	U_42_RFRT_24_vs_U_42_RFRT_0_upregulated.csv
Direct comparison of interventions and timepoints	RF+RT 24h vs 0h	Upregulated	NLRP3	2.16790139382608	0.00104071502987614	U_42_RFRT_24_vs_U_42_RFRT_0_upregulated.csv
Direct comparison of interventions and timepoints	RF+RT 24h vs 0h	Upregulated	NR5A2	1.57211356068325	0.0185549123229823	U_42_RFRT_24_vs_U_42_RFRT_0_upregulated.csv
Direct comparison of interventions and timepoints	RF+RT 24h vs 0h	Upregulated	NRARP	4.04555691228675	0.0452970009262924	U_42_RFRT_24_vs_U_42_RFRT_0_upregulated.csv
Direct comparison of interventions and timepoints	RF+RT 24h vs 0h	Upregulated	NRCAM	2.39434284495205	0.0165532989342676	U_42_RFRT_24_vs_U_42_RFRT_0_upregulated.csv
Direct comparison of interventions and timepoints	RF+RT 24h vs 0h	Upregulated	ODAM	7.61104888946744	0.0021378047178132	U_42_RFRT_24_vs_U_42_RFRT_0_upregulated.csv
Direct comparison of interventions and timepoints	RF+RT 24h vs 0h	Downregulated	OLFML2A	-2.01864896729416	0.00753190580831476	U_42_RFRT_24_vs_U_42_RFRT_0_downregulated.csv
Direct comparison of interventions and timepoints	RF+RT 24h vs 0h	Downregulated	OLFML2B	-2.5909269972241	0.00434371115116503	U_42_RFRT_24_vs_U_42_RFRT_0_downregulated.csv
Direct comparison of interventions and timepoints	RF+RT 24h vs 0h	Downregulated	OLFML3	-1.8057333121157	0.0181005695822049	U_42_RFRT_24_vs_U_42_RFRT_0_downregulated.csv
Direct comparison of interventions and timepoints	RF+RT 24h vs 0h	Upregulated	OTOS	2.1452348367406	0.0311894160476574	U_42_RFRT_24_vs_U_42_RFRT_0_upregulated.csv
Direct comparison of interventions and timepoints	RF+RT 24h vs 0h	Downregulated	PACRG	-2.64938108969136	0.0228606167117769	U_42_RFRT_24_vs_U_42_RFRT_0_downregulated.csv
Direct comparison of interventions and timepoints	RF+RT 24h vs 0h	Upregulated	PADI1	2.29512819449277	0.018180639541454	U_42_RFRT_24_vs_U_42_RFRT_0_upregulated.csv
Direct comparison of interventions and timepoints	RF+RT 24h vs 0h	Upregulated	PAQR9	2.86251154237741	0.0177117155725776	U_42_RFRT_24_vs_U_42_RFRT_0_upregulated.csv
Direct comparison of interventions and timepoints	RF+RT 24h vs 0h	Downregulated	PBX1	-1.7371392237963	4.71960298003668e-05	U_42_RFRT_24_vs_U_42_RFRT_0_downregulated.csv
Direct comparison of interventions and timepoints	RF+RT 24h vs 0h	Downregulated	PBXIP1	-1.57168156601744	0.00502323127058955	U_42_RFRT_24_vs_U_42_RFRT_0_downregulated.csv
Direct comparison of interventions and timepoints	RF+RT 24h vs 0h	Downregulated	PDE7B	-2.06948432878862	0.00160752965739159	U_42_RFRT_24_vs_U_42_RFRT_0_downregulated.csv
Direct comparison of interventions and timepoints	RF+RT 24h vs 0h	Downregulated	PDGFRB	-1.93951022675847	0.00288024468828776	U_42_RFRT_24_vs_U_42_RFRT_0_downregulated.csv
Direct comparison of interventions and timepoints	RF+RT 24h vs 0h	Upregulated	PELI2	1.90441002964292	0.0326547122401326	U_42_RFRT_24_vs_U_42_RFRT_0_upregulated.csv
Direct comparison of interventions and timepoints	RF+RT 24h vs 0h	Upregulated	PIK3CG	2.35254756943522	0.00863010074864569	U_42_RFRT_24_vs_U_42_RFRT_0_upregulated.csv
Direct comparison of interventions and timepoints	RF+RT 24h vs 0h	Downregulated	PIK3R3	-1.51296588905483	0.018670809476503	U_42_RFRT_24_vs_U_42_RFRT_0_downregulated.csv
Direct comparison of interventions and timepoints	RF+RT 24h vs 0h	Downregulated	PKNOX2	-1.84546553427866	0.0424414981387046	U_42_RFRT_24_vs_U_42_RFRT_0_downregulated.csv
Direct comparison of interventions and timepoints	RF+RT 24h vs 0h	Upregulated	PLCL1	1.60208119798891	0.0202245311853711	U_42_RFRT_24_vs_U_42_RFRT_0_upregulated.csv
Direct comparison of interventions and timepoints	RF+RT 24h vs 0h	Upregulated	PLCXD2	1.58570120419548	0.0326914266909954	U_42_RFRT_24_vs_U_42_RFRT_0_upregulated.csv
Direct comparison of interventions and timepoints	RF+RT 24h vs 0h	Upregulated	PLPPR5	4.20947003383547	9.65678555365899e-05	U_42_RFRT_24_vs_U_42_RFRT_0_upregulated.csv
Direct comparison of interventions and timepoints	RF+RT 24h vs 0h	Upregulated	PLXNA2	2.218311602626	0.00813326881369029	U_42_RFRT_24_vs_U_42_RFRT_0_upregulated.csv
Direct comparison of interventions and timepoints	RF+RT 24h vs 0h	Upregulated	PRKCZ	1.88605360860595	0.00937308728674357	U_42_RFRT_24_vs_U_42_RFRT_0_upregulated.csv
Direct comparison of interventions and timepoints	RF+RT 24h vs 0h	Upregulated	PRR9	3.09696208893034	0.0400842970333029	U_42_RFRT_24_vs_U_42_RFRT_0_upregulated.csv
Direct comparison of interventions and timepoints	RF+RT 24h vs 0h	Downregulated	PSD4	-1.59644037773314	0.00304409024422332	U_42_RFRT_24_vs_U_42_RFRT_0_downregulated.csv
Direct comparison of interventions and timepoints	RF+RT 24h vs 0h	Upregulated	PSG7	4.01867399773945	0.0486784976631323	U_42_RFRT_24_vs_U_42_RFRT_0_upregulated.csv
Direct comparison of interventions and timepoints	RF+RT 24h vs 0h	Downregulated	PTGER4	-1.66240332310124	0.0137573187004311	U_42_RFRT_24_vs_U_42_RFRT_0_downregulated.csv
Direct comparison of interventions and timepoints	RF+RT 24h vs 0h	Downregulated	PTGIS	-1.72557391716822	0.021791647459962	U_42_RFRT_24_vs_U_42_RFRT_0_downregulated.csv
Direct comparison of interventions and timepoints	RF+RT 24h vs 0h	Upregulated	PTPRC	3.24731262171159	0.00895548908663971	U_42_RFRT_24_vs_U_42_RFRT_0_upregulated.csv
Direct comparison of interventions and timepoints	RF+RT 24h vs 0h	Upregulated	QRICH2	1.76548112390924	0.0228374962948168	U_42_RFRT_24_vs_U_42_RFRT_0_upregulated.csv
Direct comparison of interventions and timepoints	RF+RT 24h vs 0h	Downregulated	RAB26	-3.56549523343999	0.0136521008014949	U_42_RFRT_24_vs_U_42_RFRT_0_downregulated.csv
Direct comparison of interventions and timepoints	RF+RT 24h vs 0h	Upregulated	RASGRF1	1.68088897347461	0.0152466204453616	U_42_RFRT_24_vs_U_42_RFRT_0_upregulated.csv
Direct comparison of interventions and timepoints	RF+RT 24h vs 0h	Upregulated	RBM24	1.81287118414016	0.0350632742915394	U_42_RFRT_24_vs_U_42_RFRT_0_upregulated.csv
Direct comparison of interventions and timepoints	RF+RT 24h vs 0h	Upregulated	RBP1	16.6780793900741	0.000646569340252628	U_42_RFRT_24_vs_U_42_RFRT_0_upregulated.csv
Direct comparison of interventions and timepoints	RF+RT 24h vs 0h	Downregulated	RGPD1	-2.05741253233336	0.0123171768494075	U_42_RFRT_24_vs_U_42_RFRT_0_downregulated.csv
Direct comparison of interventions and timepoints	RF+RT 24h vs 0h	Downregulated	RGPD2	-1.79492592441533	0.0346912934912119	U_42_RFRT_24_vs_U_42_RFRT_0_downregulated.csv
Direct comparison of interventions and timepoints	RF+RT 24h vs 0h	Downregulated	RHOJ	-1.54871842586771	0.0102773745800433	U_42_RFRT_24_vs_U_42_RFRT_0_downregulated.csv
Direct comparison of interventions and timepoints	RF+RT 24h vs 0h	Upregulated	RIMBP2	5.64682114416071	0.0252059112069336	U_42_RFRT_24_vs_U_42_RFRT_0_upregulated.csv
Direct comparison of interventions and timepoints	RF+RT 24h vs 0h	Downregulated	RNA5-8SN2	-3.46769726213927	0.0288329560021948	U_42_RFRT_24_vs_U_42_RFRT_0_downregulated.csv
Direct comparison of interventions and timepoints	RF+RT 24h vs 0h	Downregulated	RNA5-8SN3	-3.22887729084889	0.0288165994281645	U_42_RFRT_24_vs_U_42_RFRT_0_downregulated.csv
Direct comparison of interventions and timepoints	RF+RT 24h vs 0h	Upregulated	RPL13AP20	1.63277872132412	0.0137573187004311	U_42_RFRT_24_vs_U_42_RFRT_0_upregulated.csv
Direct comparison of interventions and timepoints	RF+RT 24h vs 0h	Upregulated	RPL21P133	3.02043337979143	0.0459991607485466	U_42_RFRT_24_vs_U_42_RFRT_0_upregulated.csv
Direct comparison of interventions and timepoints	RF+RT 24h vs 0h	Upregulated	RPL26L1-AS1	1.5752991547104	0.0452970009262924	U_42_RFRT_24_vs_U_42_RFRT_0_upregulated.csv
Direct comparison of interventions and timepoints	RF+RT 24h vs 0h	Upregulated	RPSAP52	1.98738125546189	0.0198401054144203	U_42_RFRT_24_vs_U_42_RFRT_0_upregulated.csv
Direct comparison of interventions and timepoints	RF+RT 24h vs 0h	Upregulated	RRAD	3.78033151329034	0.00284761047279483	U_42_RFRT_24_vs_U_42_RFRT_0_upregulated.csv
Direct comparison of interventions and timepoints	RF+RT 24h vs 0h	Upregulated	RYR1	3.76879009920693	0.0231665851815917	U_42_RFRT_24_vs_U_42_RFRT_0_upregulated.csv
Direct comparison of interventions and timepoints	RF+RT 24h vs 0h	Upregulated	RYR2	3.11931023862429	0.000650483911321424	U_42_RFRT_24_vs_U_42_RFRT_0_upregulated.csv
Direct comparison of interventions and timepoints	RF+RT 24h vs 0h	Upregulated	SCN1A	2.7683405232263	0.0108830850419496	U_42_RFRT_24_vs_U_42_RFRT_0_upregulated.csv
Direct comparison of interventions and timepoints	RF+RT 24h vs 0h	Upregulated	SCNN1B	4.85153002035162	0.0346121046244737	U_42_RFRT_24_vs_U_42_RFRT_0_upregulated.csv
Direct comparison of interventions and timepoints	RF+RT 24h vs 0h	Upregulated	SEMA4D	3.43622910924367	0.0136521008014949	U_42_RFRT_24_vs_U_42_RFRT_0_upregulated.csv
Direct comparison of interventions and timepoints	RF+RT 24h vs 0h	Upregulated	SERPINB2	3.15924221173671	0.00536862272469395	U_42_RFRT_24_vs_U_42_RFRT_0_upregulated.csv
Direct comparison of interventions and timepoints	RF+RT 24h vs 0h	Upregulated	SEZ6L	3.88883648648467	0.0378457846842606	U_42_RFRT_24_vs_U_42_RFRT_0_upregulated.csv
Direct comparison of interventions and timepoints	RF+RT 24h vs 0h	Upregulated	SH3RF1	1.65196012799962	0.00329219944309835	U_42_RFRT_24_vs_U_42_RFRT_0_upregulated.csv
Direct comparison of interventions and timepoints	RF+RT 24h vs 0h	Upregulated	SLC1A2	2.84177246159178	0.0383622627602239	U_42_RFRT_24_vs_U_42_RFRT_0_upregulated.csv
Direct comparison of interventions and timepoints	RF+RT 24h vs 0h	Downregulated	SLC2A5	-2.32032084150503	0.0183406874666721	U_42_RFRT_24_vs_U_42_RFRT_0_downregulated.csv
Direct comparison of interventions and timepoints	RF+RT 24h vs 0h	Upregulated	SLC39A13-AS1	2.28679086081279	0.00425967363560382	U_42_RFRT_24_vs_U_42_RFRT_0_upregulated.csv
Direct comparison of interventions and timepoints	RF+RT 24h vs 0h	Downregulated	SLITRK1	-2.15490149642472	0.0410065700068155	U_42_RFRT_24_vs_U_42_RFRT_0_downregulated.csv
Direct comparison of interventions and timepoints	RF+RT 24h vs 0h	Upregulated	SMIM24	5.24542305541405	0.00280359648568694	U_42_RFRT_24_vs_U_42_RFRT_0_upregulated.csv
Direct comparison of interventions and timepoints	RF+RT 24h vs 0h	Upregulated	SMURF2	1.52892683755969	0.00249017624631415	U_42_RFRT_24_vs_U_42_RFRT_0_upregulated.csv
Direct comparison of interventions and timepoints	RF+RT 24h vs 0h	Upregulated	SNCAIP	2.17231621427055	0.0352524353622411	U_42_RFRT_24_vs_U_42_RFRT_0_upregulated.csv
Direct comparison of interventions and timepoints	RF+RT 24h vs 0h	Upregulated	SNORA14B	2.39488350216272	0.00160752965739159	U_42_RFRT_24_vs_U_42_RFRT_0_upregulated.csv
Direct comparison of interventions and timepoints	RF+RT 24h vs 0h	Upregulated	SNORA26	1.98986296049155	0.0356334941562813	U_42_RFRT_24_vs_U_42_RFRT_0_upregulated.csv
Direct comparison of interventions and timepoints	RF+RT 24h vs 0h	Upregulated	SNORA3B	1.75735176801088	0.00799794928000646	U_42_RFRT_24_vs_U_42_RFRT_0_upregulated.csv
Direct comparison of interventions and timepoints	RF+RT 24h vs 0h	Upregulated	SNORA65	2.77036217762443	0.00541265580163854	U_42_RFRT_24_vs_U_42_RFRT_0_upregulated.csv
Direct comparison of interventions and timepoints	RF+RT 24h vs 0h	Upregulated	SNORA73B	2.99520559000682	0.000566494682970164	U_42_RFRT_24_vs_U_42_RFRT_0_upregulated.csv
Direct comparison of interventions and timepoints	RF+RT 24h vs 0h	Upregulated	SNORD46	1.96480725803489	0.0221779054082592	U_42_RFRT_24_vs_U_42_RFRT_0_upregulated.csv
Direct comparison of interventions and timepoints	RF+RT 24h vs 0h	Upregulated	SNTG2	3.58632360657704	0.0201665037774617	U_42_RFRT_24_vs_U_42_RFRT_0_upregulated.csv
Direct comparison of interventions and timepoints	RF+RT 24h vs 0h	Upregulated	SORCS2	1.52586180961966	0.0150864542413467	U_42_RFRT_24_vs_U_42_RFRT_0_upregulated.csv
Direct comparison of interventions and timepoints	RF+RT 24h vs 0h	Upregulated	SOX2-OT	2.63862345219835	0.01861811166981	U_42_RFRT_24_vs_U_42_RFRT_0_upregulated.csv
Direct comparison of interventions and timepoints	RF+RT 24h vs 0h	Upregulated	SOX8	5.99015632919171	0.0165532989342676	U_42_RFRT_24_vs_U_42_RFRT_0_upregulated.csv
Direct comparison of interventions and timepoints	RF+RT 24h vs 0h	Upregulated	SPANXN1	2.57863708211765	0.0210041248184912	U_42_RFRT_24_vs_U_42_RFRT_0_upregulated.csv
Direct comparison of interventions and timepoints	RF+RT 24h vs 0h	Upregulated	SPATA3-AS1	3.13148896038372	0.00489769400584842	U_42_RFRT_24_vs_U_42_RFRT_0_upregulated.csv
Direct comparison of interventions and timepoints	RF+RT 24h vs 0h	Downregulated	SPNS3	-15.8601394300276	7.91402555343526e-06	U_42_RFRT_24_vs_U_42_RFRT_0_downregulated.csv
Direct comparison of interventions and timepoints	RF+RT 24h vs 0h	Upregulated	SRL	6.18290950565054	0.000893359025845494	U_42_RFRT_24_vs_U_42_RFRT_0_upregulated.csv
Direct comparison of interventions and timepoints	RF+RT 24h vs 0h	Downregulated	SSBP2	-1.70881786867711	0.000761228887015131	U_42_RFRT_24_vs_U_42_RFRT_0_downregulated.csv
Direct comparison of interventions and timepoints	RF+RT 24h vs 0h	Upregulated	SSTR5-AS1	6.89191761653912	0.0386117566024287	U_42_RFRT_24_vs_U_42_RFRT_0_upregulated.csv
Direct comparison of interventions and timepoints	RF+RT 24h vs 0h	Upregulated	STAP2	3.23818441305048	0.00329647922369025	U_42_RFRT_24_vs_U_42_RFRT_0_upregulated.csv
Direct comparison of interventions and timepoints	RF+RT 24h vs 0h	Upregulated	STYK1	2.47613651080666	0.000562073607262651	U_42_RFRT_24_vs_U_42_RFRT_0_upregulated.csv
Direct comparison of interventions and timepoints	RF+RT 24h vs 0h	Downregulated	STYXL2	-6.08240579509275	0.0419806699623761	U_42_RFRT_24_vs_U_42_RFRT_0_downregulated.csv
Direct comparison of interventions and timepoints	RF+RT 24h vs 0h	Upregulated	SULT1B1	3.78812971469904	0.0119060547972391	U_42_RFRT_24_vs_U_42_RFRT_0_upregulated.csv
Direct comparison of interventions and timepoints	RF+RT 24h vs 0h	Upregulated	SUMO4	2.74066602223378	0.0449046148775258	U_42_RFRT_24_vs_U_42_RFRT_0_upregulated.csv
Direct comparison of interventions and timepoints	RF+RT 24h vs 0h	Upregulated	TAGLN3	3.72245040571783	0.0010000926136002	U_42_RFRT_24_vs_U_42_RFRT_0_upregulated.csv
Direct comparison of interventions and timepoints	RF+RT 24h vs 0h	Upregulated	TBILA	1.84826368548737	0.00320141367529914	U_42_RFRT_24_vs_U_42_RFRT_0_upregulated.csv
Direct comparison of interventions and timepoints	RF+RT 24h vs 0h	Upregulated	TCERG1L	4.1969025661155	0.00799794928000646	U_42_RFRT_24_vs_U_42_RFRT_0_upregulated.csv
Direct comparison of interventions and timepoints	RF+RT 24h vs 0h	Upregulated	TEX19	2.20902137399323	0.044828725418742	U_42_RFRT_24_vs_U_42_RFRT_0_upregulated.csv
Direct comparison of interventions and timepoints	RF+RT 24h vs 0h	Downregulated	TGFB3	-1.95488632849244	0.0136381610364095	U_42_RFRT_24_vs_U_42_RFRT_0_downregulated.csv
Direct comparison of interventions and timepoints	RF+RT 24h vs 0h	Upregulated	TM4SF20	4.33794454037274	0.0312426679515647	U_42_RFRT_24_vs_U_42_RFRT_0_upregulated.csv
Direct comparison of interventions and timepoints	RF+RT 24h vs 0h	Downregulated	TMEM140	-1.55734836044478	0.038374043518439	U_42_RFRT_24_vs_U_42_RFRT_0_downregulated.csv
Direct comparison of interventions and timepoints	RF+RT 24h vs 0h	Upregulated	TMEM184A	1.81645715765217	0.0186287950708053	U_42_RFRT_24_vs_U_42_RFRT_0_upregulated.csv
Direct comparison of interventions and timepoints	RF+RT 24h vs 0h	Upregulated	TMEM236	2.24118711925642	0.0221779054082592	U_42_RFRT_24_vs_U_42_RFRT_0_upregulated.csv
Direct comparison of interventions and timepoints	RF+RT 24h vs 0h	Upregulated	TMPRSS2	7.190091882548	0.00735263046335103	U_42_RFRT_24_vs_U_42_RFRT_0_upregulated.csv
Direct comparison of interventions and timepoints	RF+RT 24h vs 0h	Downregulated	TMT1A	-2.17372563130619	0.0124446950469003	U_42_RFRT_24_vs_U_42_RFRT_0_downregulated.csv
Direct comparison of interventions and timepoints	RF+RT 24h vs 0h	Upregulated	TNFRSF8	3.34772293608857	0.0228339244629251	U_42_RFRT_24_vs_U_42_RFRT_0_upregulated.csv
Direct comparison of interventions and timepoints	RF+RT 24h vs 0h	Upregulated	TNIK	1.83735223592168	0.0430611453231273	U_42_RFRT_24_vs_U_42_RFRT_0_upregulated.csv
Direct comparison of interventions and timepoints	RF+RT 24h vs 0h	Upregulated	TOMM5	1.68833978861986	0.020210645563487	U_42_RFRT_24_vs_U_42_RFRT_0_upregulated.csv
Direct comparison of interventions and timepoints	RF+RT 24h vs 0h	Upregulated	TPSB2	5.60608584428661	0.0231665851815917	U_42_RFRT_24_vs_U_42_RFRT_0_upregulated.csv
Direct comparison of interventions and timepoints	RF+RT 24h vs 0h	Upregulated	TPSG1	3.56981365856949	0.00937308728674357	U_42_RFRT_24_vs_U_42_RFRT_0_upregulated.csv
Direct comparison of interventions and timepoints	RF+RT 24h vs 0h	Upregulated	TRIML2	2.98310188467161	0.0151720238046141	U_42_RFRT_24_vs_U_42_RFRT_0_upregulated.csv
Direct comparison of interventions and timepoints	RF+RT 24h vs 0h	Downregulated	TUBA1A	-2.23947044252533	7.91402555343526e-06	U_42_RFRT_24_vs_U_42_RFRT_0_downregulated.csv
Direct comparison of interventions and timepoints	RF+RT 24h vs 0h	Upregulated	TVP23A	2.85270943360658	0.000692795740244009	U_42_RFRT_24_vs_U_42_RFRT_0_upregulated.csv
Direct comparison of interventions and timepoints	RF+RT 24h vs 0h	Upregulated	TXNRD1	1.73794096502885	7.91402555343526e-06	U_42_RFRT_24_vs_U_42_RFRT_0_upregulated.csv
Direct comparison of interventions and timepoints	RF+RT 24h vs 0h	Upregulated	UNC5C	2.09614524605382	0.0442557898847498	U_42_RFRT_24_vs_U_42_RFRT_0_upregulated.csv
Direct comparison of interventions and timepoints	RF+RT 24h vs 0h	Downregulated	VCAM1	-3.23908711258126	0.0471666490253784	U_42_RFRT_24_vs_U_42_RFRT_0_downregulated.csv
Direct comparison of interventions and timepoints	RF+RT 24h vs 0h	Downregulated	VSIR	-16.273816120746	6.14239459509413e-05	U_42_RFRT_24_vs_U_42_RFRT_0_downregulated.csv
Direct comparison of interventions and timepoints	RF+RT 24h vs 0h	Downregulated	VSNL1	-2.04432926729093	6.72223742506431e-06	U_42_RFRT_24_vs_U_42_RFRT_0_downregulated.csv
Direct comparison of interventions and timepoints	RF+RT 24h vs 0h	Upregulated	VSTM1	3.91181694674802	0.0247756545426246	U_42_RFRT_24_vs_U_42_RFRT_0_upregulated.csv
Direct comparison of interventions and timepoints	RF+RT 24h vs 0h	Upregulated	ZIC5	1.60538249658139	0.00130240276037008	U_42_RFRT_24_vs_U_42_RFRT_0_upregulated.csv
Direct comparison of interventions and timepoints	RF+RT 24h vs 0h	Downregulated	ZNF467	-2.13430907121043	0.015200074981537	U_42_RFRT_24_vs_U_42_RFRT_0_downregulated.csv
Direct comparison of interventions and timepoints	RF+RT 24h vs 0h	Upregulated	ZSCAN5B	3.99739408888377	0.0311894160476574	U_42_RFRT_24_vs_U_42_RFRT_0_upregulated.csv
